# Supplementary material for: Overfishing and nutrient pollution interact with temperature to disrupt coral reefs down to microbial scales
Source: Nat Commun. 2016 Jun 7;7:11833. doi: 10.1038/ncomms11833 (PMC4899628; doi:10.1038/ncomms11833)
Supplement: Supplementary Data 1 — Algal community composition data [file ncomms11833-s2.xlsx]

## Sheet: Supplementary_Data_1a
Supplementary Data 1a. Algal Cover By Season, Nutrient Treatment, and Herbivore Treatment
Values in columns reflect the mean percent cover and standard error of each species/genus/functional group in quadrat surveys in each combination of treatmetns at a given sampling period. Because macroalgae can form overlapping canopies, total cover can exceed 100%.
Season	Treatment	Nutrient Treatment	Herbivore Treatment	Amphiroa fragilisima Mean	Amphiroa fragilisima Std Err	Amphiroa tribulis Mean	Amphiroa tribulis Std Err	Asparagopsis Mean	Asparagopsis Std Err	Avrainvillea Mean	Avrainvillea Std Err	Botryocladia Mean	Botryocladia Std Err	Bryothamnion Mean	Bryothamnion Std Err	Ceramium nitens Mean	Ceramium nitens Std Err	Codium intertextum Mean	Codium intertextum Std Err	Coelothrix Mean	Coelothrix Std Err	Crustose Coralline Algae Mean	Crustose Coralline Algae Std Err	Cryptonemia Mean	Cryptonemia Std Err	Cyano (Other) Mean	Cyano (Other) Std Err	Cyano 3 Mean	Cyano 3 Std Err	Cyano 4 Mean	Cyano 4 Std Err	Cyano 6 Mean	Cyano 6 Std Err	Dasya 2 Mean	Dasya 2 Std Err	Dasya Mean	Dasya Std Err	Dasycladus Mean	Dasycladus Std Err	Dictyopteris Mean	Dictyopteris Std Err	Dictyota bart Mean	Dictyota bart Std Err	Dictyota cervicornis Mean	Dictyota cervicornis Std Err	Dictyota cilliolata Mean	Dictyota cilliolata Std Err	Dictyota menstrualis Mean	Dictyota menstrualis Std Err
Fall 2009	Control	Ambient	Exclosure control	0.142451	0.0932568	0.29104	0.154247	0	0	0	0	0	0	0	0	0	0	0	0	0	0	25.9395	3.83846	0	0	0	0	0.356331	0.23958	0.500477	0.293185	0	0	0	0	0	0	0	0	0	0	0.415007	0.267424	0	0	0	0	18.0385	1.86767
Fall 2009	Exclosure	Ambient	Exclosure	4.29284	1.12005	4.05178	1.05996	0	0	0	0	0	0	0	0	0.697037	0.534111	0	0	0.452769	0.248546	12.4099	1.3598	0	0	0	0	0.454144	0.251336	0.230061	0.230061	0	0	0	0	0	0	0	0	0.523016	0.180895	1.11244	0.444387	0.369332	0.192647	0.379604	0.198622	29.2441	2.54328
Fall 2009	Exclosure and Nutrients	Nutrient Pollution	Exclosure	5.32041	1.12944	6.96106	1.01653	0	0	0	0	0	0	0	0	0.492424	0.327414	0	0	0.451138	0.295639	14.5795	2.88833	0	0	0	0	1.95616	1.12341	0.644869	0.562372	0.140449	0.140449	0	0	0	0	0	0	0.636135	0.270516	1.29786	0.55154	0.306748	0.306748	0.883794	0.476195	23.7372	2.45869
Fall 2009	Nutrients	Nutrient Pollution	Exclosure control	0	0	0	0	0	0	0	0	0	0	0	0	0.0714286	0.0714286	0	0	0	0	24.8508	3.20698	0	0	0	0	0.301862	0.164923	0.386451	0.26107	0	0	0	0	0	0	0	0	0	0	2.13847	1.09549	0.0690608	0.0690608	0	0	22.6186	2.59998
Spring 2009	Control	Ambient	Exclosure control	1.65194	0.537644	2.62821	0.344062	0	0	0	0	0	0	0	0	0	0	0	0	0.327624	0.137451	22.614	2.6117	0	0	0	0	0	0	0	0	0	0	0	0	0	0	0	0	0	0	0.196346	0.137361	0	0	0	0	17.0556	1.45409
Spring 2009	Exclosure	Ambient	Exclosure	1.98185	0.393291	2.19932	0.529291	0	0	0	0	0	0	0	0	0	0	0	0	0.134819	0.0882806	25.7412	1.76285	0	0	0	0	0	0	0	0	0	0	0	0	0	0	0	0	0	0	0.469546	0.215096	0.195486	0.135678	0.13171	0.0862819	14.9457	1.28386
Spring 2009	Exclosure and Nutrients	Nutrient Pollution	Exclosure	1.89745	0.52493	2.74319	0.480159	0	0	0	0	0	0	0	0	0	0	0	0	0.590964	0.156227	23.8334	2.63165	0	0	0	0	0	0	0	0	0	0	0	0	0	0	0	0	0	0	0.91128	0.470334	0	0	0.514149	0.389408	13.4871	1.04848
Spring 2009	Nutrients	Nutrient Pollution	Exclosure control	1.55624	0.431725	1.95088	0.461647	0	0	0	0	0	0	0	0	0	0	0	0	0.514803	0.257544	22.4972	1.1314	0	0	0	0	0	0	0	0	0	0	0	0	0	0	0	0	0.0637755	0.0637755	1.79716	0.973851	0	0	0	0	12.419	1.93176
Summer 2009	Control	Ambient	Exclosure control	0.74857	0.448995	1.97592	0.437686	0	0	0	0	0	0	0	0	0	0	0	0	0.0718391	0.0718391	27.8098	2.44037	0	0	0	0	0	0	0	0	0	0	0	0	0	0	0	0	0.0776398	0.0776398	0.0718391	0.0718391	0	0	0	0	11.6595	0.904467
Summer 2009	Exclosure	Ambient	Exclosure	7.37275	1.51177	6.24361	1.0586	0	0	0	0	0	0	0	0	0	0	0	0	1.29078	0.574606	17.116	1.32549	0	0	0	0	0.69095	0.615038	0	0	0	0	0	0	0	0	0	0	0.145349	0.145349	1.17702	0.253237	0.294944	0.193447	0.953161	0.414737	30.3254	2.20111
Summer 2009	Exclosure and Nutrients	Nutrient Pollution	Exclosure	4.36443	0.888261	4.83075	0.618898	0	0	0	0	0	0	0	0	0.777772	0.700969	0	0	1.10081	0.682594	13.814	1.93358	0	0	0	0	0.140449	0.140449	0.0786164	0.0786164	0	0	0	0	0	0	0	0	0.511696	0.357045	1.79677	0.877833	0.146199	0.146199	0.987403	0.665651	25.1346	2.98643
Summer 2009	Nutrients	Nutrient Pollution	Exclosure control	1.14374	0.507963	1.13422	0.5189	0	0	0	0	0	0	0	0	0	0	0	0	0.0766871	0.0766871	23.474	1.05852	0	0	0	0	0.0694444	0.0694444	0	0	0	0	0	0	0	0	0	0	0.289811	0.152652	2.12658	1.10129	0	0	0	0	16.3444	2.66135
Fall 2010	Control	Ambient	Exclosure control	0.300998	0.222817	0.444554	0.147272	0	0	0	0	0	0	0	0	0.0735294	0.0735294	0	0	0.0730994	0.0730994	14.7296	1.38669	0	0	0	0	0.219298	0.219298	0.310559	0.310559	0	0	0	0	0	0	0	0	0.0730994	0.0730994	0.416599	0.173823	0	0	0	0	17.1593	1.86478
Fall 2010	Exclosure	Ambient	Exclosure	6.83873	0.815501	6.6857	0.983031	0	0	0	0	0	0	0	0	0.295008	0.193138	0	0	1.57796	0.392465	10.4744	1.08936	0	0	0	0	0.220238	0.155594	0.765306	0.765306	0	0	0	0	0	0	0	0	3.52882	1.36883	0.782097	0.413709	0.142045	0.142045	0.523393	0.235028	17.6036	0.727382
Fall 2010	Exclosure and Nutrients	Nutrient Pollution	Exclosure	13.348	2.11472	15.1438	2.11861	0	0	0	0	0	0	0	0	0.209974	0.150922	0	0	1.92638	0.584248	7.57325	1.35715	0	0	0	0	0.275735	0.275735	0.838415	0.838415	0	0	0	0	0	0	0	0	3.50678	1.17315	1.12283	0.597819	0.0762195	0.0762195	0.330882	0.218389	14.4918	2.21491
Fall 2010	Nutrients	Nutrient Pollution	Exclosure control	0.274426	0.20594	0.404093	0.19204	0	0	0	0	0	0	0	0	0	0	0	0	0.0880282	0.0880282	12.2247	1.02048	0	0	0	0	0.746406	0.611334	0.462963	0.462963	0	0	0	0	0	0	0	0	0	0	1.72784	0.804444	0	0	0	0	16.56	2.03687
Spring 2010	Control	Ambient	Exclosure control	0.865938	0.324155	2.1548	0.526784	0	0	0	0	0	0	0	0	0	0	0	0	0	0	23.905	1.52733	0	0	0	0	0.289047	0.217547	0.0892857	0.0892857	0	0	0	0	0	0	0	0	0	0	0.0722543	0.0722543	0	0	0	0	6.30027	1.11042
Spring 2010	Exclosure	Ambient	Exclosure	13.6195	2.207	12.9782	2.08317	0	0	0	0	0	0	0	0	0.457689	0.192966	0	0	0.918217	0.212427	14.9857	1.32138	0	0	0	0	0.139995	0.0921297	0.420673	0.346705	0	0	0	0	0	0	0.164573	0.108017	0	0	0.386784	0.175431	0.369838	0.246496	0.498499	0.228243	18.511	4.18738
Spring 2010	Exclosure and Nutrients	Nutrient Pollution	Exclosure	19.2976	2.08236	23.2139	3.19122	0	0	0	0	0	0	0	0	0.279086	0.203934	0	0	5.56678	1.08955	9.19825	1.81681	0	0	0	0	0.390815	0.203899	2.34778	1.67193	0.490196	0.490196	0	0	0	0	0	0	0.413886	0.285264	1.76108	0.821666	0	0	0.235772	0.16295	13.9366	2.43171
Spring 2010	Nutrients	Nutrient Pollution	Exclosure control	0.672664	0.242535	1.05335	0.372622	0	0	0	0	0	0	0	0	0	0	0	0	0.2314	0.113461	20.5386	1.56698	0	0	0	0	2.83017	1.21163	0.429596	0.209701	0	0	0	0	0	0	0	0	0	0	0.580295	0.428042	0	0	0	0	6.89255	1.22434
Summer 2010	Control	Ambient	Exclosure control	0.221663	0.152593	0.665784	0.180103	0	0	0	0	0	0	0	0	0.0735294	0.0735294	0	0	0.0796178	0.0796178	24.5909	2.53428	0	0	0	0	0	0	0.0710227	0.0710227	0	0	0	0	0	0	0	0	0	0	0.485387	0.264992	0	0	0	0	17.0989	1.0386
Summer 2010	Exclosure	Ambient	Exclosure	8.11322	0.695546	7.80003	1.1326	0	0	0	0	0	0	0	0	0.52619	0.262437	0	0	1.56724	0.525623	12.5247	1.08584	0	0	0	0	0	0	0	0	0	0	0	0	0.0686813	0.0686813	0.0694444	0.0694444	0	0	0.759275	0.400471	0.410974	0.338658	0.792803	0.390656	26.3165	3.26771
Summer 2010	Exclosure and Nutrients	Nutrient Pollution	Exclosure	16.3115	2.80981	18.6405	2.06715	0	0	0	0	0	0	0	0	0.440196	0.190429	0	0	3.47891	0.777789	6.50992	0.895813	0	0	0	0	0.898589	0.53523	0.608312	0.465011	0	0	0	0	0	0	0	0	0.609108	0.308864	1.64504	0.753389	0.0806452	0.0806452	0.359646	0.282001	22.2803	2.97748
Summer 2010	Nutrients	Nutrient Pollution	Exclosure control	0.207889	0.101722	0.771586	0.298441	0	0	0	0	0	0	0	0	0.274725	0.274725	0	0	0	0	12.5904	2.01896	0	0	0	0	0.130208	0.130208	0.224551	0.224551	0	0	0	0	0	0	0	0	0	0	2.59472	1.11518	0.0686813	0.0686813	0	0	28.8078	3.29603
Winter 2010	Control	Ambient	Exclosure control	0.0702247	0.0702247	0.848544	0.329598	0	0	0	0	0	0	0	0	0	0	0	0	0	0	20.3647	1.10364	0	0	0	0	0	0	0	0	0	0	0	0	0	0	0	0	0	0	0.204241	0.142339	0	0	0	0	20.0125	2.17616
Winter 2010	Exclosure	Ambient	Exclosure	6.486	1.18261	5.2889	1.24858	0	0	0	0	0	0	0	0	0.204712	0.139323	0	0	0.288192	0.218322	11.0011	1.22637	0	0	0	0	0.0722543	0.0722543	0	0	0	0	0	0	0	0	0	0	0.576383	0.436644	1.02089	0.460609	0.355222	0.214254	0.326531	0.166691	25.9725	2.64151
Winter 2010	Exclosure and Nutrients	Nutrient Pollution	Exclosure	7.86973	0.778418	9.32136	1.16223	0	0	0	0	0	0	0	0	0.152439	0.152439	0	0	0.302302	0.198381	9.94322	1.26192	0	0	0	0	0	0	0	0	0	0	0	0	0	0	0	0	0.373325	0.247637	1.5227	0.723504	0.0801282	0.0801282	0.637755	0.394614	19.3688	2.64622
Winter 2010	Nutrients	Nutrient Pollution	Exclosure control	0.142045	0.142045	0	0	0	0	0	0	0	0	0	0	0	0	0	0	0	0	20.6262	1.76228	0	0	0	0	0.142045	0.142045	0	0	0	0	0	0	0	0	0	0	0.147929	0.147929	1.92297	0.984555	0.0739645	0.0739645	0	0	16.2478	1.9223
Fall 2011	Control	Ambient	Exclosure control	0.200065	0.0977159	1.07515	0.271604	0	0	0	0	0	0	0	0	0	0	0	0	0	0	16.8325	1.01384	0	0	0	0	0	0	0	0	0	0	0	0	0	0	0	0	0	0	0.32267	0.254397	0	0	0	0	15.1908	1.46024
Fall 2011	Exclosure	Ambient	Exclosure	9.15119	1.20211	8.33091	1.13493	0	0	0.0726744	0.0726744	0	0	0	0	0.232083	0.164202	0	0	3.48692	0.692905	7.96098	0.910278	0	0	0	0	0	0	0.0718391	0.0718391	0	0	0	0	0	0	0	0	1.99352	1.09993	1.16667	0.594737	0.145349	0.145349	0.469748	0.155907	17.4436	1.44679
Fall 2011	Exclosure and Nutrients	Nutrient Pollution	Exclosure	15.2972	2.05686	15.9854	2.56757	0	0	0	0	0	0	0	0	0	0	0.3101	0.203227	3.39287	0.576692	4.50748	0.861622	0	0	0	0	0	0	0	0	0	0	0	0	0	0	0	0	0.761072	0.458277	1.19148	0.538087	1.43978	1.21355	0.696898	0.465982	14.0247	1.17521
Fall 2011	Nutrients	Nutrient Pollution	Exclosure control	1.39683	0.326076	1.00855	0.326816	0	0	0	0	0	0	0	0	0	0	0	0	0	0	6.82122	0.874952	0	0	0	0	0	0	0	0	0	0	0	0	0	0	0	0	0	0	2.98919	0.70155	0	0	0	0	16.3653	1.36795
Spring 2011	Control	Ambient	Exclosure control	1.14801	0.427416	2.34343	0.721258	0	0	0	0	0	0	0	0	0	0	0	0	0	0	15.2671	1.81509	0	0	0	0	0.0757576	0.0757576	0.139533	0.0917938	0	0	0	0	0	0	0	0	0	0	0.395315	0.214834	0	0	0	0	14.51	1.22194
Spring 2011	Exclosure	Ambient	Exclosure	10.0892	1.49197	9.723	1.33169	0	0	0	0	0	0	0	0	0.512591	0.339576	0	0	1.34026	0.536111	6.3771	0.956782	0	0	0	0	2.27365	0.577935	1.95111	0.795157	0.164474	0.164474	0	0	0	0	0	0	0.96542	0.474827	2.02094	1.15549	0.358389	0.284573	0.811917	0.270958	33.1867	3.43836
Spring 2011	Exclosure and Nutrients	Nutrient Pollution	Exclosure	20.2981	2.2952	22.334	2.74613	0.397136	0.263251	0	0	0	0	0	0	0	0	0	0	4.41024	1.25543	4.59342	1.09213	0	0	0	0	2.72354	1.46753	1.11438	0.674395	0.218023	0.218023	0	0	0	0	0	0	1.31005	0.517057	0.878809	0.387807	0.342466	0.342466	0.324352	0.251788	15.0587	3.88982
Spring 2011	Nutrients	Nutrient Pollution	Exclosure control	2.18786	0.47804	2.57527	0.486229	0	0	0	0	0	0	0	0	0.0762195	0.0762195	0	0	0	0	6.66373	1.23238	0	0	0	0	0.0844595	0.0844595	0.228659	0.228659	0	0	0	0	0	0	0	0	0.436658	0.23768	2.73025	0.772063	0	0	0	0	21.4337	3.02676
Summer 2011	Control	Ambient	Exclosure control	0.722882	0.242005	1.65864	0.536246	0	0	0	0	0	0	0	0	0	0	0	0	0	0	16.0051	1.73591	0	0	0	0	0.221568	0.154177	0	0	0	0	0	0	0	0	0	0	0.359088	0.184858	0.525334	0.322564	0	0	0	0	15.8633	1.41629
Summer 2011	Exclosure	Ambient	Exclosure	10.7879	1.63609	10.2889	1.72017	0	0	0.145349	0.145349	0	0	0	0	0.310699	0.237031	0	0	3.2529	0.944138	11.0678	1.75558	0	0	0	0	1.2153	0.407671	0.748685	0.323234	0	0	0	0	0	0	0	0	3.94085	1.66598	0.756621	0.431833	0.223965	0.155055	0.317737	0.120798	15.0396	2.17349
Summer 2011	Exclosure and Nutrients	Nutrient Pollution	Exclosure	19.4205	1.83551	21.2066	2.01591	0	0	0.0806452	0.0806452	0	0	0	0	0	0	0.14881	0.14881	5.03984	1.23168	6.12508	1.39602	0	0	0	0	1.6177	1.28724	1.94458	1.05548	1.62325	1.09287	0	0	0	0	0	0	1.61248	0.996029	0.78149	0.530625	0.163399	0.163399	0.153665	0.100929	8.91075	0.763315
Summer 2011	Nutrients	Nutrient Pollution	Exclosure control	1.62402	0.525877	1.87696	0.313678	0	0	0	0	0	0	0	0	0	0	0	0	0.22236	0.155347	5.93909	0.667182	0	0	0	0	0.13587	0.13587	0	0	0	0	0	0	0	0	0	0	0.301205	0.301205	2.27952	0.617537	0.13587	0.13587	0	0	14.6338	1.93252
Winter 2011	Control	Ambient	Exclosure control	0.666399	0.173957	1.5171	0.305698	0	0	0	0	0	0	0	0	0	0	0	0	0	0	17.221	0.977173	0	0	0	0	0	0	0	0	0	0	0	0	0	0	0	0	0	0	0.277394	0.209908	0	0	0	0	9.3383	0.81954
Winter 2011	Exclosure	Ambient	Exclosure	8.52732	1.02576	8.4936	0.95765	0	0	0	0	0	0	0	0	0.295008	0.193138	0	0	0.735826	0.186636	9.17245	0.530634	0	0	0	0	0.14881	0.14881	0	0	0	0	0	0	0	0	0	0	0.875188	0.434788	0.525399	0.23651	0.0710227	0.0710227	0.288359	0.109056	12.3495	1.819
Winter 2011	Exclosure and Nutrients	Nutrient Pollution	Exclosure	14.772	1.93673	15.516	1.66875	0	0	0	0	0	0	0	0	0	0	0	0	2.20248	0.561066	6.61307	1.02889	0	0	0	0	0	0	0.152439	0.152439	0	0	0	0	0	0	0	0	0.854825	0.562714	0.518469	0.286656	0	0	0	0	8.98748	1.30842
Winter 2011	Nutrients	Nutrient Pollution	Exclosure control	1.14136	0.212538	1.49227	0.348885	0	0	0	0	0	0	0	0	0	0	0	0	0	0	10.4633	0.46879	0	0	0	0	0	0	0	0	0	0	0	0	0	0	0	0	0	0	1.1763	0.470087	0	0	0	0	9.37897	1.0343
Spring 2012	Control	Ambient	Exclosure control	1.39214	0.368704	0.396273	0.270299	0	0	0	0	0	0	0	0	0	0	0	0	0.0714286	0.0714286	16.6867	1.25236	0	0	0	0	0.34153	0.34153	0.136612	0.136612	0	0	0	0	0	0	0	0	0	0	0.446618	0.225658	0	0	0	0	16.6399	1.20347
Spring 2012	Exclosure	Ambient	Exclosure	3.42894	1.44452	3.58688	1.65081	0	0	0	0	0.175804	0.115251	0	0	0.849199	0.757884	0	0	2.69686	1.27183	13.5449	3.33078	0	0	0	0	0	0	0.275735	0.275735	0	0	0	0	0.168919	0.168919	0	0	0	0	0.543451	0.455211	0.253378	0.253378	0.66355	0.355476	9.76653	4.5561
Spring 2012	Exclosure and Nutrients	Nutrient Pollution	Exclosure	14.0411	5.36355	14.0021	4.5873	0.831306	0.428669	0	0	0.249015	0.173298	0	0	0.496689	0.496689	0	0	3.57279	1.18071	12.8659	4.72862	0.163399	0.163399	0	0	0	0	0.342466	0.342466	0	0	0	0	0.653595	0.653595	0	0	0.319884	0.209586	0.862382	0.630782	5.46378	5.10057	0.65467	0.494275	8.47392	2.39299
Spring 2012	Nutrients	Nutrient Pollution	Exclosure control	0.870152	0.275154	1.33178	0.458481	0	0	0	0	0	0	0	0	0	0	0	0	0.0672043	0.0672043	10.569	1.81611	0	0	0	0	0.0744048	0.0744048	0	0	0	0	0	0	0	0	0	0	0	0	3.19545	0.869374	0	0	0	0	17.4369	1.98754
Summer 2012	Control	Ambient	Exclosure control	0.649514	0.23493	0.363627	0.186392	0	0	0	0	0	0	0	0	0	0	0	0	0.0753012	0.0753012	15.2535	1.05152	0	0	0	0	0.20971	0.144375	0.148401	0.0971653	0.13089	0.13089	0	0	0	0	0	0	0	0	1.29164	0.582383	0	0	0	0	21.9402	1.91334
Summer 2012	Exclosure	Ambient	Exclosure	6.68514	3.10691	3.86663	1.49839	0	0	0.14881	0.14881	0	0	0	0	0	0	0	0	1.97547	0.799737	13.6841	3.21728	0	0	0	0	0.482143	0.345084	1.51445	1.36657	0.196335	0.196335	0.0744048	0.0744048	0.41954	0.332163	0.0862069	0.0862069	0.866071	0.520629	0.770115	0.602654	0.3125	0.228259	0.835796	0.422733	11.9737	2.14841
Summer 2012	Exclosure and Nutrients	Nutrient Pollution	Exclosure	12.0667	3.94267	13.0921	3.90219	0	0	0	0	0	0	0	0	0	0	0.146199	0.146199	2.09204	0.730217	7.4272	2.1053	0.142045	0.142045	0	0	2.4457	1.43012	0.72124	0.515031	1.89002	0.688214	0.219298	0.219298	0.426136	0.426136	0	0	0.305136	0.115617	1.73394	0.765363	5.2089	4.5941	1.36072	0.903765	10.9133	0.95733
Summer 2012	Nutrients	Nutrient Pollution	Exclosure control	0.961913	0.363223	1.33498	0.223758	0	0	0	0	0	0	0	0	0.272544	0.178773	0	0	0	0	5.88922	1.04455	0	0	0	0	0.921663	0.291694	1.06729	0.716698	1.99919	0.822924	0	0	0	0	0	0	0.363391	0.192429	8.46986	2.94528	0.200705	0.138283	0	0	23.1865	2.27536
Winter 2012	Control	Ambient	Exclosure control	0.150918	0.0993291	0.221023	0.154885	0	0	0	0	0	0	1.18255	0.447925	0	0	0	0	0.085034	0.085034	16.2366	1.52934	0	0	0	0	0	0	0	0	0	0	0	0	0	0	0	0	0	0	0.35325	0.181519	0	0	0	0	14.0788	2.03901
Winter 2012	Exclosure	Ambient	Exclosure	8.79525	1.68436	8.74926	1.45539	0.171921	0.112592	0.0766871	0.0766871	0	0	1.29084	0.489698	0.310963	0.165708	0.408364	0.278943	4.00093	0.740782	7.18247	1.21999	0.376589	0.252124	0	0	0.0856164	0.0856164	0	0	0	0	0	0	2.23015	1.32435	0	0	5.11385	2.14069	0.588923	0.336979	0.230061	0.230061	0.640816	0.211338	14.6841	1.37598
Winter 2012	Exclosure and Nutrients	Nutrient Pollution	Exclosure	15.6346	2.49493	17.1243	2.61009	2.46278	0.837865	0	0	0	0	1.29769	0.490907	0	0	0.380845	0.253458	1.30158	0.408612	5.70231	0.948968	0	0	0	0	0	0	0	0	0	0	0	0	0.536245	0.450196	0	0	1.98629	0.521649	1.45757	0.666988	1.72098	1.47846	0.709647	0.488424	14.858	2.02417
Winter 2012	Nutrients	Nutrient Pollution	Exclosure control	0.179856	0.179856	0.203804	0.203804	0	0	0	0	0	0	1.27104	0.484624	0	0	0	0	0	0	9.92088	1.2999	0	0	0	0	0.179856	0.179856	0.179856	0.179856	0	0	0	0	0	0	0	0	0.0679348	0.0679348	3.26204	0.892809	0.13587	0.13587	0	0	16.8717	2.02722
[truncated: 82 more columns]

## Sheet: Supplementary_Data_1b
Supplementary Data 1b. Tests for exclosure artifacts on benthic community composition
Statistics comparing benthic community surveys of control, open-topped 1 m2 exclosures to open areas outside of the experimental plots. Although both algal cover in open areas and open-topped exclosures varied significantly from year to year, no measured categories of algal cover significantly differed between exclosure controls and open areas.
Algal Group	Effect	Exclosure (three sided control cage vs. open)	Year	Exclosure x Year
Upright algal	F	1.3	9.4	0.2
cover	p	0.28	<0.001	0.904
Total macroalgal	F	0.6	10.2	0.1
cover	p	0.438	<0.001	0.979
Macroalgal species richness	F	1.7	1.7	1.1
	p	0.217	0.186	0.354
Tall filamentous turf (> 0.5 cm)	F	1.8	21	1.2
	p	0.208	<0.001	0.339
Short filamentous turf (< 0.5cm)	F	<0.1	19	2
	p	0.576	<0.001	0.124
Crustose coralline algae	F	0.5	25.5	0.6
	p	0.503	<0.001	0.628
Dictyota spp.	F	1.4	16.5	0.4
	p	0.261	<0.001	0.745
Lyngbia spp.	F	0.9	1.3	0.9
	p	0.368	0.278	0.438
Articulated coralline algae	F	<0.1	6.7	2.4
	p	0.986	<0.001	0.08
Halimeda scabra	F	0.8	3	1.9
	p	0.383	0.041	0.151

## Sheet: Supplementary_Data_1c
Supplementary Data 1c. Tests for effects of nutrient pollution and herbivore exclosure on algal community cover, richness, and composition.
Results of mixed-effect models testing for effects of nutrient enrichment, herbivore exclosure, season, and their interactions on the cover of different algal groups and macroalgal species richness. Significant effects or interactions are highlighted in bold.
Algal Taxon		Nutrients	Exclosure (E)	Season	N x E	N x S	H x S	N x E x S
		(N)		(S)
Upright algal cover	F	162	2317	2	54.2	6.3	5.7	7.3
	p	<0.001	<0.001	0.26	<0.001	0.002	0.003	<0.001
Total macroalgal cover	F	47.7	1973	2	0.2	1.2	0.1	1.4
	p	<0.001	<0.001	0.192	0.62	0.322	0.971	0.232
Macroalgal species richness	F	12.5	1454	2.6	8.4	0.4	1.3	0.6
	p	<0.001	<0.001	0.117	0.004	0.752	0.265	0.599
Tall filamentous turf (>0.5 cm)	F	86.9	310	0.8	66.3	2.2	3.9	0.4
	p	<0.001	<0.001	0.518	<0.001	0.097	0.009	0.766
Short filamentous turf (<0.5 cm)	F	138.5	2310	5.4	<0.01	3.5	8.7	4
	p	<0.001	<0.001	0.022	0.942	0.018	<0.001	0.009
Crustose coralline algae (CCA)	F	76.3	337.9	<0.01	6.9	2.7	0.9	0.2
	p	<0.001	<0.001	0.998	0.009	0.052	0.418	0.896
Dictyota spp.	F	0.4	63.2	0.9	55.7	1	2.9	2
	p	0.506	<0.001	0.497	<0.001	0.383	0.036	0.115
Sargassum spp.	F	162	2317	2	54.2	6.3	5.7	7.3
	p	<0.001	<0.001	0.26	<0.001	0.002	0.003	<0.001
Stypopodium zonale	F	1.5	89.6	45.1	1.6	3	96.5	0.3
	p	0.232	<0.001	<0.001	0.207	0.034	<0.001	0.839
Halimeda scabra	F	39.4	16.3	3.4	3.6	1.2	1.5	0.3
	p	<0.001	0.001	0.068	0.059	0.321	0.218	0.83
Lyngbya spp.	F	43.4	0.5	8.4	<0.01	27.6	2	2.2
	p	<0.001	0.499	0.006	0.885	<0.001	0.111	0.093
Articulated coralline algae	F	39.4	16.3	3.4	3.6	1.2	1.5	0.3
	p	0.015	<0.001	0.043	<0.001	0.643	0.012	0.159
