# Supplementary material for: Overfishing and nutrient pollution interact with temperature to disrupt coral reefs down to microbial scales
Source: Nat Commun. 2016 Jun 7;7:11833. doi: 10.1038/ncomms11833 (PMC4899628; doi:10.1038/ncomms11833)
Supplement: Supplementary Data 2 — Sequencing statistics [file ncomms11833-s3.xlsx]

## Sheet: 2a_qc
Supplementary Data 2a. Microbial Community Sequencing quality control (454 Data)
Initial quality control and sequencing details for 16S rRNA libraries. These data are derived from the QIIME split_libraries.py, and identify_chimeric_seqs.py log files, as well as BIOM table summaries for the relevant OTU tables.
Raw Sequences Removed By Quality Control Step
Number raw input seqs	1545532
Raw Length (min/max/mean)	200.0/605.0/301.4
Length outside bounds of 200 and 1000	83035
Num ambiguous bases exceeds limit of 6	68
Missing Qual Score	0
Mean qual score below minimum of 25	47052
Max homopolymer run exceeds limit of 6	100985
Num mismatches in primer exceeds limit of 0:	137744
Sequence length details for all sequences passing intial quality filters:
Raw Length (min/max/mean)	200.0/605.0/301.4
Postprocessing Length (min/max/avg )	166.0/571.0/267.4
Barcodes corrected / barcodes not corrected	3582/28745
Valid barcodes not in mapping file	0
Reverse primer truncation
Total sequences	1147903
Sequences with reverse primers present (due to read-through)	0
Chimera checking and removal
Non-chimeric Sequences (Reads mapping to reference)	1070896
Removed Chimeras (Reads mapping to references)	77007
Non-chimeras (de novo assigned reads)	60893
Removed Chimeras (de novo assigned reads)	1087010
Raw number of samples
Num Samples	629
16S rRNA sequences / sample (post-processing)	1 / 62002 / 1824.97
Valid Coral samples (Following BLAST-based removal of host organelles, and removal of all samples from corals with conflicting taxonomic assignments, with < 500 total read, or in plots damaged by storms in 2012 that may therefore not reflect treatment conditions)
Samples	478
Samples with associated benthic community data (from quadrat surveys)	435
OTU counts per sample (min/mean/max)	511.0/1563.5/52316.0
Number of OTUs	23721

## Sheet: 2b_Coral_mitochondria
Supplementary Data 2b. Microbial Community Sequencing
Coral mitochondrial sequences removed. Representative coral mitochondrial sequences used to remove mitochondrial reads froms sequence libraries. Because coral mitochondrial sequences differed between coral species, this small collection was used to screen all corals. We validated that at stringent e-value thersholds the best BLAST hit for each sequence was a coral mitochondrial 16S rRNA, and thus…
Coral species (Source)	Modified Taxonomy String (family and genus replaced with 'cniderian mitochondria' and coral host taxonomy)	16S rRNA gene amplicon sequence (515f/806r primers)
Agaricia spp.	k__Bacteria; p__Proteobacteria; c__Alphaproteobacteria; o__Rickettsiales; f__cnidarian_mitochondria; g__Agaricia; s__	CCTGTTTGCTCCCCATACTCTCGTGTTTTAACCATCACATTATAATCTCAGAAATAAATAGCCTTCACGTCTAAGGTTCTTTTTTTATTCACACATTCCACCGCTACAAAAAAATTCCATTTACCTTCTTAAATTATAAAACCCACTTTAATTAAAACGGCCGATCACACCCTTTACGCTTTTGTCTATAAAACTAGCCCTTAAGTTTTACCGCGGCTGCTGGCACACCTGAGCGGGCTGGCAAGGCGCATAG
Dichocoenia stokesi	k__Bacteria; p__Proteobacteria; c__Alphaproteobacteria; o__Rickettsiales; f__cnidarian_mitochondria; g__Dichocoenia; s__stokesi	CCTGTTCGCTCCCAGAACCTTCGTGTTAAAGAAAAAAATAAATTGTCTTCACATAAAAAATTCTTTTTTTCTTTTAATATTGCACCATTACTAAAAAATTCTATTTATTTTAAATGTTTTACCTTTACACGCTTTCTGCTTTTTCTAAAAAACAAACCCTTAAGTTTTACCGCGGCTGCTGGCACA
Orbicella faveolata	k__Bacteria; p__Proteobacteria; c__Alphaproteobacteria; o__Rickettsiales; f__cnidarian_mitochondria; g__Orbicella; s__faveolata	CCTGTTCGCTCCCAGAACCTTCGTGTTAAAGAAAAAATAAATTGTCTTCACATAAAAAATTCTTTTTTTCTTTTAATATTGCACCATTACTAAAAAATTCTATTTATTTTAAATGTTTTACCTTTACACGCTTTCTGCTTTTTCTAAAAACAAACCCTTAAGTTTTACCGCGGCTGCTGGCACAT
Diploria strigosa	k__Bacteria; p__Proteobacteria; c__Alphaproteobacteria; o__Rickettsiales; f__cnidarian_mitochondria; g__Diploria; s__strigosa	CCTGTTTGCTCCCAGAACCTTCGTGTTCAAGAAAAAAATAAATTGTTTTCACATAAAAAATTCTTTTTCTCATTTTAACATTTCACTATTACTAAAAAATTCTATTTATTTTAAACATTTTACCTTTACACGCTTTCTGCTTTTTCTAAAAAACAAACCCTTAAGTTTTACCGCGGCTGCTGGCACA
Orbicella annularis	k__Bacteria; p__Proteobacteria; c__Alphaproteobacteria; o__Rickettsiales; f__cnidarian_mitochondria; g__Orbicella; s__annularis	CCTGTTCGCTCCCAGAACCTTCGTGTTAAAGAAAAAATAAATTGTCTTCACATAAAAAATTCTTTTTTTCTTTTAAATATTGCACCATTACTAAAAAAATTCTATTTATTTTAAATGTTTTACCTTTACACGCTTTCTGCTTTTTCTAAAAAACAAACCCTTAAGTTTTACCGCGGCTGCTGGCACACCTGAGCGGGCTGGCAAGGCGCATA
Porites astreoides	k__Bacteria; p__Proteobacteria; c__Alphaproteobacteria; o__Rickettsiales; f__cnidarian_mitochondria; g__Porites; s__astreoides	CCTGTTTGCTCCCCACCCTCTCGTGTTTTAGCCAACACATTATAATCTTAGAAGTAAATAGTCTTCACGTCCAAAGTTCTTTTTCCTATTTACACATACCACCATTACAGAAAAATTCCATTTACTCTCTTAAATAAGGCGGCCTATCACACCCTTTACGCTTTTGCCTATAAGACTAGCCCTTAAGTTTTACCGCGGCTGCTGGCACACCTGAGCGGGCTGGCAAGGCGCATAG
Porites lobata	k__Bacteria; p__Proteobacteria; c__Alphaproteobacteria; o__Rickettsiales; f__cnidarian_mitochondria; g__Porites; s__lobata_1	CCTGTTTGCTCCCCACACTCTCGTGTTTTAGCCAACACATTATAATCTTAGAAGTAAATAGTCTTCACGTCTAAAGTTCTTTTTCCTATTTACACATACCACCATTACAGAAAATTCCATTTACTCTCTTAAATAAGGCGGCCTATCACACCCTTTACGCTTTTGCCTATAAGACTAGCCCTTAAGTTTTACCGCGGCTGCTGGCACACCTGAGCGGGCTGGCAAGGCGCATAG
Porites lobata	k__Bacteria; p__Proteobacteria; c__Alphaproteobacteria; o__Rickettsiales; f__cnidarian_mitochondria; g__Porites; s__lobata_2	CCTGTTTGCTCCCCACACTCTCGTGTTTTAGCCAACACATTATAATCTTAGAAGTAAATAGTCTTCACGTCTAAAGTTCTTTTTCCTATTTACACATACCACCATTACAGAAAAATTCCATTTACTCTCTTAAATAAGGCGGCCTATCACACCCTTTACGCTTTTGCCTATAAGACTAGCCCTTAAGTTTTACCGCGGCTGCTGGCACACCTGAGCGGGCTGGCAAGGCGCATA
Porites porites	k__Bacteria; p__Proteobacteria; c__Alphaproteobacteria; o__Rickettsiales; f__cnidarian_mitochondria; g__Porites; s__porites	CCTGTTTGCTCCCCACACTCTCGTGTTTTAGCCAACACATTATAATCTTAGAAGTAAATAGTCTTCACGTCTAAAGTTCTTTTTCCTATCTACACATACCACCATTACAGAAAAAAATTCCATTTACTCTCTTAAATAAAACGGCCTATCACACCCTTTACGCTTTTGCCTATAAGACTAGCCCTTAAGTTTTACCGCGGCTGCTGGCACACCTGAGCGGGCTGGCAAGGCGCATAG
Siderastrea siderea	k__Bacteria; p__Proteobacteria; c__Alphaproteobacteria; o__Rickettsiales; f__cnidarian_mitochondria; g__Siderastrea; s__siderea_1	CCTGTTTGCTCCCTATACTCTCGTGTTTTAGCCACCACATTATAACCTTAGAGATAAATAGTCTTCACGTCTAAAGTTCTTTTTCTATTAACACATTCCACCGTTACAGAAAAATTCCATTTACCTTCTTAAATAAGACGGCCTATCACACCCTTTACGCTTTTGCCTATAAGACTAACCCTTAAGTTTTACCGCGGCTGCTGGCACACCTGAGCGGGCTGGCAAGGCGCATAG
Siderastrea siderea	k__Bacteria; p__Proteobacteria; c__Alphaproteobacteria; o__Rickettsiales; f__cnidarian_mitochondria; g__Siderastrea; s__siderea_2	CCTGTTTGCTCCCTATACTCTCGTGTTTTAGCCACCACATTATAACCTTAGAGATAAATAGTCTTCACGTCTAAAGTTCTTTTTTCTATTAACACATTCCACCGTTACAGAAAAATTCCATTTACCTTCTTAAATAAGACGGCCTATCACACCCTTTACGCTTTTGCCTATAAGACTAACCCTTAAGTTTTACCGCGGCTGCTGGCACACCTGAGCGGGCTGGCAAGGCGCATAG
Stephanocoenia interstepta	k__Bacteria; p__Proteobacteria; c__Alphaproteobacteria; o__Rickettsiales; f__cnidarian_mitochondria; g__Stephanocoenia; s__intersepta	CCTGTTTGCTTCCCATGCTCTCGTGTTTTAGCCCTCAGCATATGTTGATGCCCATATGCCCTTAGAAATAAATAGTCTTCACGTCTAAAGTTCTTTTTTCTATTTACACATTCCACCATTACAGAAAAATTCCATTTACCCTTTTAAAAAGACGGCCTATCACACCCCTTACGCTTTTGCCTATAAGACTAACCCTTAAGTTTTACCGCGGCGGCTGGCACACCTGAGCGGGCTGGCAAGGCGCATA

## Sheet: 2c_Sample_metadata
Supplementary Data 2c. Microbial Community Metadata
Microbial sample metadata. QIIME mapping file used to analyze microbial samples (empty samples removed).
Sequencing details																				Collection date and location														Temperature and Salinity														Information on treatment and coral
#SampleID	BarcodeSequence	LinkerPrimerSequence	Replicate	SampleID_no_replicate	project	Individual	concatenated_date	primer_name	barcode_number	run_prefix	analysis_name	SequencingCenter	sequencing_run	sample_site_id	metadata_annotation_comments	year	month	day	date_collected	sample_location_name	altitude	country	latitude	longitude	assigned_from_geo	depth	elevation	env_biome	env_feature	temp_and_salinity_source	HCOM_temp_0m	HCOM_temp_0m_degrees	HCOM_temp_5m	HCOM_temp_5m_degrees	HCOM_avg_temp_0m	HCOM_avg_0m_degrees	HCOM_avg_temp_5m	HCOM_avg_temp_5m_degrees	HCOM_salt_0m	HCOM_salt_5m	HCOM_salt_avg_0m	HCOM_salt_avg_5m	plot_code	host_taxon_abbreviation	Project	host_taxon_name	host_taxid	host_genus	host_common_name
3.20090626.HERBVRE.r1	AGCTGACTAGTC	CCGGACTACHVGGGTWTCTAAT	1	3.20090626.HERBVRE	HERBVRE	3	20090626	515f_806r	85	HZ8WHYT01	herbvre	Oregon_State_CGRB	cgrb6	3	None	2009	6	26	2009-06-26	Pickles_Reef_FL_HERBVRE_plots	0	GAZ:United States of America	20.0014	-80.4153	n	5.5	0	ENVO:marine biome	ENVO:coral reef	Hybrid Coordinates Ocean Model HCOM_31_0	29.4154	29	29.409	29	29.5937	30	29.0545	29	36.3603	36.3604	36.3731	36.3315	1CC2	AH	HERBVRE	Agaricia humilis	367765	Agaricia	Stony coral
3.20090708.HERBVRE.r1	AGCGCTGATGTG	CCGGACTACHVGGGTWTCTAAT	1	3.20090708.HERBVRE	HERBVRE	3	20090708	515f_806r	80	HZ8WHYT01	herbvre	Oregon_State_CGRB	cgrb6	3	None	2009	7	8	2009-07-08	Pickles_Reef_FL_HERBVRE_plots	0	GAZ:United States of America	20.0014	-80.4153	n	5.5	0	ENVO:marine biome	ENVO:coral reef	Hybrid Coordinates Ocean Model HCOM_31_0	30.9848	31	29.4754	29	30.7635	31	29.2624	29	36.2158	36.1991	36.2187	36.1979	1CC2	AH	HERBVRE	Agaricia humilis	367765	Agaricia	Stony coral
3.20090825.HERBVRE.r1	ACTGACAGCCAT	CCGGACTACHVGGGTWTCTAAT	1	3.20090825.HERBVRE	HERBVRE	3	20090825	515f_806r	54	HWQ9JVQ01	herbvre	Oregon_State_CGRB	cgrb3	3	None	2009	8	25	2009-08-25	Pickles_Reef_FL_HERBVRE_plots	0	GAZ:United States of America	20.0014	-80.4153	n	5.5	0	ENVO:marine biome	ENVO:coral reef	Hybrid Coordinates Ocean Model HCOM_31_0	30.088	30	30.023	30	30.1887	30	29.9594	30	36.013	36.0026	35.971	36	1CC2	AH	HERBVRE	Agaricia humilis	367765	Agaricia	Stony coral
3.20091113.HERBVRE.r1	ACGTTAGCACAC	CCGGACTACHVGGGTWTCTAAT	1	3.20091113.HERBVRE	HERBVRE	3	20091113	515f_806r	44	HZ8WHYT01	herbvre	Oregon_State_CGRB	cgrb6	3	None	2009	11	13	2009-11-13	Pickles_Reef_FL_HERBVRE_plots	0	GAZ:United States of America	20.0014	-80.4153	n	5.5	0	ENVO:marine biome	ENVO:coral reef	Hybrid Coordinates Ocean Model HCOM_31_0	27.5284	28	27.5382	28	27.0787	27	27.5362	28	36.0351	36.0339	36.0696	36.0174	1CC2	AH	HERBVRE	Agaricia humilis	367765	Agaricia	Stony coral
3.20091214.HERBVRE.r1	AGCGACTGTGCA	CCGGACTACHVGGGTWTCTAAT	1	3.20091214.HERBVRE	HERBVRE	3	20091214	515f_806r	78	HZ8WHYT01	herbvre	Oregon_State_CGRB	cgrb6	3	None	2009	12	14	2009-12-14	Pickles_Reef_FL_HERBVRE_plots	0	GAZ:United States of America	20.0014	-80.4153	n	5.5	0	ENVO:marine biome	ENVO:coral reef	Hybrid Coordinates Ocean Model HCOM_31_0	26.4162	26	26.3306	26	26.4613	26	26.4913	26	36.0219	36.025	36.0203	35.9894	1CC2	AH	HERBVRE	Agaricia humilis	367765	Agaricia	Stony coral
3.20100123.HERBVRE.r1	AGCCATACTGAC	CCGGACTACHVGGGTWTCTAAT	1	3.20100123.HERBVRE	HERBVRE	3	20100123	515f_806r	77	IB4T0NU01	herbvre	Oregon_State_CGRB	cgrb10	3	None	2010	1	23	2010-01-23	Pickles_Reef_FL_HERBVRE_plots	0	GAZ:United States of America	20.0014	-80.4153	n	5.5	0	ENVO:marine biome	ENVO:coral reef	Hybrid Coordinates Ocean Model HCOM_31_0	23.3472	23	23.3642	23	23.6596	24	23.4174	23	36.2795	36.2758	36.2969	36.2503	1CC2	AH	HERBVRE	Agaricia humilis	367765	Agaricia	Stony coral
3.20100423.HERBVRE.r1	ACACATGTCTAC	CCGGACTACHVGGGTWTCTAAT	1	3.20100423.HERBVRE	HERBVRE	3	20100423	515f_806r	9	IAZ3J8Q01	herbvre	Oregon_State_CGRB	cgrb9	3	None	2010	4	23	2010-04-23	Pickles_Reef_FL_HERBVRE_plots	0	GAZ:United States of America	20.0014	-80.4153	n	5.5	0	ENVO:marine biome	ENVO:coral reef	Hybrid Coordinates Ocean Model HCOM_31_0	25.4379	25	24.9027	25	25.7653	26	24.7995	25	36.2649	36.2563	36.298	36.2494	1CC2	AH	HERBVRE	Agaricia humilis	367765	Agaricia	Stony coral
3.20100524.HERBVRE.r1	ACGTCTGTAGCA	CCGGACTACHVGGGTWTCTAAT	1	3.20100524.HERBVRE	HERBVRE	3	20100524	515f_806r	41	IAZ3J8Q01	herbvre	Oregon_State_CGRB	cgrb9	3	None	2010	5	24	2010-05-24	Pickles_Reef_FL_HERBVRE_plots	0	GAZ:United States of America	20.0014	-80.4153	n	5.5	0	ENVO:marine biome	ENVO:coral reef	Hybrid Coordinates Ocean Model HCOM_31_0	27.2527	27	27.2286	27	27.3516	27	27.1537	27	36.2864	36.2853	36.2999	36.2889	1CC2	AH	HERBVRE	Agaricia humilis	367765	Agaricia	Stony coral
3.20100811.HERBVRE.r1	ACTACGTGTGGT	CCGGACTACHVGGGTWTCTAAT	1	3.20100811.HERBVRE	HERBVRE	3	20100811	515f_806r	46	HWQ9JVQ01	herbvre	Oregon_State_CGRB	cgrb3	3	None	2010	8	11	2010-08-11	Pickles_Reef_FL_HERBVRE_plots	0	GAZ:United States of America	20.0014	-80.4153	n	5.5	0	ENVO:marine biome	ENVO:coral reef	Hybrid Coordinates Ocean Model HCOM_31_0	28.8622	29	28.8578	29	28.9163	29	28.7622	29	35.9143	35.9141	35.8377	35.9436	1CC2	AH	HERBVRE	Agaricia humilis	367765	Agaricia	Stony coral
3.20110614.HERBVRE.r1	ACGTGCCGTAGA	CCGGACTACHVGGGTWTCTAAT	1	3.20110614.HERBVRE	HERBVRE	3	20110614	515f_806r	43	HWQ9JVQ01	herbvre	Oregon_State_CGRB	cgrb3	3	None	2011	6	14	2011-06-14	Pickles_Reef_FL_HERBVRE_plots	0	GAZ:United States of America	20.0014	-80.4153	n	5.5	0	ENVO:marine biome	ENVO:coral reef	Hybrid Coordinates Ocean Model HCOM_31_0	29.7682	30	28.7333	29	30.2233	30	28.7222	29	36.23	36.2303	36.266	36.2384	1CC2	AH	HERBVRE	Agaricia humilis	367765	Agaricia	Stony coral
3.20120412.HERBVRE.r1	ACAGCTAGCTTG	CCGGACTACHVGGGTWTCTAAT	1	3.20120412.HERBVRE	HERBVRE	3	20120412	515f_806r	17	II9WY4C01	herbvre	Oregon_State_CGRB	cgrb11	3	None	2012	4	12	2012-04-12	Pickles_Reef_FL_HERBVRE_plots	0	GAZ:United States of America	20.0014	-80.4153	n	5.5	0	ENVO:marine biome	ENVO:coral reef	Hybrid Coordinates Ocean Model HCOM_31_0	26.4014	26	25.6837	26	26.4451	26	25.6922	26	36.2663	36.2891	36.3455	36.2729	1CC2	AH	HERBVRE	Agaricia humilis	367765	Agaricia	Stony coral
4.20090825.HERBVRE.r1	ACCAGACGATGC	CCGGACTACHVGGGTWTCTAAT	1	4.20090825.HERBVRE	HERBVRE	4	20090825	515f_806r	25	HZ8WHYT01	herbvre	Oregon_State_CGRB	cgrb6	4	None	2009	8	25	2009-08-25	Pickles_Reef_FL_HERBVRE_plots	0	GAZ:United States of America	20.0014	-80.4153	n	5.5	0	ENVO:marine biome	ENVO:coral reef	Hybrid Coordinates Ocean Model HCOM_31_0	30.088	30	30.023	30	30.1887	30	29.9594	30	36.013	36.0026	35.971	36	1CC2	PP	HERBVRE	Porites porites	104760	Porites	Stony coral
4.20091113.HERBVRE.r1	ACAGAGTCGGCT	CCGGACTACHVGGGTWTCTAAT	1	4.20091113.HERBVRE	HERBVRE	4	20091113	515f_806r	15	H2A14PN01	herbvre	Oregon_State_CGRB	cgrb7	4	None	2009	11	13	2009-11-13	Pickles_Reef_FL_HERBVRE_plots	0	GAZ:United States of America	20.0014	-80.4153	n	5.5	0	ENVO:marine biome	ENVO:coral reef	Hybrid Coordinates Ocean Model HCOM_31_0	27.5284	28	27.5382	28	27.0787	27	27.5362	28	36.0351	36.0339	36.0696	36.0174	1CC2	PP	HERBVRE	Porites porites	104760	Porites	Stony coral
4.20091214.HERBVRE.r1	AGTCACATCACT	CCGGACTACHVGGGTWTCTAAT	1	4.20091214.HERBVRE	HERBVRE	4	20091214	515f_806r	93	HYLV1BS01	herbvre	Oregon_State_CGRB	cgrb5	4	None	2009	12	14	2009-12-14	Pickles_Reef_FL_HERBVRE_plots	0	GAZ:United States of America	20.0014	-80.4153	n	5.5	0	ENVO:marine biome	ENVO:coral reef	Hybrid Coordinates Ocean Model HCOM_31_0	26.4162	26	26.3306	26	26.4613	26	26.4913	26	36.0219	36.025	36.0203	35.9894	1CC2	PP	HERBVRE	Porites porites	104760	Porites	Stony coral
4.20100524.HERBVRE.r1	ACAGACCACTCA	CCGGACTACHVGGGTWTCTAAT	1	4.20100524.HERBVRE	HERBVRE	4	20100524	515f_806r	14	IB4T0NU01	herbvre	Oregon_State_CGRB	cgrb10	4	None	2010	5	24	2010-05-24	Pickles_Reef_FL_HERBVRE_plots	0	GAZ:United States of America	20.0014	-80.4153	n	5.5	0	ENVO:marine biome	ENVO:coral reef	Hybrid Coordinates Ocean Model HCOM_31_0	27.2527	27	27.2286	27	27.3516	27	27.1537	27	36.2864	36.2853	36.2999	36.2889	1CC2	PP	HERBVRE	Porites porites	104760	Porites	Stony coral
4.20120412.HERBVRE.r1	ACTATTGTCACG	CCGGACTACHVGGGTWTCTAAT	1	4.20120412.HERBVRE	HERBVRE	4	20120412	515f_806r	48	II9WY4C01	herbvre	Oregon_State_CGRB	cgrb11	4	None	2012	4	12	2012-04-12	Pickles_Reef_FL_HERBVRE_plots	0	GAZ:United States of America	20.0014	-80.4153	n	5.5	0	ENVO:marine biome	ENVO:coral reef	Hybrid Coordinates Ocean Model HCOM_31_0	26.4014	26	25.6837	26	26.4451	26	25.6922	26	36.2663	36.2891	36.3455	36.2729	1CC2	PP	HERBVRE	Porites porites	104760	Porites	Stony coral
10.20090629.HERBVRE.r1	ACTGATCCTAGT	CCGGACTACHVGGGTWTCTAAT	1	10.20090629.HERBVRE	HERBVRE	10	20090629	515f_806r	55	HX8WXXN01	herbvre	Oregon_State_CGRB	cgrb4	10	None	2009	6	29	2009-06-29	Pickles_Reef_FL_HERBVRE_plots	0	GAZ:United States of America	20.0014	-80.4153	n	5.5	0	ENVO:marine biome	ENVO:coral reef	Hybrid Coordinates Ocean Model HCOM_31_0	29.2789	29	29.2762	29	29.7039	30	28.9555	29	36.3096	36.3097	36.3529	36.2936	2CC2	SS	HERBVRE	Siderastrea siderea	130672	Siderastrea	Stony coral
10.20090710.HERBVRE.r1	ACACACTATGGC	CCGGACTACHVGGGTWTCTAAT	1	10.20090710.HERBVRE	HERBVRE	10	20090710	515f_806r	8	HX8WXXN01	herbvre	Oregon_State_CGRB	cgrb4	10	None	2009	7	10	2009-07-10	Pickles_Reef_FL_HERBVRE_plots	0	GAZ:United States of America	20.0014	-80.4153	n	5.5	0	ENVO:marine biome	ENVO:coral reef	Hybrid Coordinates Ocean Model HCOM_31_0	31.4863	31	30.991	31	31.2241	31	29.7536	30	36.2488	36.2296	36.252	36.2105	2CC2	SS	HERBVRE	Siderastrea siderea	130672	Siderastrea	Stony coral
10.20091113.HERBVRE.r1	AACTGTGCGTAC	CCGGACTACHVGGGTWTCTAAT	1	10.20091113.HERBVRE	HERBVRE	10	20091113	515f_806r	3	HZ8WHYT01	herbvre	Oregon_State_CGRB	cgrb6	10	None	2009	11	13	2009-11-13	Pickles_Reef_FL_HERBVRE_plots	0	GAZ:United States of America	20.0014	-80.4153	n	5.5	0	ENVO:marine biome	ENVO:coral reef	Hybrid Coordinates Ocean Model HCOM_31_0	27.5284	28	27.5382	28	27.0787	27	27.5362	28	36.0351	36.0339	36.0696	36.0174	2CC2	SS	HERBVRE	Siderastrea siderea	130672	Siderastrea	Stony coral
10.20091214.HERBVRE.r1	ACTATTGTCACG	CCGGACTACHVGGGTWTCTAAT	1	10.20091214.HERBVRE	HERBVRE	10	20091214	515f_806r	48	HZ8WHYT01	herbvre	Oregon_State_CGRB	cgrb6	10	None	2009	12	14	2009-12-14	Pickles_Reef_FL_HERBVRE_plots	0	GAZ:United States of America	20.0014	-80.4153	n	5.5	0	ENVO:marine biome	ENVO:coral reef	Hybrid Coordinates Ocean Model HCOM_31_0	26.4162	26	26.3306	26	26.4613	26	26.4913	26	36.0219	36.025	36.0203	35.9894	2CC2	SS	HERBVRE	Siderastrea siderea	130672	Siderastrea	Stony coral
10.20100123.HERBVRE.r1	AGAACACGTCTC	CCGGACTACHVGGGTWTCTAAT	1	10.20100123.HERBVRE	HERBVRE	10	20100123	515f_806r	60	IAZ3J8Q01	herbvre	Oregon_State_CGRB	cgrb9	10	None	2010	1	23	2010-01-23	Pickles_Reef_FL_HERBVRE_plots	0	GAZ:United States of America	20.0014	-80.4153	n	5.5	0	ENVO:marine biome	ENVO:coral reef	Hybrid Coordinates Ocean Model HCOM_31_0	23.3472	23	23.3642	23	23.6596	24	23.4174	23	36.2795	36.2758	36.2969	36.2503	2CC2	SS	HERBVRE	Siderastrea siderea	130672	Siderastrea	Stony coral
10.20100423.HERBVRE.r1	AGCTGACTAGTC	CCGGACTACHVGGGTWTCTAAT	1	10.20100423.HERBVRE	HERBVRE	10	20100423	515f_806r	85	IB4T0NU01	herbvre	Oregon_State_CGRB	cgrb10	10	None	2010	4	23	2010-04-23	Pickles_Reef_FL_HERBVRE_plots	0	GAZ:United States of America	20.0014	-80.4153	n	5.5	0	ENVO:marine biome	ENVO:coral reef	Hybrid Coordinates Ocean Model HCOM_31_0	25.4379	25	24.9027	25	25.7653	26	24.7995	25	36.2649	36.2563	36.298	36.2494	2CC2	SS	HERBVRE	Siderastrea siderea	130672	Siderastrea	Stony coral
10.20100524.HERBVRE.r1	ACATGATCGTTC	CCGGACTACHVGGGTWTCTAAT	1	10.20100524.HERBVRE	HERBVRE	10	20100524	515f_806r	21	IAZ3J8Q01	herbvre	Oregon_State_CGRB	cgrb9	10	None	2010	5	24	2010-05-24	Pickles_Reef_FL_HERBVRE_plots	0	GAZ:United States of America	20.0014	-80.4153	n	5.5	0	ENVO:marine biome	ENVO:coral reef	Hybrid Coordinates Ocean Model HCOM_31_0	27.2527	27	27.2286	27	27.3516	27	27.1537	27	36.2864	36.2853	36.2999	36.2889	2CC2	SS	HERBVRE	Siderastrea siderea	130672	Siderastrea	Stony coral
10.20120412.HERBVRE.r1	AGATCTCTGCAT	CCGGACTACHVGGGTWTCTAAT	1	10.20120412.HERBVRE	HERBVRE	10	20120412	515f_806r	70	IJNBDG401	herbvre	Oregon_State_CGRB	cgrb12	10	None	2012	4	12	2012-04-12	Pickles_Reef_FL_HERBVRE_plots	0	GAZ:United States of America	20.0014	-80.4153	n	5.5	0	ENVO:marine biome	ENVO:coral reef	Hybrid Coordinates Ocean Model HCOM_31_0	26.4014	26	25.6837	26	26.4451	26	25.6922	26	36.2663	36.2891	36.3455	36.2729	2CC2	SS	HERBVRE	Siderastrea siderea	130672	Siderastrea	Stony coral
11.20090629.HERBVRE.r1	AGATACACGCGC	CCGGACTACHVGGGTWTCTAAT	1	11.20090629.HERBVRE	HERBVRE	11	20090629	515f_806r	68	HZ8WHYT01	herbvre	Oregon_State_CGRB	cgrb6	11	None	2009	6	29	2009-06-29	Pickles_Reef_FL_HERBVRE_plots	0	GAZ:United States of America	20.0014	-80.4153	n	5.5	0	ENVO:marine biome	ENVO:coral reef	Hybrid Coordinates Ocean Model HCOM_31_0	29.2789	29	29.2762	29	29.7039	30	28.9555	29	36.3096	36.3097	36.3529	36.2936	2CC2	SS	HERBVRE	Siderastrea siderea	130672	Siderastrea	Stony coral
11.20090710.HERBVRE.r1	AGCAGCACTTGT	CCGGACTACHVGGGTWTCTAAT	1	11.20090710.HERBVRE	HERBVRE	11	20090710	515f_806r	74	HWQ9JVQ01	herbvre	Oregon_State_CGRB	cgrb3	11	None	2009	7	10	2009-07-10	Pickles_Reef_FL_HERBVRE_plots	0	GAZ:United States of America	20.0014	-80.4153	n	5.5	0	ENVO:marine biome	ENVO:coral reef	Hybrid Coordinates Ocean Model HCOM_31_0	31.4863	31	30.991	31	31.2241	31	29.7536	30	36.2488	36.2296	36.252	36.2105	2CC2	SS	HERBVRE	Siderastrea siderea	130672	Siderastrea	Stony coral
11.20090825.HERBVRE.r1	ACAGACCACTCA	CCGGACTACHVGGGTWTCTAAT	1	11.20090825.HERBVRE	HERBVRE	11	20090825	515f_806r	14	HZ8WHYT01	herbvre	Oregon_State_CGRB	cgrb6	11	None	2009	8	25	2009-08-25	Pickles_Reef_FL_HERBVRE_plots	0	GAZ:United States of America	20.0014	-80.4153	n	5.5	0	ENVO:marine biome	ENVO:coral reef	Hybrid Coordinates Ocean Model HCOM_31_0	30.088	30	30.023	30	30.1887	30	29.9594	30	36.013	36.0026	35.971	36	2CC2	SS	HERBVRE	Siderastrea siderea	130672	Siderastrea	Stony coral
11.20091113.HERBVRE.r1	ACGACGTCTTAG	CCGGACTACHVGGGTWTCTAAT	1	11.20091113.HERBVRE	HERBVRE	11	20091113	515f_806r	30	H2A14PN01	herbvre	Oregon_State_CGRB	cgrb7	11	None	2009	11	13	2009-11-13	Pickles_Reef_FL_HERBVRE_plots	0	GAZ:United States of America	20.0014	-80.4153	n	5.5	0	ENVO:marine biome	ENVO:coral reef	Hybrid Coordinates Ocean Model HCOM_31_0	27.5284	28	27.5382	28	27.0787	27	27.5362	28	36.0351	36.0339	36.0696	36.0174	2CC2	SS	HERBVRE	Siderastrea siderea	130672	Siderastrea	Stony coral
11.20091214.HERBVRE.r1	ACATGTCACGTG	CCGGACTACHVGGGTWTCTAAT	1	11.20091214.HERBVRE	HERBVRE	11	20091214	515f_806r	22	HX8WXXN01	herbvre	Oregon_State_CGRB	cgrb4	11	None	2009	12	14	2009-12-14	Pickles_Reef_FL_HERBVRE_plots	0	GAZ:United States of America	20.0014	-80.4153	n	5.5	0	ENVO:marine biome	ENVO:coral reef	Hybrid Coordinates Ocean Model HCOM_31_0	26.4162	26	26.3306	26	26.4613	26	26.4913	26	36.0219	36.025	36.0203	35.9894	2CC2	SS	HERBVRE	Siderastrea siderea	130672	Siderastrea	Stony coral
11.20100423.HERBVRE.r1	ACTGACAGCCAT	CCGGACTACHVGGGTWTCTAAT	1	11.20100423.HERBVRE	HERBVRE	11	20100423	515f_806r	54	IAZ3J8Q01	herbvre	Oregon_State_CGRB	cgrb9	11	None	2010	4	23	2010-04-23	Pickles_Reef_FL_HERBVRE_plots	0	GAZ:United States of America	20.0014	-80.4153	n	5.5	0	ENVO:marine biome	ENVO:coral reef	Hybrid Coordinates Ocean Model HCOM_31_0	25.4379	25	24.9027	25	25.7653	26	24.7995	25	36.2649	36.2563	36.298	36.2494	2CC2	SS	HERBVRE	Siderastrea siderea	130672	Siderastrea	Stony coral
11.20100524.HERBVRE.r1	AACTCGTCGATG	CCGGACTACHVGGGTWTCTAAT	1	11.20100524.HERBVRE	HERBVRE	11	20100524	515f_806r	2	IAZ3J8Q01	herbvre	Oregon_State_CGRB	cgrb9	11	None	2010	5	24	2010-05-24	Pickles_Reef_FL_HERBVRE_plots	0	GAZ:United States of America	20.0014	-80.4153	n	5.5	0	ENVO:marine biome	ENVO:coral reef	Hybrid Coordinates Ocean Model HCOM_31_0	27.2527	27	27.2286	27	27.3516	27	27.1537	27	36.2864	36.2853	36.2999	36.2889	2CC2	SS	HERBVRE	Siderastrea siderea	130672	Siderastrea	Stony coral
11.20120412.HERBVRE.r1	ACCTCGATCAGA	CCGGACTACHVGGGTWTCTAAT	1	11.20120412.HERBVRE	HERBVRE	11	20120412	515f_806r	28	II9WY4C01	herbvre	Oregon_State_CGRB	cgrb11	11	None	2012	4	12	2012-04-12	Pickles_Reef_FL_HERBVRE_plots	0	GAZ:United States of America	20.0014	-80.4153	n	5.5	0	ENVO:marine biome	ENVO:coral reef	Hybrid Coordinates Ocean Model HCOM_31_0	26.4014	26	25.6837	26	26.4451	26	25.6922	26	36.2663	36.2891	36.3455	36.2729	2CC2	SS	HERBVRE	Siderastrea siderea	130672	Siderastrea	Stony coral
22.20100423.HERBVRE.r1	AATCGTGACTCG	CCGGACTACHVGGGTWTCTAAT	1	22.20100423.HERBVRE	HERBVRE	22	20100423	515f_806r	7	IAZ3J8Q01	herbvre	Oregon_State_CGRB	cgrb9	22	None	2010	4	23	2010-04-23	Pickles_Reef_FL_HERBVRE_plots	0	GAZ:United States of America	20.0014	-80.4153	n	5.5	0	ENVO:marine biome	ENVO:coral reef	Hybrid Coordinates Ocean Model HCOM_31_0	25.4379	25	24.9027	25	25.7653	26	24.7995	25	36.2649	36.2563	36.298	36.2494	3CC1	PA	HERBVRE	Porites astreoides	104758	Porites	Stony coral
22.20100524.HERBVRE.r1	AGTCTCGCATAT	CCGGACTACHVGGGTWTCTAAT	1	22.20100524.HERBVRE	HERBVRE	22	20100524	515f_806r	96	IB4T0NU01	herbvre	Oregon_State_CGRB	cgrb10	22	None	2010	5	24	2010-05-24	Pickles_Reef_FL_HERBVRE_plots	0	GAZ:United States of America	20.0014	-80.4153	n	5.5	0	ENVO:marine biome	ENVO:coral reef	Hybrid Coordinates Ocean Model HCOM_31_0	27.2527	27	27.2286	27	27.3516	27	27.1537	27	36.2864	36.2853	36.2999	36.2889	3CC1	PA	HERBVRE	Porites astreoides	104758	Porites	Stony coral
23.20090626.HERBVRE.r1	AGCGTAGGTCGT	CCGGACTACHVGGGTWTCTAAT	1	23.20090626.HERBVRE	HERBVRE	23	20090626	515f_806r	81	H2A14PN01	herbvre	Oregon_State_CGRB	cgrb7	23	None	2009	6	26	2009-06-26	Pickles_Reef_FL_HERBVRE_plots	0	GAZ:United States of America	20.0014	-80.4153	n	5.5	0	ENVO:marine biome	ENVO:coral reef	Hybrid Coordinates Ocean Model HCOM_31_0	29.4154	29	29.409	29	29.5937	30	29.0545	29	36.3603	36.3604	36.3731	36.3315	3CC1	SS	HERBVRE	Siderastrea siderea	130672	Siderastrea	Stony coral
23.20090630.HERBVRE.r1	ACTACAGCCTAT	CCGGACTACHVGGGTWTCTAAT	1	23.20090630.HERBVRE	HERBVRE	23	20090630	515f_806r	45	HX8WXXN01	herbvre	Oregon_State_CGRB	cgrb4	23	None	2009	6	30	2009-06-30	Pickles_Reef_FL_HERBVRE_plots	0	GAZ:United States of America	20.0014	-80.4153	n	5.5	0	ENVO:marine biome	ENVO:coral reef	Hybrid Coordinates Ocean Model HCOM_31_0	29.0083	29	28.9881	29	29.2645	29	28.6634	29	36.307	36.3057	36.3698	36.3051	3CC1	SS	HERBVRE	Siderastrea siderea	130672	Siderastrea	Stony coral
23.20090713.HERBVRE.r1	AGAGTAGCTAAG	CCGGACTACHVGGGTWTCTAAT	1	23.20090713.HERBVRE	HERBVRE	23	20090713	515f_806r	66	HWQ9JVQ01	herbvre	Oregon_State_CGRB	cgrb3	23	None	2009	7	13	2009-07-13	Pickles_Reef_FL_HERBVRE_plots	0	GAZ:United States of America	20.0014	-80.4153	n	5.5	0	ENVO:marine biome	ENVO:coral reef	Hybrid Coordinates Ocean Model HCOM_31_0	29.5382	30	29.5461	30	29.5357	30	29.3558	29	36.2469	36.2472	36.2497	36.2335	3CC1	SS	HERBVRE	Siderastrea siderea	130672	Siderastrea	Stony coral
23.20090828.HERBVRE.r1	AAGCTGCAGTCG	CCGGACTACHVGGGTWTCTAAT	1	23.20090828.HERBVRE	HERBVRE	23	20090828	515f_806r	5	HYLV1BS01	herbvre	Oregon_State_CGRB	cgrb5	23	None	2009	8	28	2009-08-28	Pickles_Reef_FL_HERBVRE_plots	0	GAZ:United States of America	20.0014	-80.4153	n	5.5	0	ENVO:marine biome	ENVO:coral reef	Hybrid Coordinates Ocean Model HCOM_31_0	29.9761	30	29.9278	30	30.0568	30	29.8858	30	35.8949	35.8793	35.8961	35.9438	3CC1	SS	HERBVRE	Siderastrea siderea	130672	Siderastrea	Stony coral
23.20090828.HERBVRE.r2	AACGCACGCTAG	CCGGACTACHVGGGTWTCTAAT	2	23.20090828.HERBVRE	HERBVRE	23	20090828	515f_806r	1	IAQTA6X01	herbvre	Oregon_State_CGRB	cgrb8	23	None	2009	8	28	2009-08-28	Pickles_Reef_FL_HERBVRE_plots	0	GAZ:United States of America	20.0014	-80.4153	n	5.5	0	ENVO:marine biome	ENVO:coral reef	Hybrid Coordinates Ocean Model HCOM_31_0	29.9761	30	29.9278	30	30.0568	30	29.8858	30	35.8949	35.8793	35.8961	35.9438	3CC1	SS	HERBVRE	Siderastrea siderea	130672	Siderastrea	Stony coral
23.20091214.HERBVRE.r1	ACTACGTGTGGT	CCGGACTACHVGGGTWTCTAAT	1	23.20091214.HERBVRE	HERBVRE	23	20091214	515f_806r	46	HX8WXXN01	herbvre	Oregon_State_CGRB	cgrb4	23	None	2009	12	14	2009-12-14	Pickles_Reef_FL_HERBVRE_plots	0	GAZ:United States of America	20.0014	-80.4153	n	5.5	0	ENVO:marine biome	ENVO:coral reef	Hybrid Coordinates Ocean Model HCOM_31_0	26.4162	26	26.3306	26	26.4613	26	26.4913	26	36.0219	36.025	36.0203	35.9894	3CC1	SS	HERBVRE	Siderastrea siderea	130672	Siderastrea	Stony coral
23.20100123.HERBVRE.r1	ACACTGTTCATG	CCGGACTACHVGGGTWTCTAAT	1	23.20100123.HERBVRE	HERBVRE	23	20100123	515f_806r	13	IB4T0NU01	herbvre	Oregon_State_CGRB	cgrb10	23	None	2010	1	23	2010-01-23	Pickles_Reef_FL_HERBVRE_plots	0	GAZ:United States of America	20.0014	-80.4153	n	5.5	0	ENVO:marine biome	ENVO:coral reef	Hybrid Coordinates Ocean Model HCOM_31_0	23.3472	23	23.3642	23	23.6596	24	23.4174	23	36.2795	36.2758	36.2969	36.2503	3CC1	SS	HERBVRE	Siderastrea siderea	130672	Siderastrea	Stony coral
23.20100423.HERBVRE.r1	AGGTGTGATCGC	CCGGACTACHVGGGTWTCTAAT	1	23.20100423.HERBVRE	HERBVRE	23	20100423	515f_806r	89	IB4T0NU01	herbvre	Oregon_State_CGRB	cgrb10	23	None	2010	4	23	2010-04-23	Pickles_Reef_FL_HERBVRE_plots	0	GAZ:United States of America	20.0014	-80.4153	n	5.5	0	ENVO:marine biome	ENVO:coral reef	Hybrid Coordinates Ocean Model HCOM_31_0	25.4379	25	24.9027	25	25.7653	26	24.7995	25	36.2649	36.2563	36.298	36.2494	3CC1	SS	HERBVRE	Siderastrea siderea	130672	Siderastrea	Stony coral
23.20100524.HERBVRE.r1	ACATGTCACGTG	CCGGACTACHVGGGTWTCTAAT	1	23.20100524.HERBVRE	HERBVRE	23	20100524	515f_806r	22	IB4T0NU01	herbvre	Oregon_State_CGRB	cgrb10	23	None	2010	5	24	2010-05-24	Pickles_Reef_FL_HERBVRE_plots	0	GAZ:United States of America	20.0014	-80.4153	n	5.5	0	ENVO:marine biome	ENVO:coral reef	Hybrid Coordinates Ocean Model HCOM_31_0	27.2527	27	27.2286	27	27.3516	27	27.1537	27	36.2864	36.2853	36.2999	36.2889	3CC1	SS	HERBVRE	Siderastrea siderea	130672	Siderastrea	Stony coral
23.20100811.HERBVRE.r1	AGGTGTGATCGC	CCGGACTACHVGGGTWTCTAAT	1	23.20100811.HERBVRE	HERBVRE	23	20100811	515f_806r	89	HWQ9JVQ01	herbvre	Oregon_State_CGRB	cgrb3	23	None	2010	8	11	2010-08-11	Pickles_Reef_FL_HERBVRE_plots	0	GAZ:United States of America	20.0014	-80.4153	n	5.5	0	ENVO:marine biome	ENVO:coral reef	Hybrid Coordinates Ocean Model HCOM_31_0	28.8622	29	28.8578	29	28.9163	29	28.7622	29	35.9143	35.9141	35.8377	35.9436	3CC1	SS	HERBVRE	Siderastrea siderea	130672	Siderastrea	Stony coral
23.20110718.HERBVRE.r1	ACTATTGTCACG	CCGGACTACHVGGGTWTCTAAT	1	23.20110718.HERBVRE	HERBVRE	23	20110718	515f_806r	48	HWQ9JVQ01	herbvre	Oregon_State_CGRB	cgrb3	23	None	2011	7	18	2011-07-18	Pickles_Reef_FL_HERBVRE_plots	0	GAZ:United States of America	20.0014	-80.4153	n	5.5	0	ENVO:marine biome	ENVO:coral reef	Hybrid Coordinates Ocean Model HCOM_31_0	29.2656	29	28.7481	29	30.0463	30	28.9144	29	36.3104	36.3328	36.3162	36.3459	3CC1	SS	HERBVRE	Siderastrea siderea	130672	Siderastrea	Stony coral
23.20120412.HERBVRE.r1	ACATTCAGCGCA	CCGGACTACHVGGGTWTCTAAT	1	23.20120412.HERBVRE	HERBVRE	23	20120412	515f_806r	23	II9WY4C01	herbvre	Oregon_State_CGRB	cgrb11	23	None	2012	4	12	2012-04-12	Pickles_Reef_FL_HERBVRE_plots	0	GAZ:United States of America	20.0014	-80.4153	n	5.5	0	ENVO:marine biome	ENVO:coral reef	Hybrid Coordinates Ocean Model HCOM_31_0	26.4014	26	25.6837	26	26.4451	26	25.6922	26	36.2663	36.2891	36.3455	36.2729	3CC1	SS	HERBVRE	Siderastrea siderea	130672	Siderastrea	Stony coral
24.20090630.HERBVRE.r1	AGCTGACTAGTC	CCGGACTACHVGGGTWTCTAAT	1	24.20090630.HERBVRE	HERBVRE	24	20090630	515f_806r	85	H2A14PN01	herbvre	Oregon_State_CGRB	cgrb7	24	None	2009	6	30	2009-06-30	Pickles_Reef_FL_HERBVRE_plots	0	GAZ:United States of America	20.0014	-80.4153	n	5.5	0	ENVO:marine biome	ENVO:coral reef	Hybrid Coordinates Ocean Model HCOM_31_0	29.0083	29	28.9881	29	29.2645	29	28.6634	29	36.307	36.3057	36.3698	36.3051	3CC2	AA	HERBVRE	Agaricia agaricites	89882	Agaricia	Stony coral
24.20090713.HERBVRE.r1	ACATGTCACGTG	CCGGACTACHVGGGTWTCTAAT	1	24.20090713.HERBVRE	HERBVRE	24	20090713	515f_806r	22	HYLV1BS01	herbvre	Oregon_State_CGRB	cgrb5	24	None	2009	7	13	2009-07-13	Pickles_Reef_FL_HERBVRE_plots	0	GAZ:United States of America	20.0014	-80.4153	n	5.5	0	ENVO:marine biome	ENVO:coral reef	Hybrid Coordinates Ocean Model HCOM_31_0	29.5382	30	29.5461	30	29.5357	30	29.3558	29	36.2469	36.2472	36.2497	36.2335	3CC2	AA	HERBVRE	Agaricia agaricites	89882	Agaricia	Stony coral
24.20091113.HERBVRE.r1	AGTCACATCACT	CCGGACTACHVGGGTWTCTAAT	1	24.20091113.HERBVRE	HERBVRE	24	20091113	515f_806r	93	H2A14PN01	herbvre	Oregon_State_CGRB	cgrb7	24	None	2009	11	13	2009-11-13	Pickles_Reef_FL_HERBVRE_plots	0	GAZ:United States of America	20.0014	-80.4153	n	5.5	0	ENVO:marine biome	ENVO:coral reef	Hybrid Coordinates Ocean Model HCOM_31_0	27.5284	28	27.5382	28	27.0787	27	27.5362	28	36.0351	36.0339	36.0696	36.0174	3CC2	AA	HERBVRE	Agaricia agaricites	89882	Agaricia	Stony coral
24.20091214.HERBVRE.r1	ACAGCTAGCTTG	CCGGACTACHVGGGTWTCTAAT	1	24.20091214.HERBVRE	HERBVRE	24	20091214	515f_806r	17	HX8WXXN01	herbvre	Oregon_State_CGRB	cgrb4	24	None	2009	12	14	2009-12-14	Pickles_Reef_FL_HERBVRE_plots	0	GAZ:United States of America	20.0014	-80.4153	n	5.5	0	ENVO:marine biome	ENVO:coral reef	Hybrid Coordinates Ocean Model HCOM_31_0	26.4162	26	26.3306	26	26.4613	26	26.4913	26	36.0219	36.025	36.0203	35.9894	3CC2	AA	HERBVRE	Agaricia agaricites	89882	Agaricia	Stony coral
24.20100423.HERBVRE.r1	ACATGTCACGTG	CCGGACTACHVGGGTWTCTAAT	1	24.20100423.HERBVRE	HERBVRE	24	20100423	515f_806r	22	IAZ3J8Q01	herbvre	Oregon_State_CGRB	cgrb9	24	None	2010	4	23	2010-04-23	Pickles_Reef_FL_HERBVRE_plots	0	GAZ:United States of America	20.0014	-80.4153	n	5.5	0	ENVO:marine biome	ENVO:coral reef	Hybrid Coordinates Ocean Model HCOM_31_0	25.4379	25	24.9027	25	25.7653	26	24.7995	25	36.2649	36.2563	36.298	36.2494	3CC2	AA	HERBVRE	Agaricia agaricites	89882	Agaricia	Stony coral
24.20100524.HERBVRE.r1	ACACGGTGTCTA	CCGGACTACHVGGGTWTCTAAT	1	24.20100524.HERBVRE	HERBVRE	24	20100524	515f_806r	11	IAZ3J8Q01	herbvre	Oregon_State_CGRB	cgrb9	24	None	2010	5	24	2010-05-24	Pickles_Reef_FL_HERBVRE_plots	0	GAZ:United States of America	20.0014	-80.4153	n	5.5	0	ENVO:marine biome	ENVO:coral reef	Hybrid Coordinates Ocean Model HCOM_31_0	27.2527	27	27.2286	27	27.3516	27	27.1537	27	36.2864	36.2853	36.2999	36.2889	3CC2	AA	HERBVRE	Agaricia agaricites	89882	Agaricia	Stony coral
24.20100811.HERBVRE.r1	AGAGCAAGAGCA	CCGGACTACHVGGGTWTCTAAT	1	24.20100811.HERBVRE	HERBVRE	24	20100811	515f_806r	65	HWQ9JVQ01	herbvre	Oregon_State_CGRB	cgrb3	24	None	2010	8	11	2010-08-11	Pickles_Reef_FL_HERBVRE_plots	0	GAZ:United States of America	20.0014	-80.4153	n	5.5	0	ENVO:marine biome	ENVO:coral reef	Hybrid Coordinates Ocean Model HCOM_31_0	28.8622	29	28.8578	29	28.9163	29	28.7622	29	35.9143	35.9141	35.8377	35.9436	3CC2	AA	HERBVRE	Agaricia agaricites	89882	Agaricia	Stony coral
24.20110614.HERBVRE.r1	ACTCGATTCGAT	CCGGACTACHVGGGTWTCTAAT	1	24.20110614.HERBVRE	HERBVRE	24	20110614	515f_806r	51	HWQ9JVQ01	herbvre	Oregon_State_CGRB	cgrb3	24	None	2011	6	14	2011-06-14	Pickles_Reef_FL_HERBVRE_plots	0	GAZ:United States of America	20.0014	-80.4153	n	5.5	0	ENVO:marine biome	ENVO:coral reef	Hybrid Coordinates Ocean Model HCOM_31_0	29.7682	30	28.7333	29	30.2233	30	28.7222	29	36.23	36.2303	36.266	36.2384	3CC2	AA	HERBVRE	Agaricia agaricites	89882	Agaricia	Stony coral
32.20090629.HERBVRE.r1	AGCTATCCACGA	CCGGACTACHVGGGTWTCTAAT	1	32.20090629.HERBVRE	HERBVRE	32	20090629	515f_806r	82	HZ8WHYT01	herbvre	Oregon_State_CGRB	cgrb6	32	None	2009	6	29	2009-06-29	Pickles_Reef_FL_HERBVRE_plots	0	GAZ:United States of America	20.0014	-80.4153	n	5.5	0	ENVO:marine biome	ENVO:coral reef	Hybrid Coordinates Ocean Model HCOM_31_0	29.2789	29	29.2762	29	29.7039	30	28.9555	29	36.3096	36.3097	36.3529	36.2936	4CC1	SS	HERBVRE	Siderastrea siderea	130672	Siderastrea	Stony coral
32.20090630.HERBVRE.r1	ACGCGCAGATAC	CCGGACTACHVGGGTWTCTAAT	1	32.20090630.HERBVRE	HERBVRE	32	20090630	515f_806r	35	HZ8WHYT01	herbvre	Oregon_State_CGRB	cgrb6	32	None	2009	6	30	2009-06-30	Pickles_Reef_FL_HERBVRE_plots	0	GAZ:United States of America	20.0014	-80.4153	n	5.5	0	ENVO:marine biome	ENVO:coral reef	Hybrid Coordinates Ocean Model HCOM_31_0	29.0083	29	28.9881	29	29.2645	29	28.6634	29	36.307	36.3057	36.3698	36.3051	4CC1	SS	HERBVRE	Siderastrea siderea	130672	Siderastrea	Stony coral
32.20090703.HERBVRE.r1	AAGCTGCAGTCG	CCGGACTACHVGGGTWTCTAAT	1	32.20090703.HERBVRE	HERBVRE	32	20090703	515f_806r	5	HX8WXXN01	herbvre	Oregon_State_CGRB	cgrb4	32	None	2009	7	3	2009-07-03	Pickles_Reef_FL_HERBVRE_plots	0	GAZ:United States of America	20.0014	-80.4153	n	5.5	0	ENVO:marine biome	ENVO:coral reef	Hybrid Coordinates Ocean Model HCOM_31_0	28.5702	29	28.5587	29	29.5331	30	28.5833	29	36.2728	36.2762	36.3027	36.2706	4CC1	SS	HERBVRE	Siderastrea siderea	130672	Siderastrea	Stony coral
32.20090715.HERBVRE.r1	AGCTGACTAGTC	CCGGACTACHVGGGTWTCTAAT	1	32.20090715.HERBVRE	HERBVRE	32	20090715	515f_806r	85	HYLV1BS01	herbvre	Oregon_State_CGRB	cgrb5	32	None	2009	7	15	2009-07-15	Pickles_Reef_FL_HERBVRE_plots	0	GAZ:United States of America	20.0014	-80.4153	n	5.5	0	ENVO:marine biome	ENVO:coral reef	Hybrid Coordinates Ocean Model HCOM_31_0	30.2529	30	30.0947	30	30.2776	30	29.7434	30	36.2258	36.2252	36.2478	36.2186	4CC1	SS	HERBVRE	Siderastrea siderea	130672	Siderastrea	Stony coral
32.20090901.HERBVRE.r1	ACCGCAGAGTCA	CCGGACTACHVGGGTWTCTAAT	1	32.20090901.HERBVRE	HERBVRE	32	20090901	515f_806r	27	HZ8WHYT01	herbvre	Oregon_State_CGRB	cgrb6	32	None	2009	9	1	2009-09-01	Pickles_Reef_FL_HERBVRE_plots	0	GAZ:United States of America	20.0014	-80.4153	n	5.5	0	ENVO:marine biome	ENVO:coral reef	Hybrid Coordinates Ocean Model HCOM_31_0	30.8324	31	30.6737	31	30.9543	31	30.3031	30	36.0047	36.0024	35.9765	36.0168	4CC1	SS	HERBVRE	Siderastrea siderea	130672	Siderastrea	Stony coral
32.20090901.HERBVRE.r2	ACATTCAGCGCA	CCGGACTACHVGGGTWTCTAAT	2	32.20090901.HERBVRE	HERBVRE	32	20090901	515f_806r	23	IAQTA6X01	herbvre	Oregon_State_CGRB	cgrb8	32	None	2009	9	1	2009-09-01	Pickles_Reef_FL_HERBVRE_plots	0	GAZ:United States of America	20.0014	-80.4153	n	5.5	0	ENVO:marine biome	ENVO:coral reef	Hybrid Coordinates Ocean Model HCOM_31_0	30.8324	31	30.6737	31	30.9543	31	30.3031	30	36.0047	36.0024	35.9765	36.0168	4CC1	SS	HERBVRE	Siderastrea siderea	130672	Siderastrea	Stony coral
32.20090908.HERBVRE.r1	ACACACTATGGC	CCGGACTACHVGGGTWTCTAAT	1	32.20090908.HERBVRE	HERBVRE	32	20090908	515f_806r	8	HZ8WHYT01	herbvre	Oregon_State_CGRB	cgrb6	32	None	2009	9	8	2009-09-08	Pickles_Reef_FL_HERBVRE_plots	0	GAZ:United States of America	20.0014	-80.4153	n	5.5	0	ENVO:marine biome	ENVO:coral reef	Hybrid Coordinates Ocean Model HCOM_31_0	29.893	30	29.7896	30	29.8696	30	29.6802	30	36.0267	36.02	36.0138	36.0587	4CC1	SS	HERBVRE	Siderastrea siderea	130672	Siderastrea	Stony coral
32.20091113.HERBVRE.r1	AGAGAGCAAGTG	CCGGACTACHVGGGTWTCTAAT	1	32.20091113.HERBVRE	HERBVRE	32	20091113	515f_806r	64	HZ8WHYT01	herbvre	Oregon_State_CGRB	cgrb6	32	None	2009	11	13	2009-11-13	Pickles_Reef_FL_HERBVRE_plots	0	GAZ:United States of America	20.0014	-80.4153	n	5.5	0	ENVO:marine biome	ENVO:coral reef	Hybrid Coordinates Ocean Model HCOM_31_0	27.5284	28	27.5382	28	27.0787	27	27.5362	28	36.0351	36.0339	36.0696	36.0174	4CC1	SS	HERBVRE	Siderastrea siderea	130672	Siderastrea	Stony coral
32.20091214.HERBVRE.r1	AGCTCTCAGAGG	CCGGACTACHVGGGTWTCTAAT	1	32.20091214.HERBVRE	HERBVRE	32	20091214	515f_806r	84	HZ8WHYT01	herbvre	Oregon_State_CGRB	cgrb6	32	None	2009	12	14	2009-12-14	Pickles_Reef_FL_HERBVRE_plots	0	GAZ:United States of America	20.0014	-80.4153	n	5.5	0	ENVO:marine biome	ENVO:coral reef	Hybrid Coordinates Ocean Model HCOM_31_0	26.4162	26	26.3306	26	26.4613	26	26.4913	26	36.0219	36.025	36.0203	35.9894	4CC1	SS	HERBVRE	Siderastrea siderea	130672	Siderastrea	Stony coral
32.20100423.HERBVRE.r1	ACCAGACGATGC	CCGGACTACHVGGGTWTCTAAT	1	32.20100423.HERBVRE	HERBVRE	32	20100423	515f_806r	25	IB4T0NU01	herbvre	Oregon_State_CGRB	cgrb10	32	None	2010	4	23	2010-04-23	Pickles_Reef_FL_HERBVRE_plots	0	GAZ:United States of America	20.0014	-80.4153	n	5.5	0	ENVO:marine biome	ENVO:coral reef	Hybrid Coordinates Ocean Model HCOM_31_0	25.4379	25	24.9027	25	25.7653	26	24.7995	25	36.2649	36.2563	36.298	36.2494	4CC1	SS	HERBVRE	Siderastrea siderea	130672	Siderastrea	Stony coral
32.2011081.HERBVRE.r1	AGCTTGACAGCT	CCGGACTACHVGGGTWTCTAAT	1	32.2011081.HERBVRE	HERBVRE	32	20110810	515f_806r	86	IJNBDG401	herbvre	Oregon_State_CGRB	cgrb12	32	None	2011	8	1	2011-08-01	Pickles_Reef_FL_HERBVRE_plots	0	GAZ:United States of America	20.0014	-80.4153	n	5.5	0	ENVO:marine biome	ENVO:coral reef	Hybrid Coordinates Ocean Model HCOM_31_0	30.2178	30	30.2297	30	30.4688	30	29.7603	30	36.1437	36.144	36.1515	36.1737	4CC1	SS	HERBVRE	Siderastrea siderea	130672	Siderastrea	Stony coral
32.20120107.HERBVRE.r1	ACGTCTGTAGCA	CCGGACTACHVGGGTWTCTAAT	1	32.20120107.HERBVRE	HERBVRE	32	20120107	515f_806r	41	IAQTA6X01	herbvre	Oregon_State_CGRB	cgrb8	32	None	2012	1	7	2012-01-07	Pickles_Reef_FL_HERBVRE_plots	0	GAZ:United States of America	20.0014	-80.4153	n	5.5	0	ENVO:marine biome	ENVO:coral reef	Hybrid Coordinates Ocean Model HCOM_31_0	22.3036	22	22.178	22	22.0674	22	22.9337	23	36.274	36.2767	36.2874	36.2163	4CC1	SS	HERBVRE	Siderastrea siderea	130672	Siderastrea	Stony coral
32.20120412.HERBVRE.r1	ACAGACCACTCA	CCGGACTACHVGGGTWTCTAAT	1	32.20120412.HERBVRE	HERBVRE	32	20120412	515f_806r	14	II9WY4C01	herbvre	Oregon_State_CGRB	cgrb11	32	None	2012	4	12	2012-04-12	Pickles_Reef_FL_HERBVRE_plots	0	GAZ:United States of America	20.0014	-80.4153	n	5.5	0	ENVO:marine biome	ENVO:coral reef	Hybrid Coordinates Ocean Model HCOM_31_0	26.4014	26	25.6837	26	26.4451	26	25.6922	26	36.2663	36.2891	36.3455	36.2729	4CC1	SS	HERBVRE	Siderastrea siderea	130672	Siderastrea	Stony coral
32.20120516.HERBVRE.r1	ACGTGCCGTAGA	CCGGACTACHVGGGTWTCTAAT	1	32.20120516.HERBVRE	HERBVRE	32	20120516	515f_806r	43	IAQTA6X01	herbvre	Oregon_State_CGRB	cgrb8	32	None	2012	5	16	2012-05-16	Pickles_Reef_FL_HERBVRE_plots	0	GAZ:United States of America	20.0014	-80.4153	n	5.5	0	ENVO:marine biome	ENVO:coral reef	Hybrid Coordinates Ocean Model HCOM_31_0	26.6116	27	26.6351	27	27.3061	27	26.6571	27	36.2647	36.2646	36.2631	36.2645	4CC1	SS	HERBVRE	Siderastrea siderea	130672	Siderastrea	Stony coral
32.20120817.HERBVRE.r1	ACGCAACTGCTA	CCGGACTACHVGGGTWTCTAAT	1	32.20120817.HERBVRE	HERBVRE	32	20120817	515f_806r	33	IJNBDG401	herbvre	Oregon_State_CGRB	cgrb12	32	None	2012	8	17	2012-08-17	Pickles_Reef_FL_HERBVRE_plots	0	GAZ:United States of America	20.0014	-80.4153	n	5.5	0	ENVO:marine biome	ENVO:coral reef	Hybrid Coordinates Ocean Model HCOM_31_0	30.3674	30	30.2189	30	30.3384	30	29.4691	29	36.0598	36.0602	36.0825	36.0745	4CC1	SS	HERBVRE	Siderastrea siderea	130672	Siderastrea	Stony coral
33.20090629.HERBVRE.r1	ACACACTATGGC	CCGGACTACHVGGGTWTCTAAT	1	33.20090629.HERBVRE	HERBVRE	33	20090629	515f_806r	8	H2A14PN01	herbvre	Oregon_State_CGRB	cgrb7	33	None	2009	6	29	2009-06-29	Pickles_Reef_FL_HERBVRE_plots	0	GAZ:United States of America	20.0014	-80.4153	n	5.5	0	ENVO:marine biome	ENVO:coral reef	Hybrid Coordinates Ocean Model HCOM_31_0	29.2789	29	29.2762	29	29.7039	30	28.9555	29	36.3096	36.3097	36.3529	36.2936	4CC1	SS	HERBVRE	Siderastrea siderea	130672	Siderastrea	Stony coral
33.20090630.HERBVRE.r1	ACGCAACTGCTA	CCGGACTACHVGGGTWTCTAAT	1	33.20090630.HERBVRE	HERBVRE	33	20090630	515f_806r	33	HX8WXXN01	herbvre	Oregon_State_CGRB	cgrb4	33	None	2009	6	30	2009-06-30	Pickles_Reef_FL_HERBVRE_plots	0	GAZ:United States of America	20.0014	-80.4153	n	5.5	0	ENVO:marine biome	ENVO:coral reef	Hybrid Coordinates Ocean Model HCOM_31_0	29.0083	29	28.9881	29	29.2645	29	28.6634	29	36.307	36.3057	36.3698	36.3051	4CC1	SS	HERBVRE	Siderastrea siderea	130672	Siderastrea	Stony coral
33.20090703.HERBVRE.r1	ACACTAGATCCG	CCGGACTACHVGGGTWTCTAAT	1	33.20090703.HERBVRE	HERBVRE	33	20090703	515f_806r	12	HX8WXXN01	herbvre	Oregon_State_CGRB	cgrb4	33	None	2009	7	3	2009-07-03	Pickles_Reef_FL_HERBVRE_plots	0	GAZ:United States of America	20.0014	-80.4153	n	5.5	0	ENVO:marine biome	ENVO:coral reef	Hybrid Coordinates Ocean Model HCOM_31_0	28.5702	29	28.5587	29	29.5331	30	28.5833	29	36.2728	36.2762	36.3027	36.2706	4CC1	SS	HERBVRE	Siderastrea siderea	130672	Siderastrea	Stony coral
33.20090703.HERBVRE.r2	ACATGATCGTTC	CCGGACTACHVGGGTWTCTAAT	2	33.20090703.HERBVRE	HERBVRE	33	20090703	515f_806r	21	IAQTA6X01	herbvre	Oregon_State_CGRB	cgrb8	33	None	2009	7	3	2009-07-03	Pickles_Reef_FL_HERBVRE_plots	0	GAZ:United States of America	20.0014	-80.4153	n	5.5	0	ENVO:marine biome	ENVO:coral reef	Hybrid Coordinates Ocean Model HCOM_31_0	28.5702	29	28.5587	29	29.5331	30	28.5833	29	36.2728	36.2762	36.3027	36.2706	4CC1	SS	HERBVRE	Siderastrea siderea	130672	Siderastrea	Stony coral
33.20090715.HERBVRE.r1	AGTACTGCAGGC	CCGGACTACHVGGGTWTCTAAT	1	33.20090715.HERBVRE	HERBVRE	33	20090715	515f_806r	91	HYLV1BS01	herbvre	Oregon_State_CGRB	cgrb5	33	None	2009	7	15	2009-07-15	Pickles_Reef_FL_HERBVRE_plots	0	GAZ:United States of America	20.0014	-80.4153	n	5.5	0	ENVO:marine biome	ENVO:coral reef	Hybrid Coordinates Ocean Model HCOM_31_0	30.2529	30	30.0947	30	30.2776	30	29.7434	30	36.2258	36.2252	36.2478	36.2186	4CC1	SS	HERBVRE	Siderastrea siderea	130672	Siderastrea	Stony coral
33.20090908.HERBVRE.r1	AGCACGAGCCTA	CCGGACTACHVGGGTWTCTAAT	1	33.20090908.HERBVRE	HERBVRE	33	20090908	515f_806r	73	HZ8WHYT01	herbvre	Oregon_State_CGRB	cgrb6	33	None	2009	9	8	2009-09-08	Pickles_Reef_FL_HERBVRE_plots	0	GAZ:United States of America	20.0014	-80.4153	n	5.5	0	ENVO:marine biome	ENVO:coral reef	Hybrid Coordinates Ocean Model HCOM_31_0	29.893	30	29.7896	30	29.8696	30	29.6802	30	36.0267	36.02	36.0138	36.0587	4CC1	SS	HERBVRE	Siderastrea siderea	130672	Siderastrea	Stony coral
33.20091113.HERBVRE.r1	AAGCTGCAGTCG	CCGGACTACHVGGGTWTCTAAT	1	33.20091113.HERBVRE	HERBVRE	33	20091113	515f_806r	5	HZ8WHYT01	herbvre	Oregon_State_CGRB	cgrb6	33	None	2009	11	13	2009-11-13	Pickles_Reef_FL_HERBVRE_plots	0	GAZ:United States of America	20.0014	-80.4153	n	5.5	0	ENVO:marine biome	ENVO:coral reef	Hybrid Coordinates Ocean Model HCOM_31_0	27.5284	28	27.5382	28	27.0787	27	27.5362	28	36.0351	36.0339	36.0696	36.0174	4CC1	SS	HERBVRE	Siderastrea siderea	130672	Siderastrea	Stony coral
33.20100123.HERBVRE.r1	ACGCTATCTGGA	CCGGACTACHVGGGTWTCTAAT	1	33.20100123.HERBVRE	HERBVRE	33	20100123	515f_806r	36	IAZ3J8Q01	herbvre	Oregon_State_CGRB	cgrb9	33	None	2010	1	23	2010-01-23	Pickles_Reef_FL_HERBVRE_plots	0	GAZ:United States of America	20.0014	-80.4153	n	5.5	0	ENVO:marine biome	ENVO:coral reef	Hybrid Coordinates Ocean Model HCOM_31_0	23.3472	23	23.3642	23	23.6596	24	23.4174	23	36.2795	36.2758	36.2969	36.2503	4CC1	SS	HERBVRE	Siderastrea siderea	130672	Siderastrea	Stony coral
33.20100423.HERBVRE.r1	ACTTGTAGCAGC	CCGGACTACHVGGGTWTCTAAT	1	33.20100423.HERBVRE	HERBVRE	33	20100423	515f_806r	59	IAZ3J8Q01	herbvre	Oregon_State_CGRB	cgrb9	33	None	2010	4	23	2010-04-23	Pickles_Reef_FL_HERBVRE_plots	0	GAZ:United States of America	20.0014	-80.4153	n	5.5	0	ENVO:marine biome	ENVO:coral reef	Hybrid Coordinates Ocean Model HCOM_31_0	25.4379	25	24.9027	25	25.7653	26	24.7995	25	36.2649	36.2563	36.298	36.2494	4CC1	SS	HERBVRE	Siderastrea siderea	130672	Siderastrea	Stony coral
33.20100524.HERBVRE.r1	AGCATATGAGAG	CCGGACTACHVGGGTWTCTAAT	1	33.20100524.HERBVRE	HERBVRE	33	20100524	515f_806r	76	IB4T0NU01	herbvre	Oregon_State_CGRB	cgrb10	33	None	2010	5	24	2010-05-24	Pickles_Reef_FL_HERBVRE_plots	0	GAZ:United States of America	20.0014	-80.4153	n	5.5	0	ENVO:marine biome	ENVO:coral reef	Hybrid Coordinates Ocean Model HCOM_31_0	27.2527	27	27.2286	27	27.3516	27	27.1537	27	36.2864	36.2853	36.2999	36.2889	4CC1	SS	HERBVRE	Siderastrea siderea	130672	Siderastrea	Stony coral
33.2011081.HERBVRE.r1	AGAACACGTCTC	CCGGACTACHVGGGTWTCTAAT	1	33.2011081.HERBVRE	HERBVRE	33	20110810	515f_806r	60	IJNBDG401	herbvre	Oregon_State_CGRB	cgrb12	33	None	2011	8	1	2011-08-01	Pickles_Reef_FL_HERBVRE_plots	0	GAZ:United States of America	20.0014	-80.4153	n	5.5	0	ENVO:marine biome	ENVO:coral reef	Hybrid Coordinates Ocean Model HCOM_31_0	30.2178	30	30.2297	30	30.4688	30	29.7603	30	36.1437	36.144	36.1515	36.1737	4CC1	SS	HERBVRE	Siderastrea siderea	130672	Siderastrea	Stony coral
33.20120516.HERBVRE.r1	ACACACTATGGC	CCGGACTACHVGGGTWTCTAAT	1	33.20120516.HERBVRE	HERBVRE	33	20120516	515f_806r	8	IJNBDG401	herbvre	Oregon_State_CGRB	cgrb12	33	None	2012	5	16	2012-05-16	Pickles_Reef_FL_HERBVRE_plots	0	GAZ:United States of America	20.0014	-80.4153	n	5.5	0	ENVO:marine biome	ENVO:coral reef	Hybrid Coordinates Ocean Model HCOM_31_0	26.6116	27	26.6351	27	27.3061	27	26.6571	27	36.2647	36.2646	36.2631	36.2645	4CC1	SS	HERBVRE	Siderastrea siderea	130672	Siderastrea	Stony coral
34.20090630.HERBVRE.r1	ACCTGTCTCTCT	CCGGACTACHVGGGTWTCTAAT	1	34.20090630.HERBVRE	HERBVRE	34	20090630	515f_806r	29	HX8WXXN01	herbvre	Oregon_State_CGRB	cgrb4	34	None	2009	6	30	2009-06-30	Pickles_Reef_FL_HERBVRE_plots	0	GAZ:United States of America	20.0014	-80.4153	n	5.5	0	ENVO:marine biome	ENVO:coral reef	Hybrid Coordinates Ocean Model HCOM_31_0	29.0083	29	28.9881	29	29.2645	29	28.6634	29	36.307	36.3057	36.3698	36.3051	4CC2	SS	HERBVRE	Siderastrea siderea	130672	Siderastrea	Stony coral
34.20090703.HERBVRE.r1	ACGTTAGCACAC	CCGGACTACHVGGGTWTCTAAT	1	34.20090703.HERBVRE	HERBVRE	34	20090703	515f_806r	44	HYLV1BS01	herbvre	Oregon_State_CGRB	cgrb5	34	None	2009	7	3	2009-07-03	Pickles_Reef_FL_HERBVRE_plots	0	GAZ:United States of America	20.0014	-80.4153	n	5.5	0	ENVO:marine biome	ENVO:coral reef	Hybrid Coordinates Ocean Model HCOM_31_0	28.5702	29	28.5587	29	29.5331	30	28.5833	29	36.2728	36.2762	36.3027	36.2706	4CC2	SS	HERBVRE	Siderastrea siderea	130672	Siderastrea	Stony coral
34.20090715.HERBVRE.r1	AGCAGCACTTGT	CCGGACTACHVGGGTWTCTAAT	1	34.20090715.HERBVRE	HERBVRE	34	20090715	515f_806r	74	H2A14PN01	herbvre	Oregon_State_CGRB	cgrb7	34	None	2009	7	15	2009-07-15	Pickles_Reef_FL_HERBVRE_plots	0	GAZ:United States of America	20.0014	-80.4153	n	5.5	0	ENVO:marine biome	ENVO:coral reef	Hybrid Coordinates Ocean Model HCOM_31_0	30.2529	30	30.0947	30	30.2776	30	29.7434	30	36.2258	36.2252	36.2478	36.2186	4CC2	SS	HERBVRE	Siderastrea siderea	130672	Siderastrea	Stony coral
34.20090901.HERBVRE.r1	ACGCGCAGATAC	CCGGACTACHVGGGTWTCTAAT	1	34.20090901.HERBVRE	HERBVRE	34	20090901	515f_806r	35	H2A14PN01	herbvre	Oregon_State_CGRB	cgrb7	34	None	2009	9	1	2009-09-01	Pickles_Reef_FL_HERBVRE_plots	0	GAZ:United States of America	20.0014	-80.4153	n	5.5	0	ENVO:marine biome	ENVO:coral reef	Hybrid Coordinates Ocean Model HCOM_31_0	30.8324	31	30.6737	31	30.9543	31	30.3031	30	36.0047	36.0024	35.9765	36.0168	4CC2	SS	HERBVRE	Siderastrea siderea	130672	Siderastrea	Stony coral
34.20090908.HERBVRE.r1	AGCTCCATACAG	CCGGACTACHVGGGTWTCTAAT	1	34.20090908.HERBVRE	HERBVRE	34	20090908	515f_806r	83	H2A14PN01	herbvre	Oregon_State_CGRB	cgrb7	34	None	2009	9	8	2009-09-08	Pickles_Reef_FL_HERBVRE_plots	0	GAZ:United States of America	20.0014	-80.4153	n	5.5	0	ENVO:marine biome	ENVO:coral reef	Hybrid Coordinates Ocean Model HCOM_31_0	29.893	30	29.7896	30	29.8696	30	29.6802	30	36.0267	36.02	36.0138	36.0587	4CC2	SS	HERBVRE	Siderastrea siderea	130672	Siderastrea	Stony coral
34.20091214.HERBVRE.r1	ACATGATCGTTC	CCGGACTACHVGGGTWTCTAAT	1	34.20091214.HERBVRE	HERBVRE	34	20091214	515f_806r	21	HX8WXXN01	herbvre	Oregon_State_CGRB	cgrb4	34	None	2009	12	14	2009-12-14	Pickles_Reef_FL_HERBVRE_plots	0	GAZ:United States of America	20.0014	-80.4153	n	5.5	0	ENVO:marine biome	ENVO:coral reef	Hybrid Coordinates Ocean Model HCOM_31_0	26.4162	26	26.3306	26	26.4613	26	26.4913	26	36.0219	36.025	36.0203	35.9894	4CC2	SS	HERBVRE	Siderastrea siderea	130672	Siderastrea	Stony coral
34.20100423.HERBVRE.r1	AGGACGCACTGT	CCGGACTACHVGGGTWTCTAAT	1	34.20100423.HERBVRE	HERBVRE	34	20100423	515f_806r	87	IB4T0NU01	herbvre	Oregon_State_CGRB	cgrb10	34	None	2010	4	23	2010-04-23	Pickles_Reef_FL_HERBVRE_plots	0	GAZ:United States of America	20.0014	-80.4153	n	5.5	0	ENVO:marine biome	ENVO:coral reef	Hybrid Coordinates Ocean Model HCOM_31_0	25.4379	25	24.9027	25	25.7653	26	24.7995	25	36.2649	36.2563	36.298	36.2494	4CC2	SS	HERBVRE	Siderastrea siderea	130672	Siderastrea	Stony coral
34.20100524.HERBVRE.r1	AGTACTGCAGGC	CCGGACTACHVGGGTWTCTAAT	1	34.20100524.HERBVRE	HERBVRE	34	20100524	515f_806r	91	IB4T0NU01	herbvre	Oregon_State_CGRB	cgrb10	34	None	2010	5	24	2010-05-24	Pickles_Reef_FL_HERBVRE_plots	0	GAZ:United States of America	20.0014	-80.4153	n	5.5	0	ENVO:marine biome	ENVO:coral reef	Hybrid Coordinates Ocean Model HCOM_31_0	27.2527	27	27.2286	27	27.3516	27	27.1537	27	36.2864	36.2853	36.2999	36.2889	4CC2	SS	HERBVRE	Siderastrea siderea	130672	Siderastrea	Stony coral
34.20120412.HERBVRE.r1	ACACTGTTCATG	CCGGACTACHVGGGTWTCTAAT	1	34.20120412.HERBVRE	HERBVRE	34	20120412	515f_806r	13	II9WY4C01	herbvre	Oregon_State_CGRB	cgrb11	34	None	2012	4	12	2012-04-12	Pickles_Reef_FL_HERBVRE_plots	0	GAZ:United States of America	20.0014	-80.4153	n	5.5	0	ENVO:marine biome	ENVO:coral reef	Hybrid Coordinates Ocean Model HCOM_31_0	26.4014	26	25.6837	26	26.4451	26	25.6922	26	36.2663	36.2891	36.3455	36.2729	4CC2	SS	HERBVRE	Siderastrea siderea	130672	Siderastrea	Stony coral
34.20120817.HERBVRE.r1	ACACATGTCTAC	CCGGACTACHVGGGTWTCTAAT	1	34.20120817.HERBVRE	HERBVRE	34	20120817	515f_806r	9	IJNBDG401	herbvre	Oregon_State_CGRB	cgrb12	34	None	2012	8	17	2012-08-17	Pickles_Reef_FL_HERBVRE_plots	0	GAZ:United States of America	20.0014	-80.4153	n	5.5	0	ENVO:marine biome	ENVO:coral reef	Hybrid Coordinates Ocean Model HCOM_31_0	30.3674	30	30.2189	30	30.3384	30	29.4691	29	36.0598	36.0602	36.0825	36.0745	4CC2	SS	HERBVRE	Siderastrea siderea	130672	Siderastrea	Stony coral
35.20090629.HERBVRE.r1	ACTGTCGAAGCT	CCGGACTACHVGGGTWTCTAAT	1	35.20090629.HERBVRE	HERBVRE	35	20090629	515f_806r	57	HYLV1BS01	herbvre	Oregon_State_CGRB	cgrb5	35	None	2009	6	29	2009-06-29	Pickles_Reef_FL_HERBVRE_plots	0	GAZ:United States of America	20.0014	-80.4153	n	5.5	0	ENVO:marine biome	ENVO:coral reef	Hybrid Coordinates Ocean Model HCOM_31_0	29.2789	29	29.2762	29	29.7039	30	28.9555	29	36.3096	36.3097	36.3529	36.2936	4CC2	SS	HERBVRE	Siderastrea siderea	130672	Siderastrea	Stony coral
35.20090703.HERBVRE.r1	ACCTCGATCAGA	CCGGACTACHVGGGTWTCTAAT	1	35.20090703.HERBVRE	HERBVRE	35	20090703	515f_806r	28	HX8WXXN01	herbvre	Oregon_State_CGRB	cgrb4	35	None	2009	7	3	2009-07-03	Pickles_Reef_FL_HERBVRE_plots	0	GAZ:United States of America	20.0014	-80.4153	n	5.5	0	ENVO:marine biome	ENVO:coral reef	Hybrid Coordinates Ocean Model HCOM_31_0	28.5702	29	28.5587	29	29.5331	30	28.5833	29	36.2728	36.2762	36.3027	36.2706	4CC2	SS	HERBVRE	Siderastrea siderea	130672	Siderastrea	Stony coral
35.20090901.HERBVRE.r1	ACTATTGTCACG	CCGGACTACHVGGGTWTCTAAT	1	35.20090901.HERBVRE	HERBVRE	35	20090901	515f_806r	48	HX8WXXN01	herbvre	Oregon_State_CGRB	cgrb4	35	None	2009	9	1	2009-09-01	Pickles_Reef_FL_HERBVRE_plots	0	GAZ:United States of America	20.0014	-80.4153	n	5.5	0	ENVO:marine biome	ENVO:coral reef	Hybrid Coordinates Ocean Model HCOM_31_0	30.8324	31	30.6737	31	30.9543	31	30.3031	30	36.0047	36.0024	35.9765	36.0168	4CC2	SS	HERBVRE	Siderastrea siderea	130672	Siderastrea	Stony coral
35.20090908.HERBVRE.r1	ACTCTTCTAGAG	CCGGACTACHVGGGTWTCTAAT	1	35.20090908.HERBVRE	HERBVRE	35	20090908	515f_806r	53	HYLV1BS01	herbvre	Oregon_State_CGRB	cgrb5	35	None	2009	9	8	2009-09-08	Pickles_Reef_FL_HERBVRE_plots	0	GAZ:United States of America	20.0014	-80.4153	n	5.5	0	ENVO:marine biome	ENVO:coral reef	Hybrid Coordinates Ocean Model HCOM_31_0	29.893	30	29.7896	30	29.8696	30	29.6802	30	36.0267	36.02	36.0138	36.0587	4CC2	SS	HERBVRE	Siderastrea siderea	130672	Siderastrea	Stony coral
35.20091113.HERBVRE.r1	ACTAGCTCCATA	CCGGACTACHVGGGTWTCTAAT	1	35.20091113.HERBVRE	HERBVRE	35	20091113	515f_806r	47	HX8WXXN01	herbvre	Oregon_State_CGRB	cgrb4	35	None	2009	11	13	2009-11-13	Pickles_Reef_FL_HERBVRE_plots	0	GAZ:United States of America	20.0014	-80.4153	n	5.5	0	ENVO:marine biome	ENVO:coral reef	Hybrid Coordinates Ocean Model HCOM_31_0	27.5284	28	27.5382	28	27.0787	27	27.5362	28	36.0351	36.0339	36.0696	36.0174	4CC2	SS	HERBVRE	Siderastrea siderea	130672	Siderastrea	Stony coral
35.20091214.HERBVRE.r1	ACTACAGCCTAT	CCGGACTACHVGGGTWTCTAAT	1	35.20091214.HERBVRE	HERBVRE	35	20091214	515f_806r	45	HZ8WHYT01	herbvre	Oregon_State_CGRB	cgrb6	35	None	2009	12	14	2009-12-14	Pickles_Reef_FL_HERBVRE_plots	0	GAZ:United States of America	20.0014	-80.4153	n	5.5	0	ENVO:marine biome	ENVO:coral reef	Hybrid Coordinates Ocean Model HCOM_31_0	26.4162	26	26.3306	26	26.4613	26	26.4913	26	36.0219	36.025	36.0203	35.9894	4CC2	SS	HERBVRE	Siderastrea siderea	130672	Siderastrea	Stony coral
35.20100123.HERBVRE.r1	ACCTGTCTCTCT	CCGGACTACHVGGGTWTCTAAT	1	35.20100123.HERBVRE	HERBVRE	35	20100123	515f_806r	29	IB4T0NU01	herbvre	Oregon_State_CGRB	cgrb10	35	None	2010	1	23	2010-01-23	Pickles_Reef_FL_HERBVRE_plots	0	GAZ:United States of America	20.0014	-80.4153	n	5.5	0	ENVO:marine biome	ENVO:coral reef	Hybrid Coordinates Ocean Model HCOM_31_0	23.3472	23	23.3642	23	23.6596	24	23.4174	23	36.2795	36.2758	36.2969	36.2503	4CC2	SS	HERBVRE	Siderastrea siderea	130672	Siderastrea	Stony coral
35.20100423.HERBVRE.r1	ACGAGTGCTATC	CCGGACTACHVGGGTWTCTAAT	1	35.20100423.HERBVRE	HERBVRE	35	20100423	515f_806r	31	IAZ3J8Q01	herbvre	Oregon_State_CGRB	cgrb9	35	None	2010	4	23	2010-04-23	Pickles_Reef_FL_HERBVRE_plots	0	GAZ:United States of America	20.0014	-80.4153	n	5.5	0	ENVO:marine biome	ENVO:coral reef	Hybrid Coordinates Ocean Model HCOM_31_0	25.4379	25	24.9027	25	25.7653	26	24.7995	25	36.2649	36.2563	36.298	36.2494	4CC2	SS	HERBVRE	Siderastrea siderea	130672	Siderastrea	Stony coral
35.20100524.HERBVRE.r1	AGCGACTGTGCA	CCGGACTACHVGGGTWTCTAAT	1	35.20100524.HERBVRE	HERBVRE	35	20100524	515f_806r	78	IB4T0NU01	herbvre	Oregon_State_CGRB	cgrb10	35	None	2010	5	24	2010-05-24	Pickles_Reef_FL_HERBVRE_plots	0	GAZ:United States of America	20.0014	-80.4153	n	5.5	0	ENVO:marine biome	ENVO:coral reef	Hybrid Coordinates Ocean Model HCOM_31_0	27.2527	27	27.2286	27	27.3516	27	27.1537	27	36.2864	36.2853	36.2999	36.2889	4CC2	SS	HERBVRE	Siderastrea siderea	130672	Siderastrea	Stony coral
35.20110810.HERBVRE.r1	ACAGACCACTCA	CCGGACTACHVGGGTWTCTAAT	1	35.20110810.HERBVRE	HERBVRE	35	20110810	515f_806r	14	HN7RY3201	herbvre	Oregon_State_CGRB	cgrb2	35	None	2011	8	10	2011-08-10	Pickles_Reef_FL_HERBVRE_plots	0	GAZ:United States of America	20.0014	-80.4153	n	5.5	0	ENVO:marine biome	ENVO:coral reef	Hybrid Coordinates Ocean Model HCOM_31_0	30.2178	30	30.2297	30	30.4688	30	29.7603	30	36.1437	36.144	36.1515	36.1737	4CC2	SS	HERBVRE	Siderastrea siderea	130672	Siderastrea	Stony coral
35.20120412.HERBVRE.r1	ACGGTGAGTGTC	CCGGACTACHVGGGTWTCTAAT	1	35.20120412.HERBVRE	HERBVRE	35	20120412	515f_806r	39	II9WY4C01	herbvre	Oregon_State_CGRB	cgrb11	35	None	2012	4	12	2012-04-12	Pickles_Reef_FL_HERBVRE_plots	0	GAZ:United States of America	20.0014	-80.4153	n	5.5	0	ENVO:marine biome	ENVO:coral reef	Hybrid Coordinates Ocean Model HCOM_31_0	26.4014	26	25.6837	26	26.4451	26	25.6922	26	36.2663	36.2891	36.3455	36.2729	4CC2	SS	HERBVRE	Siderastrea siderea	130672	Siderastrea	Stony coral
35.20120817.HERBVRE.r1	ACCTGTCTCTCT	CCGGACTACHVGGGTWTCTAAT	1	35.20120817.HERBVRE	HERBVRE	35	20120817	515f_806r	29	IJNBDG401	herbvre	Oregon_State_CGRB	cgrb12	35	None	2012	8	17	2012-08-17	Pickles_Reef_FL_HERBVRE_plots	0	GAZ:United States of America	20.0014	-80.4153	n	5.5	0	ENVO:marine biome	ENVO:coral reef	Hybrid Coordinates Ocean Model HCOM_31_0	30.3674	30	30.2189	30	30.3384	30	29.4691	29	36.0598	36.0602	36.0825	36.0745	4CC2	SS	HERBVRE	Siderastrea siderea	130672	Siderastrea	Stony coral
36.20090630.HERBVRE.r1	AGAGAGCAAGTG	CCGGACTACHVGGGTWTCTAAT	1	36.20090630.HERBVRE	HERBVRE	36	20090630	515f_806r	64	H2A14PN01	herbvre	Oregon_State_CGRB	cgrb7	36	None	2009	6	30	2009-06-30	Pickles_Reef_FL_HERBVRE_plots	0	GAZ:United States of America	20.0014	-80.4153	n	5.5	0	ENVO:marine biome	ENVO:coral reef	Hybrid Coordinates Ocean Model HCOM_31_0	29.0083	29	28.9881	29	29.2645	29	28.6634	29	36.307	36.3057	36.3698	36.3051	4CC2	PP	HERBVRE	Porites porites	104760	Porites	Stony coral
36.20090703.HERBVRE.r1	AGAGTCCTGAGC	CCGGACTACHVGGGTWTCTAAT	1	36.20090703.HERBVRE	HERBVRE	36	20090703	515f_806r	67	HZ8WHYT01	herbvre	Oregon_State_CGRB	cgrb6	36	None	2009	7	3	2009-07-03	Pickles_Reef_FL_HERBVRE_plots	0	GAZ:United States of America	20.0014	-80.4153	n	5.5	0	ENVO:marine biome	ENVO:coral reef	Hybrid Coordinates Ocean Model HCOM_31_0	28.5702	29	28.5587	29	29.5331	30	28.5833	29	36.2728	36.2762	36.3027	36.2706	4CC2	PP	HERBVRE	Porites porites	104760	Porites	Stony coral
36.20090715.HERBVRE.r1	AGTCTCGCATAT	CCGGACTACHVGGGTWTCTAAT	1	36.20090715.HERBVRE	HERBVRE	36	20090715	515f_806r	96	HX8WXXN01	herbvre	Oregon_State_CGRB	cgrb4	36	None	2009	7	15	2009-07-15	Pickles_Reef_FL_HERBVRE_plots	0	GAZ:United States of America	20.0014	-80.4153	n	5.5	0	ENVO:marine biome	ENVO:coral reef	Hybrid Coordinates Ocean Model HCOM_31_0	30.2529	30	30.0947	30	30.2776	30	29.7434	30	36.2258	36.2252	36.2478	36.2186	4CC2	PP	HERBVRE	Porites porites	104760	Porites	Stony coral
36.20090901.HERBVRE.r1	ACAGCAGTGGTC	CCGGACTACHVGGGTWTCTAAT	1	36.20090901.HERBVRE	HERBVRE	36	20090901	515f_806r	16	HX8WXXN01	herbvre	Oregon_State_CGRB	cgrb4	36	None	2009	9	1	2009-09-01	Pickles_Reef_FL_HERBVRE_plots	0	GAZ:United States of America	20.0014	-80.4153	n	5.5	0	ENVO:marine biome	ENVO:coral reef	Hybrid Coordinates Ocean Model HCOM_31_0	30.8324	31	30.6737	31	30.9543	31	30.3031	30	36.0047	36.0024	35.9765	36.0168	4CC2	PP	HERBVRE	Porites porites	104760	Porites	Stony coral
36.20090908.HERBVRE.r1	AGCTATCCACGA	CCGGACTACHVGGGTWTCTAAT	1	36.20090908.HERBVRE	HERBVRE	36	20090908	515f_806r	82	H2A14PN01	herbvre	Oregon_State_CGRB	cgrb7	36	None	2009	9	8	2009-09-08	Pickles_Reef_FL_HERBVRE_plots	0	GAZ:United States of America	20.0014	-80.4153	n	5.5	0	ENVO:marine biome	ENVO:coral reef	Hybrid Coordinates Ocean Model HCOM_31_0	29.893	30	29.7896	30	29.8696	30	29.6802	30	36.0267	36.02	36.0138	36.0587	4CC2	PP	HERBVRE	Porites porites	104760	Porites	Stony coral
36.20091115.HERBVRE.r1	ACCTCGATCAGA	CCGGACTACHVGGGTWTCTAAT	1	36.20091115.HERBVRE	HERBVRE	36	20091115	515f_806r	28	HZ8WHYT01	herbvre	Oregon_State_CGRB	cgrb6	36	None	2009	11	15	2009-11-15	Pickles_Reef_FL_HERBVRE_plots	0	GAZ:United States of America	20.0014	-80.4153	n	5.5	0	ENVO:marine biome	ENVO:coral reef	Hybrid Coordinates Ocean Model HCOM_31_0	26.356	26	26.3728	26	26.3241	26	27.0953	27	36.1642	36.1631	36.1603	36.068	4CC2	PP	HERBVRE	Porites porites	104760	Porites	Stony coral
36.20091214.HERBVRE.r1	ACGCAACTGCTA	CCGGACTACHVGGGTWTCTAAT	1	36.20091214.HERBVRE	HERBVRE	36	20091214	515f_806r	33	HZ8WHYT01	herbvre	Oregon_State_CGRB	cgrb6	36	None	2009	12	14	2009-12-14	Pickles_Reef_FL_HERBVRE_plots	0	GAZ:United States of America	20.0014	-80.4153	n	5.5	0	ENVO:marine biome	ENVO:coral reef	Hybrid Coordinates Ocean Model HCOM_31_0	26.4162	26	26.3306	26	26.4613	26	26.4913	26	36.0219	36.025	36.0203	35.9894	4CC2	PP	HERBVRE	Porites porites	104760	Porites	Stony coral
36.20100423.HERBVRE.r1	ACGTTAGCACAC	CCGGACTACHVGGGTWTCTAAT	1	36.20100423.HERBVRE	HERBVRE	36	20100423	515f_806r	44	IAZ3J8Q01	herbvre	Oregon_State_CGRB	cgrb9	36	None	2010	4	23	2010-04-23	Pickles_Reef_FL_HERBVRE_plots	0	GAZ:United States of America	20.0014	-80.4153	n	5.5	0	ENVO:marine biome	ENVO:coral reef	Hybrid Coordinates Ocean Model HCOM_31_0	25.4379	25	24.9027	25	25.7653	26	24.7995	25	36.2649	36.2563	36.298	36.2494	4CC2	PP	HERBVRE	Porites porites	104760	Porites	Stony coral
36.20100524.HERBVRE.r1	AGAGTAGCTAAG	CCGGACTACHVGGGTWTCTAAT	1	36.20100524.HERBVRE	HERBVRE	36	20100524	515f_806r	66	IB4T0NU01	herbvre	Oregon_State_CGRB	cgrb10	36	None	2010	5	24	2010-05-24	Pickles_Reef_FL_HERBVRE_plots	0	GAZ:United States of America	20.0014	-80.4153	n	5.5	0	ENVO:marine biome	ENVO:coral reef	Hybrid Coordinates Ocean Model HCOM_31_0	27.2527	27	27.2286	27	27.3516	27	27.1537	27	36.2864	36.2853	36.2999	36.2889	4CC2	PP	HERBVRE	Porites porites	104760	Porites	Stony coral
36.20100618.HERBVRE.r1	AGCAGCACTTGT	CCGGACTACHVGGGTWTCTAAT	1	36.20100618.HERBVRE	HERBVRE	36	20100618	515f_806r	74	IJNBDG401	herbvre	Oregon_State_CGRB	cgrb12	36	None	2010	6	18	2010-06-18	Pickles_Reef_FL_HERBVRE_plots	0	GAZ:United States of America	20.0014	-80.4153	n	5.5	0	ENVO:marine biome	ENVO:coral reef	Hybrid Coordinates Ocean Model HCOM_31_0	30.6253	31	29.9707	30	31.3355	31	29.9235	30	36.2736	36.2945	36.2499	36.299	4CC2	PP	HERBVRE	Porites porites	104760	Porites	Stony coral
66.20100811.HERBVRE.r1	ACGTGAGAGAAT	CCGGACTACHVGGGTWTCTAAT	1	66.20100811.HERBVRE	HERBVRE	66	20100811	515f_806r	42	HWQ9JVQ01	herbvre	Oregon_State_CGRB	cgrb3	66	None	2010	8	11	2010-08-11	Pickles_Reef_FL_HERBVRE_plots	0	GAZ:United States of America	20.0014	-80.4153	n	5.5	0	ENVO:marine biome	ENVO:coral reef	Hybrid Coordinates Ocean Model HCOM_31_0	28.8622	29	28.8578	29	28.9163	29	28.7622	29	35.9143	35.9141	35.8377	35.9436	1CC1	SI	HERBVRE	Stephanocoenia intersepta	130191	Stephanocoenia	Stony coral
76.20100811.HERBVRE.r1	AGAACACGTCTC	CCGGACTACHVGGGTWTCTAAT	1	76.20100811.HERBVRE	HERBVRE	76	20100811	515f_806r	60	HWQ9JVQ01	herbvre	Oregon_State_CGRB	cgrb3	76	None	2010	8	11	2010-08-11	Pickles_Reef_FL_HERBVRE_plots	0	GAZ:United States of America	20.0014	-80.4153	n	5.5	0	ENVO:marine biome	ENVO:coral reef	Hybrid Coordinates Ocean Model HCOM_31_0	28.8622	29	28.8578	29	28.9163	29	28.7622	29	35.9143	35.9141	35.8377	35.9436	2CC2	PP	HERBVRE	Porites porites	104760	Porites	Stony coral
76.20120412.HERBVRE.r1	ACTGACAGCCAT	CCGGACTACHVGGGTWTCTAAT	1	76.20120412.HERBVRE	HERBVRE	76	20120412	515f_806r	54	II9WY4C01	herbvre	Oregon_State_CGRB	cgrb11	76	None	2012	4	12	2012-04-12	Pickles_Reef_FL_HERBVRE_plots	0	GAZ:United States of America	20.0014	-80.4153	n	5.5	0	ENVO:marine biome	ENVO:coral reef	Hybrid Coordinates Ocean Model HCOM_31_0	26.4014	26	25.6837	26	26.4451	26	25.6922	26	36.2663	36.2891	36.3455	36.2729	2CC2	PP	HERBVRE	Porites porites	104760	Porites	Stony coral
82.20100811.HERBVRE.r1	ACCAGCGACTAG	CCGGACTACHVGGGTWTCTAAT	1	82.20100811.HERBVRE	HERBVRE	82	20100811	515f_806r	26	HWQ9JVQ01	herbvre	Oregon_State_CGRB	cgrb3	82	None	2010	8	11	2010-08-11	Pickles_Reef_FL_HERBVRE_plots	0	GAZ:United States of America	20.0014	-80.4153	n	5.5	0	ENVO:marine biome	ENVO:coral reef	Hybrid Coordinates Ocean Model HCOM_31_0	28.8622	29	28.8578	29	28.9163	29	28.7622	29	35.9143	35.9141	35.8377	35.9436	3CC2	PP	HERBVRE	Porites porites	104760	Porites	Stony coral
82.20110810.HERBVRE.r1	ACTCGCACAGGA	CCGGACTACHVGGGTWTCTAAT	1	82.20110810.HERBVRE	HERBVRE	82	20110810	515f_806r	52	HWQ9JVQ01	herbvre	Oregon_State_CGRB	cgrb3	82	None	2011	8	10	2011-08-10	Pickles_Reef_FL_HERBVRE_plots	0	GAZ:United States of America	20.0014	-80.4153	n	5.5	0	ENVO:marine biome	ENVO:coral reef	Hybrid Coordinates Ocean Model HCOM_31_0	30.2178	30	30.2297	30	30.4688	30	29.7603	30	36.1437	36.144	36.1515	36.1737	3CC2	PP	HERBVRE	Porites porites	104760	Porites	Stony coral
82.20120412.HERBVRE.r1	AGACCGTCAGAC	CCGGACTACHVGGGTWTCTAAT	1	82.20120412.HERBVRE	HERBVRE	82	20120412	515f_806r	61	IJNBDG401	herbvre	Oregon_State_CGRB	cgrb12	82	None	2012	4	12	2012-04-12	Pickles_Reef_FL_HERBVRE_plots	0	GAZ:United States of America	20.0014	-80.4153	n	5.5	0	ENVO:marine biome	ENVO:coral reef	Hybrid Coordinates Ocean Model HCOM_31_0	26.4014	26	25.6837	26	26.4451	26	25.6922	26	36.2663	36.2891	36.3455	36.2729	3CC2	PP	HERBVRE	Porites porites	104760	Porites	Stony coral
2CC2.PA1.20120412.HERBVRE.mm.r1	ACTCAGATACTC	CCGGACTACHVGGGTWTCTAAT	1	2CC2.PA1.20120412.HERBVRE.mm	HERBVRE_mm	2CC2_PA1	20120412	515f_806r	50	II9WY4C01	herbvre_mm	Oregon_State_CGRB	cgrb11	2CC2_PA1	None	2012	4	12	2012-04-12	Pickles_Reef_FL_HERBVRE_plots	0	GAZ:United States of America	20.0014	-80.4153	n	5.5	0	ENVO:marine biome	ENVO:coral reef	Hybrid Coordinates Ocean Model HCOM_31_0	26.4014	26	25.6837	26	26.4451	26	25.6922	26	36.2663	36.2891	36.3455	36.2729	2CC2	PA	HERBVRE_mm	Porites astreoides	104758	Porites	Stony coral
2CC2.SS3.20120412.HERBVRE.mm.r1	ACATCACTTAGC	CCGGACTACHVGGGTWTCTAAT	1	2CC2.SS3.20120412.HERBVRE.mm	HERBVRE_mm	2CC2_SS3	20120412	515f_806r	20	II9WY4C01	herbvre_mm	Oregon_State_CGRB	cgrb11	2CC2_SS3	None	2012	4	12	2012-04-12	Pickles_Reef_FL_HERBVRE_plots	0	GAZ:United States of America	20.0014	-80.4153	n	5.5	0	ENVO:marine biome	ENVO:coral reef	Hybrid Coordinates Ocean Model HCOM_31_0	26.4014	26	25.6837	26	26.4451	26	25.6922	26	36.2663	36.2891	36.3455	36.2729	2CC2	SS	HERBVRE_mm	Siderastrea siderea	130672	Siderastrea	Stony coral
1.20091214.HERBVRE.r1	ACAGTGCTTCAT	CCGGACTACHVGGGTWTCTAAT	1	1.20091214.HERBVRE	HERBVRE	1	20091214	515f_806r	18	H2A14PN01	herbvre	Oregon_State_CGRB	cgrb7	1	None	2009	12	14	2009-12-14	Pickles_Reef_FL_HERBVRE_plots	0	GAZ:United States of America	20.0014	-80.4153	n	5.5	0	ENVO:marine biome	ENVO:coral reef	Hybrid Coordinates Ocean Model HCOM_31_0	26.4162	26	26.3306	26	26.4613	26	26.4913	26	36.0219	36.025	36.0203	35.9894	1CC1	PP	HERBVRE	Porites porites	104760	Porites	Stony coral
1.20100423.HERBVRE.r1	ACAGACCACTCA	CCGGACTACHVGGGTWTCTAAT	1	1.20100423.HERBVRE	HERBVRE	1	20100423	515f_806r	14	IAZ3J8Q01	herbvre	Oregon_State_CGRB	cgrb9	1	None	2010	4	23	2010-04-23	Pickles_Reef_FL_HERBVRE_plots	0	GAZ:United States of America	20.0014	-80.4153	n	5.5	0	ENVO:marine biome	ENVO:coral reef	Hybrid Coordinates Ocean Model HCOM_31_0	25.4379	25	24.9027	25	25.7653	26	24.7995	25	36.2649	36.2563	36.298	36.2494	1CC1	PP	HERBVRE	Porites porites	104760	Porites	Stony coral
1.20100524.HERBVRE.r1	ACAGCTAGCTTG	CCGGACTACHVGGGTWTCTAAT	1	1.20100524.HERBVRE	HERBVRE	1	20100524	515f_806r	17	IAZ3J8Q01	herbvre	Oregon_State_CGRB	cgrb9	1	None	2010	5	24	2010-05-24	Pickles_Reef_FL_HERBVRE_plots	0	GAZ:United States of America	20.0014	-80.4153	n	5.5	0	ENVO:marine biome	ENVO:coral reef	Hybrid Coordinates Ocean Model HCOM_31_0	27.2527	27	27.2286	27	27.3516	27	27.1537	27	36.2864	36.2853	36.2999	36.2889	1CC1	PP	HERBVRE	Porites porites	104760	Porites	Stony coral
6.20090622.HERBVRE.r1	ACACATGTCTAC	CCGGACTACHVGGGTWTCTAAT	1	6.20090622.HERBVRE	HERBVRE	6	20090622	515f_806r	9	HZ8WHYT01	herbvre	Oregon_State_CGRB	cgrb6	6	None	2009	6	22	2009-06-22	Pickles_Reef_FL_HERBVRE_plots	0	GAZ:United States of America	20.0014	-80.4153	n	5.5	0	ENVO:marine biome	ENVO:coral reef	Hybrid Coordinates Ocean Model HCOM_31_0	29.9075	30	29.6423	30	30.1859	30	28.9837	29	36.2849	36.2771	36.3574	36.2853	1NC1	AH	HERBVRE	Agaricia humilis	367765	Agaricia	Stony coral
6.20090623.HERBVRE.r1	ACGTTAGCACAC	CCGGACTACHVGGGTWTCTAAT	1	6.20090623.HERBVRE	HERBVRE	6	20090623	515f_806r	44	HX8WXXN01	herbvre	Oregon_State_CGRB	cgrb4	6	None	2009	6	23	2009-06-23	Pickles_Reef_FL_HERBVRE_plots	0	GAZ:United States of America	20.0014	-80.4153	n	5.5	0	ENVO:marine biome	ENVO:coral reef	Hybrid Coordinates Ocean Model HCOM_31_0	29.8501	30	29.7434	30	30.1945	30	29.237	29	36.3307	36.3239	36.4281	36.3111	1NC1	AH	HERBVRE	Agaricia humilis	367765	Agaricia	Stony coral
6.20090626.HERBVRE.r1	AATCAGTCTCGT	CCGGACTACHVGGGTWTCTAAT	1	6.20090626.HERBVRE	HERBVRE	6	20090626	515f_806r	6	H2A14PN01	herbvre	Oregon_State_CGRB	cgrb7	6	None	2009	6	26	2009-06-26	Pickles_Reef_FL_HERBVRE_plots	0	GAZ:United States of America	20.0014	-80.4153	n	5.5	0	ENVO:marine biome	ENVO:coral reef	Hybrid Coordinates Ocean Model HCOM_31_0	29.4154	29	29.409	29	29.5937	30	29.0545	29	36.3603	36.3604	36.3731	36.3315	1NC1	AH	HERBVRE	Agaricia humilis	367765	Agaricia	Stony coral
6.20090708.HERBVRE.r1	AGCATATGAGAG	CCGGACTACHVGGGTWTCTAAT	1	6.20090708.HERBVRE	HERBVRE	6	20090708	515f_806r	76	HZ8WHYT01	herbvre	Oregon_State_CGRB	cgrb6	6	None	2009	7	8	2009-07-08	Pickles_Reef_FL_HERBVRE_plots	0	GAZ:United States of America	20.0014	-80.4153	n	5.5	0	ENVO:marine biome	ENVO:coral reef	Hybrid Coordinates Ocean Model HCOM_31_0	30.9848	31	29.4754	29	30.7635	31	29.2624	29	36.2158	36.1991	36.2187	36.1979	1NC1	AH	HERBVRE	Agaricia humilis	367765	Agaricia	Stony coral
6.20090825.HERBVRE.r1	ACTCTTCTAGAG	CCGGACTACHVGGGTWTCTAAT	1	6.20090825.HERBVRE	HERBVRE	6	20090825	515f_806r	53	HWQ9JVQ01	herbvre	Oregon_State_CGRB	cgrb3	6	None	2009	8	25	2009-08-25	Pickles_Reef_FL_HERBVRE_plots	0	GAZ:United States of America	20.0014	-80.4153	n	5.5	0	ENVO:marine biome	ENVO:coral reef	Hybrid Coordinates Ocean Model HCOM_31_0	30.088	30	30.023	30	30.1887	30	29.9594	30	36.013	36.0026	35.971	36	1NC1	AH	HERBVRE	Agaricia humilis	367765	Agaricia	Stony coral
6.20091113.HERBVRE.r1	ACTCACGGTATG	CCGGACTACHVGGGTWTCTAAT	1	6.20091113.HERBVRE	HERBVRE	6	20091113	515f_806r	49	HX8WXXN01	herbvre	Oregon_State_CGRB	cgrb4	6	None	2009	11	13	2009-11-13	Pickles_Reef_FL_HERBVRE_plots	0	GAZ:United States of America	20.0014	-80.4153	n	5.5	0	ENVO:marine biome	ENVO:coral reef	Hybrid Coordinates Ocean Model HCOM_31_0	27.5284	28	27.5382	28	27.0787	27	27.5362	28	36.0351	36.0339	36.0696	36.0174	1NC1	AH	HERBVRE	Agaricia humilis	367765	Agaricia	Stony coral
6.20100123.HERBVRE.r1	ACATTCAGCGCA	CCGGACTACHVGGGTWTCTAAT	1	6.20100123.HERBVRE	HERBVRE	6	20100123	515f_806r	23	IB4T0NU01	herbvre	Oregon_State_CGRB	cgrb10	6	None	2010	1	23	2010-01-23	Pickles_Reef_FL_HERBVRE_plots	0	GAZ:United States of America	20.0014	-80.4153	n	5.5	0	ENVO:marine biome	ENVO:coral reef	Hybrid Coordinates Ocean Model HCOM_31_0	23.3472	23	23.3642	23	23.6596	24	23.4174	23	36.2795	36.2758	36.2969	36.2503	1NC1	AH	HERBVRE	Agaricia humilis	367765	Agaricia	Stony coral
6.20110614.HERBVRE.r1	AGTCACATCACT	CCGGACTACHVGGGTWTCTAAT	1	6.20110614.HERBVRE	HERBVRE	6	20110614	515f_806r	93	HX8WXXN01	herbvre	Oregon_State_CGRB	cgrb4	6	None	2011	6	14	2011-06-14	Pickles_Reef_FL_HERBVRE_plots	0	GAZ:United States of America	20.0014	-80.4153	n	5.5	0	ENVO:marine biome	ENVO:coral reef	Hybrid Coordinates Ocean Model HCOM_31_0	29.7682	30	28.7333	29	30.2233	30	28.7222	29	36.23	36.2303	36.266	36.2384	1NC1	AH	HERBVRE	Agaricia humilis	367765	Agaricia	Stony coral
9.20110718.HERBVRE.r1	AGCGACTGTGCA	CCGGACTACHVGGGTWTCTAAT	1	9.20110718.HERBVRE	HERBVRE	9	20110718	515f_806r	78	HX8WXXN01	herbvre	Oregon_State_CGRB	cgrb4	9	None	2011	7	18	2011-07-18	Pickles_Reef_FL_HERBVRE_plots	0	GAZ:United States of America	20.0014	-80.4153	n	5.5	0	ENVO:marine biome	ENVO:coral reef	Hybrid Coordinates Ocean Model HCOM_31_0	29.2656	29	28.7481	29	30.0463	30	28.9144	29	36.3104	36.3328	36.3162	36.3459	1NC2	PP	HERBVRE	Porites porites	104760	Porites	Stony coral
16.20090710.HERBVRE.r1	ACAGAGTCGGCT	CCGGACTACHVGGGTWTCTAAT	1	16.20090710.HERBVRE	HERBVRE	16	20090710	515f_806r	15	HYLV1BS01	herbvre	Oregon_State_CGRB	cgrb5	16	None	2009	7	10	2009-07-10	Pickles_Reef_FL_HERBVRE_plots	0	GAZ:United States of America	20.0014	-80.4153	n	5.5	0	ENVO:marine biome	ENVO:coral reef	Hybrid Coordinates Ocean Model HCOM_31_0	31.4863	31	30.991	31	31.2241	31	29.7536	30	36.2488	36.2296	36.252	36.2105	2NC2	SS	HERBVRE	Siderastrea siderea	130672	Siderastrea	Stony coral
16.20090825.HERBVRE.r1	ACTCTTCTAGAG	CCGGACTACHVGGGTWTCTAAT	1	16.20090825.HERBVRE	HERBVRE	16	20090825	515f_806r	53	H2A14PN01	herbvre	Oregon_State_CGRB	cgrb7	16	None	2009	8	25	2009-08-25	Pickles_Reef_FL_HERBVRE_plots	0	GAZ:United States of America	20.0014	-80.4153	n	5.5	0	ENVO:marine biome	ENVO:coral reef	Hybrid Coordinates Ocean Model HCOM_31_0	30.088	30	30.023	30	30.1887	30	29.9594	30	36.013	36.0026	35.971	36	2NC2	SS	HERBVRE	Siderastrea siderea	130672	Siderastrea	Stony coral
16.20091113.HERBVRE.r1	ACGCAACTGCTA	CCGGACTACHVGGGTWTCTAAT	1	16.20091113.HERBVRE	HERBVRE	16	20091113	515f_806r	33	H2A14PN01	herbvre	Oregon_State_CGRB	cgrb7	16	None	2009	11	13	2009-11-13	Pickles_Reef_FL_HERBVRE_plots	0	GAZ:United States of America	20.0014	-80.4153	n	5.5	0	ENVO:marine biome	ENVO:coral reef	Hybrid Coordinates Ocean Model HCOM_31_0	27.5284	28	27.5382	28	27.0787	27	27.5362	28	36.0351	36.0339	36.0696	36.0174	2NC2	SS	HERBVRE	Siderastrea siderea	130672	Siderastrea	Stony coral
16.20091214.HERBVRE.r1	AACTCGTCGATG	CCGGACTACHVGGGTWTCTAAT	1	16.20091214.HERBVRE	HERBVRE	16	20091214	515f_806r	2	HX8WXXN01	herbvre	Oregon_State_CGRB	cgrb4	16	None	2009	12	14	2009-12-14	Pickles_Reef_FL_HERBVRE_plots	0	GAZ:United States of America	20.0014	-80.4153	n	5.5	0	ENVO:marine biome	ENVO:coral reef	Hybrid Coordinates Ocean Model HCOM_31_0	26.4162	26	26.3306	26	26.4613	26	26.4913	26	36.0219	36.025	36.0203	35.9894	2NC2	SS	HERBVRE	Siderastrea siderea	130672	Siderastrea	Stony coral
16.20100123.HERBVRE.r1	AGACCGTCAGAC	CCGGACTACHVGGGTWTCTAAT	1	16.20100123.HERBVRE	HERBVRE	16	20100123	515f_806r	61	IAZ3J8Q01	herbvre	Oregon_State_CGRB	cgrb9	16	None	2010	1	23	2010-01-23	Pickles_Reef_FL_HERBVRE_plots	0	GAZ:United States of America	20.0014	-80.4153	n	5.5	0	ENVO:marine biome	ENVO:coral reef	Hybrid Coordinates Ocean Model HCOM_31_0	23.3472	23	23.3642	23	23.6596	24	23.4174	23	36.2795	36.2758	36.2969	36.2503	2NC2	SS	HERBVRE	Siderastrea siderea	130672	Siderastrea	Stony coral
16.20100423.HERBVRE.r1	ACCAGCGACTAG	CCGGACTACHVGGGTWTCTAAT	1	16.20100423.HERBVRE	HERBVRE	16	20100423	515f_806r	26	IAZ3J8Q01	herbvre	Oregon_State_CGRB	cgrb9	16	None	2010	4	23	2010-04-23	Pickles_Reef_FL_HERBVRE_plots	0	GAZ:United States of America	20.0014	-80.4153	n	5.5	0	ENVO:marine biome	ENVO:coral reef	Hybrid Coordinates Ocean Model HCOM_31_0	25.4379	25	24.9027	25	25.7653	26	24.7995	25	36.2649	36.2563	36.298	36.2494	2NC2	SS	HERBVRE	Siderastrea siderea	130672	Siderastrea	Stony coral
16.20100524.HERBVRE.r1	AACGCACGCTAG	CCGGACTACHVGGGTWTCTAAT	1	16.20100524.HERBVRE	HERBVRE	16	20100524	515f_806r	1	IAZ3J8Q01	herbvre	Oregon_State_CGRB	cgrb9	16	None	2010	5	24	2010-05-24	Pickles_Reef_FL_HERBVRE_plots	0	GAZ:United States of America	20.0014	-80.4153	n	5.5	0	ENVO:marine biome	ENVO:coral reef	Hybrid Coordinates Ocean Model HCOM_31_0	27.2527	27	27.2286	27	27.3516	27	27.1537	27	36.2864	36.2853	36.2999	36.2889	2NC2	SS	HERBVRE	Siderastrea siderea	130672	Siderastrea	Stony coral
16.20110119.HERBVRE.r1	AAGAGATGTCGA	CCGGACTACHVGGGTWTCTAAT	1	16.20110119.HERBVRE	HERBVRE	16	20110119	515f_806r	4	HHEYP5C01	herbvre	Oregon_State_CGRB	cgrb1	16	None	2011	1	19	2011-01-19	Pickles_Reef_FL_HERBVRE_plots	0	GAZ:United States of America	20.0014	-80.4153	n	5.5	0	ENVO:marine biome	ENVO:coral reef	Hybrid Coordinates Ocean Model HCOM_31_0	23.3292	23	23.2421	23	23.108	23	23.1966	23	36.1889	36.1876	36.199	36.1845	2NC2	SS	HERBVRE	Siderastrea siderea	130672	Siderastrea	Stony coral
16.20120412.HERBVRE.r1	ACATGTCACGTG	CCGGACTACHVGGGTWTCTAAT	1	16.20120412.HERBVRE	HERBVRE	16	20120412	515f_806r	22	II9WY4C01	herbvre	Oregon_State_CGRB	cgrb11	16	None	2012	4	12	2012-04-12	Pickles_Reef_FL_HERBVRE_plots	0	GAZ:United States of America	20.0014	-80.4153	n	5.5	0	ENVO:marine biome	ENVO:coral reef	Hybrid Coordinates Ocean Model HCOM_31_0	26.4014	26	25.6837	26	26.4451	26	25.6922	26	36.2663	36.2891	36.3455	36.2729	2NC2	SS	HERBVRE	Siderastrea siderea	130672	Siderastrea	Stony coral
17.20090626.HERBVRE.r1	ACGTGCCGTAGA	CCGGACTACHVGGGTWTCTAAT	1	17.20090626.HERBVRE	HERBVRE	17	20090626	515f_806r	43	HYLV1BS01	herbvre	Oregon_State_CGRB	cgrb5	17	None	2009	6	26	2009-06-26	Pickles_Reef_FL_HERBVRE_plots	0	GAZ:United States of America	20.0014	-80.4153	n	5.5	0	ENVO:marine biome	ENVO:coral reef	Hybrid Coordinates Ocean Model HCOM_31_0	29.4154	29	29.409	29	29.5937	30	29.0545	29	36.3603	36.3604	36.3731	36.3315	2NC2	AH	HERBVRE	Agaricia humilis	367765	Agaricia	Stony coral
17.20090629.HERBVRE.r1	ACTGACAGCCAT	CCGGACTACHVGGGTWTCTAAT	1	17.20090629.HERBVRE	HERBVRE	17	20090629	515f_806r	54	HYLV1BS01	herbvre	Oregon_State_CGRB	cgrb5	17	None	2009	6	29	2009-06-29	Pickles_Reef_FL_HERBVRE_plots	0	GAZ:United States of America	20.0014	-80.4153	n	5.5	0	ENVO:marine biome	ENVO:coral reef	Hybrid Coordinates Ocean Model HCOM_31_0	29.2789	29	29.2762	29	29.7039	30	28.9555	29	36.3096	36.3097	36.3529	36.2936	2NC2	AH	HERBVRE	Agaricia humilis	367765	Agaricia	Stony coral
17.20090710.HERBVRE.r1	AGACGTGCACTG	CCGGACTACHVGGGTWTCTAAT	1	17.20090710.HERBVRE	HERBVRE	17	20090710	515f_806r	62	HYLV1BS01	herbvre	Oregon_State_CGRB	cgrb5	17	None	2009	7	10	2009-07-10	Pickles_Reef_FL_HERBVRE_plots	0	GAZ:United States of America	20.0014	-80.4153	n	5.5	0	ENVO:marine biome	ENVO:coral reef	Hybrid Coordinates Ocean Model HCOM_31_0	31.4863	31	30.991	31	31.2241	31	29.7536	30	36.2488	36.2296	36.252	36.2105	2NC2	AH	HERBVRE	Agaricia humilis	367765	Agaricia	Stony coral
17.20091214.HERBVRE.r1	AGCACACCTACA	CCGGACTACHVGGGTWTCTAAT	1	17.20091214.HERBVRE	HERBVRE	17	20091214	515f_806r	72	H2A14PN01	herbvre	Oregon_State_CGRB	cgrb7	17	None	2009	12	14	2009-12-14	Pickles_Reef_FL_HERBVRE_plots	0	GAZ:United States of America	20.0014	-80.4153	n	5.5	0	ENVO:marine biome	ENVO:coral reef	Hybrid Coordinates Ocean Model HCOM_31_0	26.4162	26	26.3306	26	26.4613	26	26.4913	26	36.0219	36.025	36.0203	35.9894	2NC2	AH	HERBVRE	Agaricia humilis	367765	Agaricia	Stony coral
17.20100423.HERBVRE.r1	ACCGCAGAGTCA	CCGGACTACHVGGGTWTCTAAT	1	17.20100423.HERBVRE	HERBVRE	17	20100423	515f_806r	27	IAZ3J8Q01	herbvre	Oregon_State_CGRB	cgrb9	17	None	2010	4	23	2010-04-23	Pickles_Reef_FL_HERBVRE_plots	0	GAZ:United States of America	20.0014	-80.4153	n	5.5	0	ENVO:marine biome	ENVO:coral reef	Hybrid Coordinates Ocean Model HCOM_31_0	25.4379	25	24.9027	25	25.7653	26	24.7995	25	36.2649	36.2563	36.298	36.2494	2NC2	AH	HERBVRE	Agaricia humilis	367765	Agaricia	Stony coral
17.20100524.HERBVRE.r1	ACGACGTCTTAG	CCGGACTACHVGGGTWTCTAAT	1	17.20100524.HERBVRE	HERBVRE	17	20100524	515f_806r	30	IB4T0NU01	herbvre	Oregon_State_CGRB	cgrb10	17	None	2010	5	24	2010-05-24	Pickles_Reef_FL_HERBVRE_plots	0	GAZ:United States of America	20.0014	-80.4153	n	5.5	0	ENVO:marine biome	ENVO:coral reef	Hybrid Coordinates Ocean Model HCOM_31_0	27.2527	27	27.2286	27	27.3516	27	27.1537	27	36.2864	36.2853	36.2999	36.2889	2NC2	AH	HERBVRE	Agaricia humilis	367765	Agaricia	Stony coral
17.20100811.HERBVRE.r1	AGACTGCGTACT	CCGGACTACHVGGGTWTCTAAT	1	17.20100811.HERBVRE	HERBVRE	17	20100811	515f_806r	63	HWQ9JVQ01	herbvre	Oregon_State_CGRB	cgrb3	17	None	2010	8	11	2010-08-11	Pickles_Reef_FL_HERBVRE_plots	0	GAZ:United States of America	20.0014	-80.4153	n	5.5	0	ENVO:marine biome	ENVO:coral reef	Hybrid Coordinates Ocean Model HCOM_31_0	28.8622	29	28.8578	29	28.9163	29	28.7622	29	35.9143	35.9141	35.8377	35.9436	2NC2	AH	HERBVRE	Agaricia humilis	367765	Agaricia	Stony coral
17.20110119.HERBVRE.r1	AATCGTGACTCG	CCGGACTACHVGGGTWTCTAAT	1	17.20110119.HERBVRE	HERBVRE	17	20110119	515f_806r	7	HHEYP5C01	herbvre	Oregon_State_CGRB	cgrb1	17	None	2011	1	19	2011-01-19	Pickles_Reef_FL_HERBVRE_plots	0	GAZ:United States of America	20.0014	-80.4153	n	5.5	0	ENVO:marine biome	ENVO:coral reef	Hybrid Coordinates Ocean Model HCOM_31_0	23.3292	23	23.2421	23	23.108	23	23.1966	23	36.1889	36.1876	36.199	36.1845	2NC2	AH	HERBVRE	Agaricia humilis	367765	Agaricia	Stony coral
17.20110614.HERBVRE.r1	AGTACTGCAGGC	CCGGACTACHVGGGTWTCTAAT	1	17.20110614.HERBVRE	HERBVRE	17	20110614	515f_806r	91	HWQ9JVQ01	herbvre	Oregon_State_CGRB	cgrb3	17	None	2011	6	14	2011-06-14	Pickles_Reef_FL_HERBVRE_plots	0	GAZ:United States of America	20.0014	-80.4153	n	5.5	0	ENVO:marine biome	ENVO:coral reef	Hybrid Coordinates Ocean Model HCOM_31_0	29.7682	30	28.7333	29	30.2233	30	28.7222	29	36.23	36.2303	36.266	36.2384	2NC2	AH	HERBVRE	Agaricia humilis	367765	Agaricia	Stony coral
29.20090627.HERBVRE.r1	AGCACGAGCCTA	CCGGACTACHVGGGTWTCTAAT	1	29.20090627.HERBVRE	HERBVRE	29	20090627	515f_806r	73	H2A14PN01	herbvre	Oregon_State_CGRB	cgrb7	29	None	2009	6	27	2009-06-27	Pickles_Reef_FL_HERBVRE_plots	0	GAZ:United States of America	20.0014	-80.4153	n	5.5	0	ENVO:marine biome	ENVO:coral reef	Hybrid Coordinates Ocean Model HCOM_31_0	29.2748	29	29.2797	29	29.5333	30	28.935	29	36.3357	36.3365	36.3607	36.3191	3NC1	SS	HERBVRE	Siderastrea siderea	130672	Siderastrea	Stony coral
29.20090630.HERBVRE.r1	ACGAGTGCTATC	CCGGACTACHVGGGTWTCTAAT	1	29.20090630.HERBVRE	HERBVRE	29	20090630	515f_806r	31	HZ8WHYT01	herbvre	Oregon_State_CGRB	cgrb6	29	None	2009	6	30	2009-06-30	Pickles_Reef_FL_HERBVRE_plots	0	GAZ:United States of America	20.0014	-80.4153	n	5.5	0	ENVO:marine biome	ENVO:coral reef	Hybrid Coordinates Ocean Model HCOM_31_0	29.0083	29	28.9881	29	29.2645	29	28.6634	29	36.307	36.3057	36.3698	36.3051	3NC1	SS	HERBVRE	Siderastrea siderea	130672	Siderastrea	Stony coral
29.20090713.HERBVRE.r1	AACTGTGCGTAC	CCGGACTACHVGGGTWTCTAAT	1	29.20090713.HERBVRE	HERBVRE	29	20090713	515f_806r	3	HX8WXXN01	herbvre	Oregon_State_CGRB	cgrb4	29	None	2009	7	13	2009-07-13	Pickles_Reef_FL_HERBVRE_plots	0	GAZ:United States of America	20.0014	-80.4153	n	5.5	0	ENVO:marine biome	ENVO:coral reef	Hybrid Coordinates Ocean Model HCOM_31_0	29.5382	30	29.5461	30	29.5357	30	29.3558	29	36.2469	36.2472	36.2497	36.2335	3NC1	SS	HERBVRE	Siderastrea siderea	130672	Siderastrea	Stony coral
29.20090828.HERBVRE.r1	ACACATGTCTAC	CCGGACTACHVGGGTWTCTAAT	1	29.20090828.HERBVRE	HERBVRE	29	20090828	515f_806r	9	H2A14PN01	herbvre	Oregon_State_CGRB	cgrb7	29	None	2009	8	28	2009-08-28	Pickles_Reef_FL_HERBVRE_plots	0	GAZ:United States of America	20.0014	-80.4153	n	5.5	0	ENVO:marine biome	ENVO:coral reef	Hybrid Coordinates Ocean Model HCOM_31_0	29.9761	30	29.9278	30	30.0568	30	29.8858	30	35.8949	35.8793	35.8961	35.9438	3NC1	SS	HERBVRE	Siderastrea siderea	130672	Siderastrea	Stony coral
29.20090828.HERBVRE.r2	AAGAGATGTCGA	CCGGACTACHVGGGTWTCTAAT	2	29.20090828.HERBVRE	HERBVRE	29	20090828	515f_806r	4	IAQTA6X01	herbvre	Oregon_State_CGRB	cgrb8	29	None	2009	8	28	2009-08-28	Pickles_Reef_FL_HERBVRE_plots	0	GAZ:United States of America	20.0014	-80.4153	n	5.5	0	ENVO:marine biome	ENVO:coral reef	Hybrid Coordinates Ocean Model HCOM_31_0	29.9761	30	29.9278	30	30.0568	30	29.8858	30	35.8949	35.8793	35.8961	35.9438	3NC1	SS	HERBVRE	Siderastrea siderea	130672	Siderastrea	Stony coral
29.20091113.HERBVRE.r1	AGAACACGTCTC	CCGGACTACHVGGGTWTCTAAT	1	29.20091113.HERBVRE	HERBVRE	29	20091113	515f_806r	60	H2A14PN01	herbvre	Oregon_State_CGRB	cgrb7	29	None	2009	11	13	2009-11-13	Pickles_Reef_FL_HERBVRE_plots	0	GAZ:United States of America	20.0014	-80.4153	n	5.5	0	ENVO:marine biome	ENVO:coral reef	Hybrid Coordinates Ocean Model HCOM_31_0	27.5284	28	27.5382	28	27.0787	27	27.5362	28	36.0351	36.0339	36.0696	36.0174	3NC1	SS	HERBVRE	Siderastrea siderea	130672	Siderastrea	Stony coral
29.20091214.HERBVRE.r1	AAGCTGCAGTCG	CCGGACTACHVGGGTWTCTAAT	1	29.20091214.HERBVRE	HERBVRE	29	20091214	515f_806r	5	H2A14PN01	herbvre	Oregon_State_CGRB	cgrb7	29	None	2009	12	14	2009-12-14	Pickles_Reef_FL_HERBVRE_plots	0	GAZ:United States of America	20.0014	-80.4153	n	5.5	0	ENVO:marine biome	ENVO:coral reef	Hybrid Coordinates Ocean Model HCOM_31_0	26.4162	26	26.3306	26	26.4613	26	26.4913	26	36.0219	36.025	36.0203	35.9894	3NC1	SS	HERBVRE	Siderastrea siderea	130672	Siderastrea	Stony coral
29.20100123.HERBVRE.r1	ACATTCAGCGCA	CCGGACTACHVGGGTWTCTAAT	1	29.20100123.HERBVRE	HERBVRE	29	20100123	515f_806r	23	IAZ3J8Q01	herbvre	Oregon_State_CGRB	cgrb9	29	None	2010	1	23	2010-01-23	Pickles_Reef_FL_HERBVRE_plots	0	GAZ:United States of America	20.0014	-80.4153	n	5.5	0	ENVO:marine biome	ENVO:coral reef	Hybrid Coordinates Ocean Model HCOM_31_0	23.3472	23	23.3642	23	23.6596	24	23.4174	23	36.2795	36.2758	36.2969	36.2503	3NC1	SS	HERBVRE	Siderastrea siderea	130672	Siderastrea	Stony coral
29.20100423.HERBVRE.r1	ACAGCAGTGGTC	CCGGACTACHVGGGTWTCTAAT	1	29.20100423.HERBVRE	HERBVRE	29	20100423	515f_806r	16	IAZ3J8Q01	herbvre	Oregon_State_CGRB	cgrb9	29	None	2010	4	23	2010-04-23	Pickles_Reef_FL_HERBVRE_plots	0	GAZ:United States of America	20.0014	-80.4153	n	5.5	0	ENVO:marine biome	ENVO:coral reef	Hybrid Coordinates Ocean Model HCOM_31_0	25.4379	25	24.9027	25	25.7653	26	24.7995	25	36.2649	36.2563	36.298	36.2494	3NC1	SS	HERBVRE	Siderastrea siderea	130672	Siderastrea	Stony coral
29.20100524.HERBVRE.r1	ACGATGCGACCA	CCGGACTACHVGGGTWTCTAAT	1	29.20100524.HERBVRE	HERBVRE	29	20100524	515f_806r	32	IAZ3J8Q01	herbvre	Oregon_State_CGRB	cgrb9	29	None	2010	5	24	2010-05-24	Pickles_Reef_FL_HERBVRE_plots	0	GAZ:United States of America	20.0014	-80.4153	n	5.5	0	ENVO:marine biome	ENVO:coral reef	Hybrid Coordinates Ocean Model HCOM_31_0	27.2527	27	27.2286	27	27.3516	27	27.1537	27	36.2864	36.2853	36.2999	36.2889	3NC1	SS	HERBVRE	Siderastrea siderea	130672	Siderastrea	Stony coral
29.2011081.HERBVRE.r1	ACGATGCGACCA	CCGGACTACHVGGGTWTCTAAT	1	29.2011081.HERBVRE	HERBVRE	29	20110810	515f_806r	32	IJNBDG401	herbvre	Oregon_State_CGRB	cgrb12	29	None	2011	8	1	2011-08-01	Pickles_Reef_FL_HERBVRE_plots	0	GAZ:United States of America	20.0014	-80.4153	n	5.5	0	ENVO:marine biome	ENVO:coral reef	Hybrid Coordinates Ocean Model HCOM_31_0	30.2178	30	30.2297	30	30.4688	30	29.7603	30	36.1437	36.144	36.1515	36.1737	3NC1	SS	HERBVRE	Siderastrea siderea	130672	Siderastrea	Stony coral
29.20120107.HERBVRE.r1	ACTACGTGTGGT	CCGGACTACHVGGGTWTCTAAT	1	29.20120107.HERBVRE	HERBVRE	29	20120107	515f_806r	46	IAQTA6X01	herbvre	Oregon_State_CGRB	cgrb8	29	None	2012	1	7	2012-01-07	Pickles_Reef_FL_HERBVRE_plots	0	GAZ:United States of America	20.0014	-80.4153	n	5.5	0	ENVO:marine biome	ENVO:coral reef	Hybrid Coordinates Ocean Model HCOM_31_0	22.3036	22	22.178	22	22.0674	22	22.9337	23	36.274	36.2767	36.2874	36.2163	3NC1	SS	HERBVRE	Siderastrea siderea	130672	Siderastrea	Stony coral
29.20120412.HERBVRE.r1	ACCACATACATC	CCGGACTACHVGGGTWTCTAAT	1	29.20120412.HERBVRE	HERBVRE	29	20120412	515f_806r	24	II9WY4C01	herbvre	Oregon_State_CGRB	cgrb11	29	None	2012	4	12	2012-04-12	Pickles_Reef_FL_HERBVRE_plots	0	GAZ:United States of America	20.0014	-80.4153	n	5.5	0	ENVO:marine biome	ENVO:coral reef	Hybrid Coordinates Ocean Model HCOM_31_0	26.4014	26	25.6837	26	26.4451	26	25.6922	26	36.2663	36.2891	36.3455	36.2729	3NC1	SS	HERBVRE	Siderastrea siderea	130672	Siderastrea	Stony coral
30.20090630.HERBVRE.r1	ACATTCAGCGCA	CCGGACTACHVGGGTWTCTAAT	1	30.20090630.HERBVRE	HERBVRE	30	20090630	515f_806r	23	H2A14PN01	herbvre	Oregon_State_CGRB	cgrb7	30	None	2009	6	30	2009-06-30	Pickles_Reef_FL_HERBVRE_plots	0	GAZ:United States of America	20.0014	-80.4153	n	5.5	0	ENVO:marine biome	ENVO:coral reef	Hybrid Coordinates Ocean Model HCOM_31_0	29.0083	29	28.9881	29	29.2645	29	28.6634	29	36.307	36.3057	36.3698	36.3051	3NC1	PA	HERBVRE	Porites astreoides	104758	Porites	Stony coral
30.20090713.HERBVRE.r1	AGCGTAGGTCGT	CCGGACTACHVGGGTWTCTAAT	1	30.20090713.HERBVRE	HERBVRE	30	20090713	515f_806r	81	HZ8WHYT01	herbvre	Oregon_State_CGRB	cgrb6	30	None	2009	7	13	2009-07-13	Pickles_Reef_FL_HERBVRE_plots	0	GAZ:United States of America	20.0014	-80.4153	n	5.5	0	ENVO:marine biome	ENVO:coral reef	Hybrid Coordinates Ocean Model HCOM_31_0	29.5382	30	29.5461	30	29.5357	30	29.3558	29	36.2469	36.2472	36.2497	36.2335	3NC1	PA	HERBVRE	Porites astreoides	104758	Porites	Stony coral
30.20091113.HERBVRE.r1	AGCAGTCGCGAT	CCGGACTACHVGGGTWTCTAAT	1	30.20091113.HERBVRE	HERBVRE	30	20091113	515f_806r	75	HZ8WHYT01	herbvre	Oregon_State_CGRB	cgrb6	30	None	2009	11	13	2009-11-13	Pickles_Reef_FL_HERBVRE_plots	0	GAZ:United States of America	20.0014	-80.4153	n	5.5	0	ENVO:marine biome	ENVO:coral reef	Hybrid Coordinates Ocean Model HCOM_31_0	27.5284	28	27.5382	28	27.0787	27	27.5362	28	36.0351	36.0339	36.0696	36.0174	3NC1	PA	HERBVRE	Porites astreoides	104758	Porites	Stony coral
30.20100123.HERBVRE.r1	ACTCGATTCGAT	CCGGACTACHVGGGTWTCTAAT	1	30.20100123.HERBVRE	HERBVRE	30	20100123	515f_806r	51	IAZ3J8Q01	herbvre	Oregon_State_CGRB	cgrb9	30	None	2010	1	23	2010-01-23	Pickles_Reef_FL_HERBVRE_plots	0	GAZ:United States of America	20.0014	-80.4153	n	5.5	0	ENVO:marine biome	ENVO:coral reef	Hybrid Coordinates Ocean Model HCOM_31_0	23.3472	23	23.3642	23	23.6596	24	23.4174	23	36.2795	36.2758	36.2969	36.2503	3NC1	PA	HERBVRE	Porites astreoides	104758	Porites	Stony coral
30.20100423.HERBVRE.r1	ACAGCAGTGGTC	CCGGACTACHVGGGTWTCTAAT	1	30.20100423.HERBVRE	HERBVRE	30	20100423	515f_806r	16	IB4T0NU01	herbvre	Oregon_State_CGRB	cgrb10	30	None	2010	4	23	2010-04-23	Pickles_Reef_FL_HERBVRE_plots	0	GAZ:United States of America	20.0014	-80.4153	n	5.5	0	ENVO:marine biome	ENVO:coral reef	Hybrid Coordinates Ocean Model HCOM_31_0	25.4379	25	24.9027	25	25.7653	26	24.7995	25	36.2649	36.2563	36.298	36.2494	3NC1	PA	HERBVRE	Porites astreoides	104758	Porites	Stony coral
30.20110810.HERBVRE.r1	AGGCTACACGAC	CCGGACTACHVGGGTWTCTAAT	1	30.20110810.HERBVRE	HERBVRE	30	20110810	515f_806r	88	HWQ9JVQ01	herbvre	Oregon_State_CGRB	cgrb3	30	None	2011	8	10	2011-08-10	Pickles_Reef_FL_HERBVRE_plots	0	GAZ:United States of America	20.0014	-80.4153	n	5.5	0	ENVO:marine biome	ENVO:coral reef	Hybrid Coordinates Ocean Model HCOM_31_0	30.2178	30	30.2297	30	30.4688	30	29.7603	30	36.1437	36.144	36.1515	36.1737	3NC1	PA	HERBVRE	Porites astreoides	104758	Porites	Stony coral
40.20090629.HERBVRE.r1	ACTGTCGAAGCT	CCGGACTACHVGGGTWTCTAAT	1	40.20090629.HERBVRE	HERBVRE	40	20090629	515f_806r	57	HX8WXXN01	herbvre	Oregon_State_CGRB	cgrb4	40	None	2009	6	29	2009-06-29	Pickles_Reef_FL_HERBVRE_plots	0	GAZ:United States of America	20.0014	-80.4153	n	5.5	0	ENVO:marine biome	ENVO:coral reef	Hybrid Coordinates Ocean Model HCOM_31_0	29.2789	29	29.2762	29	29.7039	30	28.9555	29	36.3096	36.3097	36.3529	36.2936	4NC2	PA	HERBVRE	Porites astreoides	104758	Porites	Stony coral
40.20090630.HERBVRE.r1	AAGAGATGTCGA	CCGGACTACHVGGGTWTCTAAT	1	40.20090630.HERBVRE	HERBVRE	40	20090630	515f_806r	4	HYLV1BS01	herbvre	Oregon_State_CGRB	cgrb5	40	None	2009	6	30	2009-06-30	Pickles_Reef_FL_HERBVRE_plots	0	GAZ:United States of America	20.0014	-80.4153	n	5.5	0	ENVO:marine biome	ENVO:coral reef	Hybrid Coordinates Ocean Model HCOM_31_0	29.0083	29	28.9881	29	29.2645	29	28.6634	29	36.307	36.3057	36.3698	36.3051	4NC2	PA	HERBVRE	Porites astreoides	104758	Porites	Stony coral
40.20090901.HERBVRE.r1	AGCACACCTACA	CCGGACTACHVGGGTWTCTAAT	1	40.20090901.HERBVRE	HERBVRE	40	20090901	515f_806r	72	HZ8WHYT01	herbvre	Oregon_State_CGRB	cgrb6	40	None	2009	9	1	2009-09-01	Pickles_Reef_FL_HERBVRE_plots	0	GAZ:United States of America	20.0014	-80.4153	n	5.5	0	ENVO:marine biome	ENVO:coral reef	Hybrid Coordinates Ocean Model HCOM_31_0	30.8324	31	30.6737	31	30.9543	31	30.3031	30	36.0047	36.0024	35.9765	36.0168	4NC2	PA	HERBVRE	Porites astreoides	104758	Porites	Stony coral
40.20090908.HERBVRE.r1	AGATACACGCGC	CCGGACTACHVGGGTWTCTAAT	1	40.20090908.HERBVRE	HERBVRE	40	20090908	515f_806r	68	HYLV1BS01	herbvre	Oregon_State_CGRB	cgrb5	40	None	2009	9	8	2009-09-08	Pickles_Reef_FL_HERBVRE_plots	0	GAZ:United States of America	20.0014	-80.4153	n	5.5	0	ENVO:marine biome	ENVO:coral reef	Hybrid Coordinates Ocean Model HCOM_31_0	29.893	30	29.7896	30	29.8696	30	29.6802	30	36.0267	36.02	36.0138	36.0587	4NC2	PA	HERBVRE	Porites astreoides	104758	Porites	Stony coral
40.20091113.HERBVRE.r1	AGCATATGAGAG	CCGGACTACHVGGGTWTCTAAT	1	40.20091113.HERBVRE	HERBVRE	40	20091113	515f_806r	76	H2A14PN01	herbvre	Oregon_State_CGRB	cgrb7	40	None	2009	11	13	2009-11-13	Pickles_Reef_FL_HERBVRE_plots	0	GAZ:United States of America	20.0014	-80.4153	n	5.5	0	ENVO:marine biome	ENVO:coral reef	Hybrid Coordinates Ocean Model HCOM_31_0	27.5284	28	27.5382	28	27.0787	27	27.5362	28	36.0351	36.0339	36.0696	36.0174	4NC2	PA	HERBVRE	Porites astreoides	104758	Porites	Stony coral
40.20091214.HERBVRE.r1	AGACTGCGTACT	CCGGACTACHVGGGTWTCTAAT	1	40.20091214.HERBVRE	HERBVRE	40	20091214	515f_806r	63	HZ8WHYT01	herbvre	Oregon_State_CGRB	cgrb6	40	None	2009	12	14	2009-12-14	Pickles_Reef_FL_HERBVRE_plots	0	GAZ:United States of America	20.0014	-80.4153	n	5.5	0	ENVO:marine biome	ENVO:coral reef	Hybrid Coordinates Ocean Model HCOM_31_0	26.4162	26	26.3306	26	26.4613	26	26.4913	26	36.0219	36.025	36.0203	35.9894	4NC2	PA	HERBVRE	Porites astreoides	104758	Porites	Stony coral
40.20100811.HERBVRE.r1	ACCACATACATC	CCGGACTACHVGGGTWTCTAAT	1	40.20100811.HERBVRE	HERBVRE	40	20100811	515f_806r	24	IJNBDG401	herbvre	Oregon_State_CGRB	cgrb12	40	None	2010	8	11	2010-08-11	Pickles_Reef_FL_HERBVRE_plots	0	GAZ:United States of America	20.0014	-80.4153	n	5.5	0	ENVO:marine biome	ENVO:coral reef	Hybrid Coordinates Ocean Model HCOM_31_0	28.8622	29	28.8578	29	28.9163	29	28.7622	29	35.9143	35.9141	35.8377	35.9436	4NC2	PA	HERBVRE	Porites astreoides	104758	Porites	Stony coral
40.20120817.HERBVRE.r1	ACGCTATCTGGA	CCGGACTACHVGGGTWTCTAAT	1	40.20120817.HERBVRE	HERBVRE	40	20120817	515f_806r	36	IJNBDG401	herbvre	Oregon_State_CGRB	cgrb12	40	None	2012	8	17	2012-08-17	Pickles_Reef_FL_HERBVRE_plots	0	GAZ:United States of America	20.0014	-80.4153	n	5.5	0	ENVO:marine biome	ENVO:coral reef	Hybrid Coordinates Ocean Model HCOM_31_0	30.3674	30	30.2189	30	30.3384	30	29.4691	29	36.0598	36.0602	36.0825	36.0745	4NC2	PA	HERBVRE	Porites astreoides	104758	Porites	Stony coral
41.20090629.HERBVRE.r1	ACTACGTGTGGT	CCGGACTACHVGGGTWTCTAAT	1	41.20090629.HERBVRE	HERBVRE	41	20090629	515f_806r	46	HZ8WHYT01	herbvre	Oregon_State_CGRB	cgrb6	41	None	2009	6	29	2009-06-29	Pickles_Reef_FL_HERBVRE_plots	0	GAZ:United States of America	20.0014	-80.4153	n	5.5	0	ENVO:marine biome	ENVO:coral reef	Hybrid Coordinates Ocean Model HCOM_31_0	29.2789	29	29.2762	29	29.7039	30	28.9555	29	36.3096	36.3097	36.3529	36.2936	4NC2	AH	HERBVRE	Agaricia humilis	367765	Agaricia	Stony coral
41.20090630.HERBVRE.r1	AGATCTCTGCAT	CCGGACTACHVGGGTWTCTAAT	1	41.20090630.HERBVRE	HERBVRE	41	20090630	515f_806r	70	HZ8WHYT01	herbvre	Oregon_State_CGRB	cgrb6	41	None	2009	6	30	2009-06-30	Pickles_Reef_FL_HERBVRE_plots	0	GAZ:United States of America	20.0014	-80.4153	n	5.5	0	ENVO:marine biome	ENVO:coral reef	Hybrid Coordinates Ocean Model HCOM_31_0	29.0083	29	28.9881	29	29.2645	29	28.6634	29	36.307	36.3057	36.3698	36.3051	4NC2	AH	HERBVRE	Agaricia humilis	367765	Agaricia	Stony coral
41.20090703.HERBVRE.r1	AGAGTCCTGAGC	CCGGACTACHVGGGTWTCTAAT	1	41.20090703.HERBVRE	HERBVRE	41	20090703	515f_806r	67	H2A14PN01	herbvre	Oregon_State_CGRB	cgrb7	41	None	2009	7	3	2009-07-03	Pickles_Reef_FL_HERBVRE_plots	0	GAZ:United States of America	20.0014	-80.4153	n	5.5	0	ENVO:marine biome	ENVO:coral reef	Hybrid Coordinates Ocean Model HCOM_31_0	28.5702	29	28.5587	29	29.5331	30	28.5833	29	36.2728	36.2762	36.3027	36.2706	4NC2	AH	HERBVRE	Agaricia humilis	367765	Agaricia	Stony coral
41.20090715.HERBVRE.r1	AACTGTGCGTAC	CCGGACTACHVGGGTWTCTAAT	1	41.20090715.HERBVRE	HERBVRE	41	20090715	515f_806r	3	H2A14PN01	herbvre	Oregon_State_CGRB	cgrb7	41	None	2009	7	15	2009-07-15	Pickles_Reef_FL_HERBVRE_plots	0	GAZ:United States of America	20.0014	-80.4153	n	5.5	0	ENVO:marine biome	ENVO:coral reef	Hybrid Coordinates Ocean Model HCOM_31_0	30.2529	30	30.0947	30	30.2776	30	29.7434	30	36.2258	36.2252	36.2478	36.2186	4NC2	AH	HERBVRE	Agaricia humilis	367765	Agaricia	Stony coral
41.20090908.HERBVRE.r1	AGACCGTCAGAC	CCGGACTACHVGGGTWTCTAAT	1	41.20090908.HERBVRE	HERBVRE	41	20090908	515f_806r	61	HYLV1BS01	herbvre	Oregon_State_CGRB	cgrb5	41	None	2009	9	8	2009-09-08	Pickles_Reef_FL_HERBVRE_plots	0	GAZ:United States of America	20.0014	-80.4153	n	5.5	0	ENVO:marine biome	ENVO:coral reef	Hybrid Coordinates Ocean Model HCOM_31_0	29.893	30	29.7896	30	29.8696	30	29.6802	30	36.0267	36.02	36.0138	36.0587	4NC2	AH	HERBVRE	Agaricia humilis	367765	Agaricia	Stony coral
41.20091113.HERBVRE.r1	ACATCACTTAGC	CCGGACTACHVGGGTWTCTAAT	1	41.20091113.HERBVRE	HERBVRE	41	20091113	515f_806r	20	HYLV1BS01	herbvre	Oregon_State_CGRB	cgrb5	41	None	2009	11	13	2009-11-13	Pickles_Reef_FL_HERBVRE_plots	0	GAZ:United States of America	20.0014	-80.4153	n	5.5	0	ENVO:marine biome	ENVO:coral reef	Hybrid Coordinates Ocean Model HCOM_31_0	27.5284	28	27.5382	28	27.0787	27	27.5362	28	36.0351	36.0339	36.0696	36.0174	4NC2	AH	HERBVRE	Agaricia humilis	367765	Agaricia	Stony coral
41.20091214.HERBVRE.r1	ACATCACTTAGC	CCGGACTACHVGGGTWTCTAAT	1	41.20091214.HERBVRE	HERBVRE	41	20091214	515f_806r	20	HX8WXXN01	herbvre	Oregon_State_CGRB	cgrb4	41	None	2009	12	14	2009-12-14	Pickles_Reef_FL_HERBVRE_plots	0	GAZ:United States of America	20.0014	-80.4153	n	5.5	0	ENVO:marine biome	ENVO:coral reef	Hybrid Coordinates Ocean Model HCOM_31_0	26.4162	26	26.3306	26	26.4613	26	26.4913	26	36.0219	36.025	36.0203	35.9894	4NC2	AH	HERBVRE	Agaricia humilis	367765	Agaricia	Stony coral
41.20100123.HERBVRE.r1	ACATGATCGTTC	CCGGACTACHVGGGTWTCTAAT	1	41.20100123.HERBVRE	HERBVRE	41	20100123	515f_806r	21	IB4T0NU01	herbvre	Oregon_State_CGRB	cgrb10	41	None	2010	1	23	2010-01-23	Pickles_Reef_FL_HERBVRE_plots	0	GAZ:United States of America	20.0014	-80.4153	n	5.5	0	ENVO:marine biome	ENVO:coral reef	Hybrid Coordinates Ocean Model HCOM_31_0	23.3472	23	23.3642	23	23.6596	24	23.4174	23	36.2795	36.2758	36.2969	36.2503	4NC2	AH	HERBVRE	Agaricia humilis	367765	Agaricia	Stony coral
46.20090629.HERBVRE.r1	AGCTATCCACGA	CCGGACTACHVGGGTWTCTAAT	1	46.20090629.HERBVRE	HERBVRE	46	20090629	515f_806r	82	HYLV1BS01	herbvre	Oregon_State_CGRB	cgrb5	46	None	2009	6	29	2009-06-29	Pickles_Reef_FL_HERBVRE_plots	0	GAZ:United States of America	20.0014	-80.4153	n	5.5	0	ENVO:marine biome	ENVO:coral reef	Hybrid Coordinates Ocean Model HCOM_31_0	29.2789	29	29.2762	29	29.7039	30	28.9555	29	36.3096	36.3097	36.3529	36.2936	4NC1	SS	HERBVRE	Siderastrea siderea	130672	Siderastrea	Stony coral
46.20090630.HERBVRE.r1	ACTCGATTCGAT	CCGGACTACHVGGGTWTCTAAT	1	46.20090630.HERBVRE	HERBVRE	46	20090630	515f_806r	51	HZ8WHYT01	herbvre	Oregon_State_CGRB	cgrb6	46	None	2009	6	30	2009-06-30	Pickles_Reef_FL_HERBVRE_plots	0	GAZ:United States of America	20.0014	-80.4153	n	5.5	0	ENVO:marine biome	ENVO:coral reef	Hybrid Coordinates Ocean Model HCOM_31_0	29.0083	29	28.9881	29	29.2645	29	28.6634	29	36.307	36.3057	36.3698	36.3051	4NC1	SS	HERBVRE	Siderastrea siderea	130672	Siderastrea	Stony coral
46.20090703.HERBVRE.r1	ACTTGTAGCAGC	CCGGACTACHVGGGTWTCTAAT	1	46.20090703.HERBVRE	HERBVRE	46	20090703	515f_806r	59	H2A14PN01	herbvre	Oregon_State_CGRB	cgrb7	46	None	2009	7	3	2009-07-03	Pickles_Reef_FL_HERBVRE_plots	0	GAZ:United States of America	20.0014	-80.4153	n	5.5	0	ENVO:marine biome	ENVO:coral reef	Hybrid Coordinates Ocean Model HCOM_31_0	28.5702	29	28.5587	29	29.5331	30	28.5833	29	36.2728	36.2762	36.3027	36.2706	4NC1	SS	HERBVRE	Siderastrea siderea	130672	Siderastrea	Stony coral
46.20090901.HERBVRE.r1	ACAGTGCTTCAT	CCGGACTACHVGGGTWTCTAAT	1	46.20090901.HERBVRE	HERBVRE	46	20090901	515f_806r	18	HX8WXXN01	herbvre	Oregon_State_CGRB	cgrb4	46	None	2009	9	1	2009-09-01	Pickles_Reef_FL_HERBVRE_plots	0	GAZ:United States of America	20.0014	-80.4153	n	5.5	0	ENVO:marine biome	ENVO:coral reef	Hybrid Coordinates Ocean Model HCOM_31_0	30.8324	31	30.6737	31	30.9543	31	30.3031	30	36.0047	36.0024	35.9765	36.0168	4NC1	SS	HERBVRE	Siderastrea siderea	130672	Siderastrea	Stony coral
46.20090901.HERBVRE.r2	AATCGTGACTCG	CCGGACTACHVGGGTWTCTAAT	2	46.20090901.HERBVRE	HERBVRE	46	20090901	515f_806r	7	IAQTA6X01	herbvre	Oregon_State_CGRB	cgrb8	46	None	2009	9	1	2009-09-01	Pickles_Reef_FL_HERBVRE_plots	0	GAZ:United States of America	20.0014	-80.4153	n	5.5	0	ENVO:marine biome	ENVO:coral reef	Hybrid Coordinates Ocean Model HCOM_31_0	30.8324	31	30.6737	31	30.9543	31	30.3031	30	36.0047	36.0024	35.9765	36.0168	4NC1	SS	HERBVRE	Siderastrea siderea	130672	Siderastrea	Stony coral
46.20090908.HERBVRE.r1	ACGTACTCAGTG	CCGGACTACHVGGGTWTCTAAT	1	46.20090908.HERBVRE	HERBVRE	46	20090908	515f_806r	40	HZ8WHYT01	herbvre	Oregon_State_CGRB	cgrb6	46	None	2009	9	8	2009-09-08	Pickles_Reef_FL_HERBVRE_plots	0	GAZ:United States of America	20.0014	-80.4153	n	5.5	0	ENVO:marine biome	ENVO:coral reef	Hybrid Coordinates Ocean Model HCOM_31_0	29.893	30	29.7896	30	29.8696	30	29.6802	30	36.0267	36.02	36.0138	36.0587	4NC1	SS	HERBVRE	Siderastrea siderea	130672	Siderastrea	Stony coral
46.20091113.HERBVRE.r1	AGGTGTGATCGC	CCGGACTACHVGGGTWTCTAAT	1	46.20091113.HERBVRE	HERBVRE	46	20091113	515f_806r	89	H2A14PN01	herbvre	Oregon_State_CGRB	cgrb7	46	None	2009	11	13	2009-11-13	Pickles_Reef_FL_HERBVRE_plots	0	GAZ:United States of America	20.0014	-80.4153	n	5.5	0	ENVO:marine biome	ENVO:coral reef	Hybrid Coordinates Ocean Model HCOM_31_0	27.5284	28	27.5382	28	27.0787	27	27.5362	28	36.0351	36.0339	36.0696	36.0174	4NC1	SS	HERBVRE	Siderastrea siderea	130672	Siderastrea	Stony coral
46.20100123.HERBVRE.r1	ACTACGTGTGGT	CCGGACTACHVGGGTWTCTAAT	1	46.20100123.HERBVRE	HERBVRE	46	20100123	515f_806r	46	IAZ3J8Q01	herbvre	Oregon_State_CGRB	cgrb9	46	None	2010	1	23	2010-01-23	Pickles_Reef_FL_HERBVRE_plots	0	GAZ:United States of America	20.0014	-80.4153	n	5.5	0	ENVO:marine biome	ENVO:coral reef	Hybrid Coordinates Ocean Model HCOM_31_0	23.3472	23	23.3642	23	23.6596	24	23.4174	23	36.2795	36.2758	36.2969	36.2503	4NC1	SS	HERBVRE	Siderastrea siderea	130672	Siderastrea	Stony coral
46.20100423.HERBVRE.r1	ACCACATACATC	CCGGACTACHVGGGTWTCTAAT	1	46.20100423.HERBVRE	HERBVRE	46	20100423	515f_806r	24	IAZ3J8Q01	herbvre	Oregon_State_CGRB	cgrb9	46	None	2010	4	23	2010-04-23	Pickles_Reef_FL_HERBVRE_plots	0	GAZ:United States of America	20.0014	-80.4153	n	5.5	0	ENVO:marine biome	ENVO:coral reef	Hybrid Coordinates Ocean Model HCOM_31_0	25.4379	25	24.9027	25	25.7653	26	24.7995	25	36.2649	36.2563	36.298	36.2494	4NC1	SS	HERBVRE	Siderastrea siderea	130672	Siderastrea	Stony coral
46.20100618.HERBVRE.r1	ACTGTCGAAGCT	CCGGACTACHVGGGTWTCTAAT	1	46.20100618.HERBVRE	HERBVRE	46	20100618	515f_806r	57	IJNBDG401	herbvre	Oregon_State_CGRB	cgrb12	46	None	2010	6	18	2010-06-18	Pickles_Reef_FL_HERBVRE_plots	0	GAZ:United States of America	20.0014	-80.4153	n	5.5	0	ENVO:marine biome	ENVO:coral reef	Hybrid Coordinates Ocean Model HCOM_31_0	30.6253	31	29.9707	30	31.3355	31	29.9235	30	36.2736	36.2945	36.2499	36.299	4NC1	SS	HERBVRE	Siderastrea siderea	130672	Siderastrea	Stony coral
46.20100811.HERBVRE.r1	AGTCCATAGCTG	CCGGACTACHVGGGTWTCTAAT	1	46.20100811.HERBVRE	HERBVRE	46	20100811	515f_806r	94	HX8WXXN01	herbvre	Oregon_State_CGRB	cgrb4	46	None	2010	8	11	2010-08-11	Pickles_Reef_FL_HERBVRE_plots	0	GAZ:United States of America	20.0014	-80.4153	n	5.5	0	ENVO:marine biome	ENVO:coral reef	Hybrid Coordinates Ocean Model HCOM_31_0	28.8622	29	28.8578	29	28.9163	29	28.7622	29	35.9143	35.9141	35.8377	35.9436	4NC1	SS	HERBVRE	Siderastrea siderea	130672	Siderastrea	Stony coral
46.20110718.HERBVRE.r1	AGCACACCTACA	CCGGACTACHVGGGTWTCTAAT	1	46.20110718.HERBVRE	HERBVRE	46	20110718	515f_806r	72	HWQ9JVQ01	herbvre	Oregon_State_CGRB	cgrb3	46	None	2011	7	18	2011-07-18	Pickles_Reef_FL_HERBVRE_plots	0	GAZ:United States of America	20.0014	-80.4153	n	5.5	0	ENVO:marine biome	ENVO:coral reef	Hybrid Coordinates Ocean Model HCOM_31_0	29.2656	29	28.7481	29	30.0463	30	28.9144	29	36.3104	36.3328	36.3162	36.3459	4NC1	SS	HERBVRE	Siderastrea siderea	130672	Siderastrea	Stony coral
46.20120412.HERBVRE.r1	ACGGATCGTCAG	CCGGACTACHVGGGTWTCTAAT	1	46.20120412.HERBVRE	HERBVRE	46	20120412	515f_806r	38	II9WY4C01	herbvre	Oregon_State_CGRB	cgrb11	46	None	2012	4	12	2012-04-12	Pickles_Reef_FL_HERBVRE_plots	0	GAZ:United States of America	20.0014	-80.4153	n	5.5	0	ENVO:marine biome	ENVO:coral reef	Hybrid Coordinates Ocean Model HCOM_31_0	26.4014	26	25.6837	26	26.4451	26	25.6922	26	36.2663	36.2891	36.3455	36.2729	4NC1	SS	HERBVRE	Siderastrea siderea	130672	Siderastrea	Stony coral
46.20120817.HERBVRE.r1	ACTATTGTCACG	CCGGACTACHVGGGTWTCTAAT	1	46.20120817.HERBVRE	HERBVRE	46	20120817	515f_806r	48	IJNBDG401	herbvre	Oregon_State_CGRB	cgrb12	46	None	2012	8	17	2012-08-17	Pickles_Reef_FL_HERBVRE_plots	0	GAZ:United States of America	20.0014	-80.4153	n	5.5	0	ENVO:marine biome	ENVO:coral reef	Hybrid Coordinates Ocean Model HCOM_31_0	30.3674	30	30.2189	30	30.3384	30	29.4691	29	36.0598	36.0602	36.0825	36.0745	4NC1	SS	HERBVRE	Siderastrea siderea	130672	Siderastrea	Stony coral
47.20090630.HERBVRE.r1	ACAGCTAGCTTG	CCGGACTACHVGGGTWTCTAAT	1	47.20090630.HERBVRE	HERBVRE	47	20090630	515f_806r	17	H2A14PN01	herbvre	Oregon_State_CGRB	cgrb7	47	None	2009	6	30	2009-06-30	Pickles_Reef_FL_HERBVRE_plots	0	GAZ:United States of America	20.0014	-80.4153	n	5.5	0	ENVO:marine biome	ENVO:coral reef	Hybrid Coordinates Ocean Model HCOM_31_0	29.0083	29	28.9881	29	29.2645	29	28.6634	29	36.307	36.3057	36.3698	36.3051	4NC1	AH	HERBVRE	Agaricia humilis	367765	Agaricia	Stony coral
47.20090715.HERBVRE.r1	AGCTATCCACGA	CCGGACTACHVGGGTWTCTAAT	1	47.20090715.HERBVRE	HERBVRE	47	20090715	515f_806r	82	HWQ9JVQ01	herbvre	Oregon_State_CGRB	cgrb3	47	None	2009	7	15	2009-07-15	Pickles_Reef_FL_HERBVRE_plots	0	GAZ:United States of America	20.0014	-80.4153	n	5.5	0	ENVO:marine biome	ENVO:coral reef	Hybrid Coordinates Ocean Model HCOM_31_0	30.2529	30	30.0947	30	30.2776	30	29.7434	30	36.2258	36.2252	36.2478	36.2186	4NC1	AH	HERBVRE	Agaricia humilis	367765	Agaricia	Stony coral
47.20090901.HERBVRE.r1	ACACTGTTCATG	CCGGACTACHVGGGTWTCTAAT	1	47.20090901.HERBVRE	HERBVRE	47	20090901	515f_806r	13	HYLV1BS01	herbvre	Oregon_State_CGRB	cgrb5	47	None	2009	9	1	2009-09-01	Pickles_Reef_FL_HERBVRE_plots	0	GAZ:United States of America	20.0014	-80.4153	n	5.5	0	ENVO:marine biome	ENVO:coral reef	Hybrid Coordinates Ocean Model HCOM_31_0	30.8324	31	30.6737	31	30.9543	31	30.3031	30	36.0047	36.0024	35.9765	36.0168	4NC1	AH	HERBVRE	Agaricia humilis	367765	Agaricia	Stony coral
47.20090908.HERBVRE.r1	ACTCACGGTATG	CCGGACTACHVGGGTWTCTAAT	1	47.20090908.HERBVRE	HERBVRE	47	20090908	515f_806r	49	HYLV1BS01	herbvre	Oregon_State_CGRB	cgrb5	47	None	2009	9	8	2009-09-08	Pickles_Reef_FL_HERBVRE_plots	0	GAZ:United States of America	20.0014	-80.4153	n	5.5	0	ENVO:marine biome	ENVO:coral reef	Hybrid Coordinates Ocean Model HCOM_31_0	29.893	30	29.7896	30	29.8696	30	29.6802	30	36.0267	36.02	36.0138	36.0587	4NC1	AH	HERBVRE	Agaricia humilis	367765	Agaricia	Stony coral
47.20091214.HERBVRE.r1	ACCAGACGATGC	CCGGACTACHVGGGTWTCTAAT	1	47.20091214.HERBVRE	HERBVRE	47	20091214	515f_806r	25	HX8WXXN01	herbvre	Oregon_State_CGRB	cgrb4	47	None	2009	12	14	2009-12-14	Pickles_Reef_FL_HERBVRE_plots	0	GAZ:United States of America	20.0014	-80.4153	n	5.5	0	ENVO:marine biome	ENVO:coral reef	Hybrid Coordinates Ocean Model HCOM_31_0	26.4162	26	26.3306	26	26.4613	26	26.4913	26	36.0219	36.025	36.0203	35.9894	4NC1	AH	HERBVRE	Agaricia humilis	367765	Agaricia	Stony coral
47.20100123.HERBVRE.r1	AGCGCTGATGTG	CCGGACTACHVGGGTWTCTAAT	1	47.20100123.HERBVRE	HERBVRE	47	20100123	515f_806r	80	IB4T0NU01	herbvre	Oregon_State_CGRB	cgrb10	47	None	2010	1	23	2010-01-23	Pickles_Reef_FL_HERBVRE_plots	0	GAZ:United States of America	20.0014	-80.4153	n	5.5	0	ENVO:marine biome	ENVO:coral reef	Hybrid Coordinates Ocean Model HCOM_31_0	23.3472	23	23.3642	23	23.6596	24	23.4174	23	36.2795	36.2758	36.2969	36.2503	4NC1	AH	HERBVRE	Agaricia humilis	367765	Agaricia	Stony coral
70.20120412.HERBVRE.r1	ACGTACTCAGTG	CCGGACTACHVGGGTWTCTAAT	1	70.20120412.HERBVRE	HERBVRE	70	20120412	515f_806r	40	IAQTA6X01	herbvre	Oregon_State_CGRB	cgrb8	70	None	2012	4	12	2012-04-12	Pickles_Reef_FL_HERBVRE_plots	0	GAZ:United States of America	20.0014	-80.4153	n	5.5	0	ENVO:marine biome	ENVO:coral reef	Hybrid Coordinates Ocean Model HCOM_31_0	26.4014	26	25.6837	26	26.4451	26	25.6922	26	36.2663	36.2891	36.3455	36.2729	1NC1	SS	HERBVRE	Siderastrea siderea	130672	Siderastrea	Stony coral
70.20120412.HERBVRE.r2	AGCACACCTACA	CCGGACTACHVGGGTWTCTAAT	2	70.20120412.HERBVRE	HERBVRE	70	20120412	515f_806r	72	IJNBDG401	herbvre	Oregon_State_CGRB	cgrb12	70	None	2012	4	12	2012-04-12	Pickles_Reef_FL_HERBVRE_plots	0	GAZ:United States of America	20.0014	-80.4153	n	5.5	0	ENVO:marine biome	ENVO:coral reef	Hybrid Coordinates Ocean Model HCOM_31_0	26.4014	26	25.6837	26	26.4451	26	25.6922	26	36.2663	36.2891	36.3455	36.2729	1NC1	SS	HERBVRE	Siderastrea siderea	130672	Siderastrea	Stony coral
71.20100811.HERBVRE.r1	AGCTCCATACAG	CCGGACTACHVGGGTWTCTAAT	1	71.20100811.HERBVRE	HERBVRE	71	20100811	515f_806r	83	HWQ9JVQ01	herbvre	Oregon_State_CGRB	cgrb3	71	Coral.head.number.unknown	2010	8	11	2010-08-11	Pickles_Reef_FL_HERBVRE_plots	0	GAZ:United States of America	20.0014	-80.4153	n	5.5	0	ENVO:marine biome	ENVO:coral reef	Hybrid Coordinates Ocean Model HCOM_31_0	28.8622	29	28.8578	29	28.9163	29	28.7622	29	35.9143	35.9141	35.8377	35.9436	1NC1	PP	HERBVRE	Porites porites	104760	Porites	Stony coral
72.20100811.HERBVRE.r1	ACACTAGATCCG	CCGGACTACHVGGGTWTCTAAT	1	72.20100811.HERBVRE	HERBVRE	72	20100811	515f_806r	12	HN7RY3201	herbvre	Oregon_State_CGRB	cgrb2	72	None	2010	8	11	2010-08-11	Pickles_Reef_FL_HERBVRE_plots	0	GAZ:United States of America	20.0014	-80.4153	n	5.5	0	ENVO:marine biome	ENVO:coral reef	Hybrid Coordinates Ocean Model HCOM_31_0	28.8622	29	28.8578	29	28.9163	29	28.7622	29	35.9143	35.9141	35.8377	35.9436	1NC2	SS	HERBVRE	Siderastrea siderea	130672	Siderastrea	Stony coral
72.20110718.HERBVRE.r1	ACCGCAGAGTCA	CCGGACTACHVGGGTWTCTAAT	1	72.20110718.HERBVRE	HERBVRE	72	20110718	515f_806r	27	HWQ9JVQ01	herbvre	Oregon_State_CGRB	cgrb3	72	None	2011	7	18	2011-07-18	Pickles_Reef_FL_HERBVRE_plots	0	GAZ:United States of America	20.0014	-80.4153	n	5.5	0	ENVO:marine biome	ENVO:coral reef	Hybrid Coordinates Ocean Model HCOM_31_0	29.2656	29	28.7481	29	30.0463	30	28.9144	29	36.3104	36.3328	36.3162	36.3459	1NC2	SS	HERBVRE	Siderastrea siderea	130672	Siderastrea	Stony coral
72.20120412.HERBVRE.r1	ACGTCTGTAGCA	CCGGACTACHVGGGTWTCTAAT	1	72.20120412.HERBVRE	HERBVRE	72	20120412	515f_806r	41	II9WY4C01	herbvre	Oregon_State_CGRB	cgrb11	72	None	2012	4	12	2012-04-12	Pickles_Reef_FL_HERBVRE_plots	0	GAZ:United States of America	20.0014	-80.4153	n	5.5	0	ENVO:marine biome	ENVO:coral reef	Hybrid Coordinates Ocean Model HCOM_31_0	26.4014	26	25.6837	26	26.4451	26	25.6922	26	36.2663	36.2891	36.3455	36.2729	1NC2	SS	HERBVRE	Siderastrea siderea	130672	Siderastrea	Stony coral
80.20100811.HERBVRE.r1	AGATACACGCGC	CCGGACTACHVGGGTWTCTAAT	1	80.20100811.HERBVRE	HERBVRE	80	20100811	515f_806r	68	HWQ9JVQ01	herbvre	Oregon_State_CGRB	cgrb3	80	None	2010	8	11	2010-08-11	Pickles_Reef_FL_HERBVRE_plots	0	GAZ:United States of America	20.0014	-80.4153	n	5.5	0	ENVO:marine biome	ENVO:coral reef	Hybrid Coordinates Ocean Model HCOM_31_0	28.8622	29	28.8578	29	28.9163	29	28.7622	29	35.9143	35.9141	35.8377	35.9436	2NC2	PP	HERBVRE	Porites porites	104760	Porites	Stony coral
80.20110119.HERBVRE.r1	AACGCACGCTAG	CCGGACTACHVGGGTWTCTAAT	1	80.20110119.HERBVRE	HERBVRE	80	20110119	515f_806r	1	HHEYP5C01	herbvre	Oregon_State_CGRB	cgrb1	80	None	2011	1	19	2011-01-19	Pickles_Reef_FL_HERBVRE_plots	0	GAZ:United States of America	20.0014	-80.4153	n	5.5	0	ENVO:marine biome	ENVO:coral reef	Hybrid Coordinates Ocean Model HCOM_31_0	23.3292	23	23.2421	23	23.108	23	23.1966	23	36.1889	36.1876	36.199	36.1845	2NC2	PP	HERBVRE	Porites porites	104760	Porites	Stony coral
80.20120412.HERBVRE.r1	AATCGTGACTCG	CCGGACTACHVGGGTWTCTAAT	1	80.20120412.HERBVRE	HERBVRE	80	20120412	515f_806r	7	II9WY4C01	herbvre	Oregon_State_CGRB	cgrb11	80	None	2012	4	12	2012-04-12	Pickles_Reef_FL_HERBVRE_plots	0	GAZ:United States of America	20.0014	-80.4153	n	5.5	0	ENVO:marine biome	ENVO:coral reef	Hybrid Coordinates Ocean Model HCOM_31_0	26.4014	26	25.6837	26	26.4451	26	25.6922	26	36.2663	36.2891	36.3455	36.2729	2NC2	PP	HERBVRE	Porites porites	104760	Porites	Stony coral
85.20100811.HERBVRE.r1	ACTTGTAGCAGC	CCGGACTACHVGGGTWTCTAAT	1	85.20100811.HERBVRE	HERBVRE	85	20100811	515f_806r	59	HWQ9JVQ01	herbvre	Oregon_State_CGRB	cgrb3	85	None	2010	8	11	2010-08-11	Pickles_Reef_FL_HERBVRE_plots	0	GAZ:United States of America	20.0014	-80.4153	n	5.5	0	ENVO:marine biome	ENVO:coral reef	Hybrid Coordinates Ocean Model HCOM_31_0	28.8622	29	28.8578	29	28.9163	29	28.7622	29	35.9143	35.9141	35.8377	35.9436	4NC1	PP	HERBVRE	Porites porites	104760	Porites	Stony coral
85.20110810.HERBVRE.r1	AGACCGTCAGAC	CCGGACTACHVGGGTWTCTAAT	1	85.20110810.HERBVRE	HERBVRE	85	20110810	515f_806r	61	HWQ9JVQ01	herbvre	Oregon_State_CGRB	cgrb3	85	None	2011	8	10	2011-08-10	Pickles_Reef_FL_HERBVRE_plots	0	GAZ:United States of America	20.0014	-80.4153	n	5.5	0	ENVO:marine biome	ENVO:coral reef	Hybrid Coordinates Ocean Model HCOM_31_0	30.2178	30	30.2297	30	30.4688	30	29.7603	30	36.1437	36.144	36.1515	36.1737	4NC1	PP	HERBVRE	Porites porites	104760	Porites	Stony coral
85.20120412.HERBVRE.r1	AACTGTGCGTAC	CCGGACTACHVGGGTWTCTAAT	1	85.20120412.HERBVRE	HERBVRE	85	20120412	515f_806r	3	II9WY4C01	herbvre	Oregon_State_CGRB	cgrb11	85	None	2012	4	12	2012-04-12	Pickles_Reef_FL_HERBVRE_plots	0	GAZ:United States of America	20.0014	-80.4153	n	5.5	0	ENVO:marine biome	ENVO:coral reef	Hybrid Coordinates Ocean Model HCOM_31_0	26.4014	26	25.6837	26	26.4451	26	25.6922	26	36.2663	36.2891	36.3455	36.2729	4NC1	PP	HERBVRE	Porites porites	104760	Porites	Stony coral
1NC1.SS1.20120412.HERBVRE.mm.r1	AATCAGTCTCGT	CCGGACTACHVGGGTWTCTAAT	1	1NC1.SS1.20120412.HERBVRE.mm	HERBVRE_mm	1NC1_SS1	20120412	515f_806r	6	II9WY4C01	herbvre_mm	Oregon_State_CGRB	cgrb11	1NC1_SS1	None	2012	4	12	2012-04-12	Pickles_Reef_FL_HERBVRE_plots	0	GAZ:United States of America	20.0014	-80.4153	n	5.5	0	ENVO:marine biome	ENVO:coral reef	Hybrid Coordinates Ocean Model HCOM_31_0	26.4014	26	25.6837	26	26.4451	26	25.6922	26	36.2663	36.2891	36.3455	36.2729	1NC1	SS	HERBVRE_mm	Siderastrea siderea	130672	Siderastrea	Stony coral
2NC1.PA6.20120412.HERBVRE.mm.r1	ACACTAGATCCG	CCGGACTACHVGGGTWTCTAAT	1	2NC1.PA6.20120412.HERBVRE.mm	HERBVRE_mm	2NC1_PA6	20120412	515f_806r	12	II9WY4C01	herbvre_mm	Oregon_State_CGRB	cgrb11	2NC1_PA6	None	2012	4	12	2012-04-12	Pickles_Reef_FL_HERBVRE_plots	0	GAZ:United States of America	20.0014	-80.4153	n	5.5	0	ENVO:marine biome	ENVO:coral reef	Hybrid Coordinates Ocean Model HCOM_31_0	26.4014	26	25.6837	26	26.4451	26	25.6922	26	36.2663	36.2891	36.3455	36.2729	2NC1	PA	HERBVRE_mm	Porites astreoides	104758	Porites	Stony coral
2NC2.ST2.20120412.HERBVRE.mm.r1	ACTGTGACTTCA	CCGGACTACHVGGGTWTCTAAT	1	2NC2.ST2.20120412.HERBVRE.mm	HERBVRE_mm	2NC2_ST2	20120412	515f_806r	58	II9WY4C01	herbvre_mm	Oregon_State_CGRB	cgrb11	2NC2_ST2	None	2012	4	12	2012-04-12	Pickles_Reef_FL_HERBVRE_plots	0	GAZ:United States of America	20.0014	-80.4153	n	5.5	0	ENVO:marine biome	ENVO:coral reef	Hybrid Coordinates Ocean Model HCOM_31_0	26.4014	26	25.6837	26	26.4451	26	25.6922	26	36.2663	36.2891	36.3455	36.2729	2NC2	SI	HERBVRE_mm	Stephanocoenia intersepta	130191	Stephanocoenia	Stony coral
2NC2.ST3.20120412.HERBVRE.mm.r1	ACGTTAGCACAC	CCGGACTACHVGGGTWTCTAAT	1	2NC2.ST3.20120412.HERBVRE.mm	HERBVRE_mm	2NC2_ST3	20120412	515f_806r	44	II9WY4C01	herbvre_mm	Oregon_State_CGRB	cgrb11	2NC2_ST3	None	2012	4	12	2012-04-12	Pickles_Reef_FL_HERBVRE_plots	0	GAZ:United States of America	20.0014	-80.4153	n	5.5	0	ENVO:marine biome	ENVO:coral reef	Hybrid Coordinates Ocean Model HCOM_31_0	26.4014	26	25.6837	26	26.4451	26	25.6922	26	36.2663	36.2891	36.3455	36.2729	2NC2	SI	HERBVRE_mm	Stephanocoenia intersepta	130191	Stephanocoenia	Stony coral
1NC1.SS1.20120814.HERBVRE.r1	ACGGATCGTCAG	CCGGACTACHVGGGTWTCTAAT	1	1NC1.SS1.20120814.HERBVRE	HERBVRE	1NC1_SS1	20120814	515f_806r	38	IAQTA6X01	herbvre	Oregon_State_CGRB	cgrb8	Unknown	Unknown	Unknown	Unknown	Unknown	Unknown	Unknown	Unknown	Unknown	Unknown	Unknown	Unknown	Unknown	Unknown	Unknown	Unknown	Hybrid Coordinates Ocean Model HCOM_31_0	30.1033	30	29.6787	30	30.2247	30	29.609	30	36.0827	36.08	36.1081	36.0724	1NC1	SS	HERBVRE_mm	Siderastrea siderea	130672	Siderastrea	Stony coral
2.20090623.HERBVRE.r1	AGACTGCGTACT	CCGGACTACHVGGGTWTCTAAT	1	2.20090623.HERBVRE	HERBVRE	2	20090623	515f_806r	63	H2A14PN01	herbvre	Oregon_State_CGRB	cgrb7	2	None	2009	6	23	2009-06-23	Pickles_Reef_FL_HERBVRE_plots	0	GAZ:United States of America	20.0014	-80.4153	n	5.5	0	ENVO:marine biome	ENVO:coral reef	Hybrid Coordinates Ocean Model HCOM_31_0	29.8501	30	29.7434	30	30.1945	30	29.237	29	36.3307	36.3239	36.4281	36.3111	1CU1	AH	HERBVRE	Agaricia humilis	367765	Agaricia	Stony coral
2.20090626.HERBVRE.r1	AGCCATACTGAC	CCGGACTACHVGGGTWTCTAAT	1	2.20090626.HERBVRE	HERBVRE	2	20090626	515f_806r	77	HYLV1BS01	herbvre	Oregon_State_CGRB	cgrb5	2	None	2009	6	26	2009-06-26	Pickles_Reef_FL_HERBVRE_plots	0	GAZ:United States of America	20.0014	-80.4153	n	5.5	0	ENVO:marine biome	ENVO:coral reef	Hybrid Coordinates Ocean Model HCOM_31_0	29.4154	29	29.409	29	29.5937	30	29.0545	29	36.3603	36.3604	36.3731	36.3315	1CU1	AH	HERBVRE	Agaricia humilis	367765	Agaricia	Stony coral
2.20090825.HERBVRE.r1	ACTAGCTCCATA	CCGGACTACHVGGGTWTCTAAT	1	2.20090825.HERBVRE	HERBVRE	2	20090825	515f_806r	47	HWQ9JVQ01	herbvre	Oregon_State_CGRB	cgrb3	2	None	2009	8	25	2009-08-25	Pickles_Reef_FL_HERBVRE_plots	0	GAZ:United States of America	20.0014	-80.4153	n	5.5	0	ENVO:marine biome	ENVO:coral reef	Hybrid Coordinates Ocean Model HCOM_31_0	30.088	30	30.023	30	30.1887	30	29.9594	30	36.013	36.0026	35.971	36	1CU1	AH	HERBVRE	Agaricia humilis	367765	Agaricia	Stony coral
2.20091113.HERBVRE.r1	AGCGTAGGTCGT	CCGGACTACHVGGGTWTCTAAT	1	2.20091113.HERBVRE	HERBVRE	2	20091113	515f_806r	81	HYLV1BS01	herbvre	Oregon_State_CGRB	cgrb5	2	None	2009	11	13	2009-11-13	Pickles_Reef_FL_HERBVRE_plots	0	GAZ:United States of America	20.0014	-80.4153	n	5.5	0	ENVO:marine biome	ENVO:coral reef	Hybrid Coordinates Ocean Model HCOM_31_0	27.5284	28	27.5382	28	27.0787	27	27.5362	28	36.0351	36.0339	36.0696	36.0174	1CU1	AH	HERBVRE	Agaricia humilis	367765	Agaricia	Stony coral
2.20091214.HERBVRE.r1	ACATCACTTAGC	CCGGACTACHVGGGTWTCTAAT	1	2.20091214.HERBVRE	HERBVRE	2	20091214	515f_806r	20	H2A14PN01	herbvre	Oregon_State_CGRB	cgrb7	2	None	2009	12	14	2009-12-14	Pickles_Reef_FL_HERBVRE_plots	0	GAZ:United States of America	20.0014	-80.4153	n	5.5	0	ENVO:marine biome	ENVO:coral reef	Hybrid Coordinates Ocean Model HCOM_31_0	26.4162	26	26.3306	26	26.4613	26	26.4913	26	36.0219	36.025	36.0203	35.9894	1CU1	AH	HERBVRE	Agaricia humilis	367765	Agaricia	Stony coral
2.20100123.HERBVRE.r1	ACCTCGATCAGA	CCGGACTACHVGGGTWTCTAAT	1	2.20100123.HERBVRE	HERBVRE	2	20100123	515f_806r	28	IB4T0NU01	herbvre	Oregon_State_CGRB	cgrb10	2	None	2010	1	23	2010-01-23	Pickles_Reef_FL_HERBVRE_plots	0	GAZ:United States of America	20.0014	-80.4153	n	5.5	0	ENVO:marine biome	ENVO:coral reef	Hybrid Coordinates Ocean Model HCOM_31_0	23.3472	23	23.3642	23	23.6596	24	23.4174	23	36.2795	36.2758	36.2969	36.2503	1CU1	AH	HERBVRE	Agaricia humilis	367765	Agaricia	Stony coral
2.20100423.HERBVRE.r1	ACCAGACGATGC	CCGGACTACHVGGGTWTCTAAT	1	2.20100423.HERBVRE	HERBVRE	2	20100423	515f_806r	25	IAZ3J8Q01	herbvre	Oregon_State_CGRB	cgrb9	2	None	2010	4	23	2010-04-23	Pickles_Reef_FL_HERBVRE_plots	0	GAZ:United States of America	20.0014	-80.4153	n	5.5	0	ENVO:marine biome	ENVO:coral reef	Hybrid Coordinates Ocean Model HCOM_31_0	25.4379	25	24.9027	25	25.7653	26	24.7995	25	36.2649	36.2563	36.298	36.2494	1CU1	AH	HERBVRE	Agaricia humilis	367765	Agaricia	Stony coral
2.20100524.HERBVRE.r1	ACAGTGCTTCAT	CCGGACTACHVGGGTWTCTAAT	1	2.20100524.HERBVRE	HERBVRE	2	20100524	515f_806r	18	IAZ3J8Q01	herbvre	Oregon_State_CGRB	cgrb9	2	None	2010	5	24	2010-05-24	Pickles_Reef_FL_HERBVRE_plots	0	GAZ:United States of America	20.0014	-80.4153	n	5.5	0	ENVO:marine biome	ENVO:coral reef	Hybrid Coordinates Ocean Model HCOM_31_0	27.2527	27	27.2286	27	27.3516	27	27.1537	27	36.2864	36.2853	36.2999	36.2889	1CU1	AH	HERBVRE	Agaricia humilis	367765	Agaricia	Stony coral
2.20110119.HERBVRE.r1	ACACATGTCTAC	CCGGACTACHVGGGTWTCTAAT	1	2.20110119.HERBVRE	HERBVRE	2	20110119	515f_806r	9	HHEYP5C01	herbvre	Oregon_State_CGRB	cgrb1	2	None	2011	1	19	2011-01-19	Pickles_Reef_FL_HERBVRE_plots	0	GAZ:United States of America	20.0014	-80.4153	n	5.5	0	ENVO:marine biome	ENVO:coral reef	Hybrid Coordinates Ocean Model HCOM_31_0	23.3292	23	23.2421	23	23.108	23	23.1966	23	36.1889	36.1876	36.199	36.1845	1CU1	AH	HERBVRE	Agaricia humilis	367765	Agaricia	Stony coral
2.20110718.HERBVRE.r1	ACTGTCGAAGCT	CCGGACTACHVGGGTWTCTAAT	1	2.20110718.HERBVRE	HERBVRE	2	20110718	515f_806r	57	HWQ9JVQ01	herbvre	Oregon_State_CGRB	cgrb3	2	None	2011	7	18	2011-07-18	Pickles_Reef_FL_HERBVRE_plots	0	GAZ:United States of America	20.0014	-80.4153	n	5.5	0	ENVO:marine biome	ENVO:coral reef	Hybrid Coordinates Ocean Model HCOM_31_0	29.2656	29	28.7481	29	30.0463	30	28.9144	29	36.3104	36.3328	36.3162	36.3459	1CU1	AH	HERBVRE	Agaricia humilis	367765	Agaricia	Stony coral
2.20120412.HERBVRE.r1	ACCAGCGACTAG	CCGGACTACHVGGGTWTCTAAT	1	2.20120412.HERBVRE	HERBVRE	2	20120412	515f_806r	26	II9WY4C01	herbvre	Oregon_State_CGRB	cgrb11	2	None	2012	4	12	2012-04-12	Pickles_Reef_FL_HERBVRE_plots	0	GAZ:United States of America	20.0014	-80.4153	n	5.5	0	ENVO:marine biome	ENVO:coral reef	Hybrid Coordinates Ocean Model HCOM_31_0	26.4014	26	25.6837	26	26.4451	26	25.6922	26	36.2663	36.2891	36.3455	36.2729	1CU1	AH	HERBVRE	Agaricia humilis	367765	Agaricia	Stony coral
13.20090710.HERBVRE.r1	ACTACAGCCTAT	CCGGACTACHVGGGTWTCTAAT	1	13.20090710.HERBVRE	HERBVRE	13	20090710	515f_806r	45	HWQ9JVQ01	herbvre	Oregon_State_CGRB	cgrb3	13	None	2009	7	10	2009-07-10	Pickles_Reef_FL_HERBVRE_plots	0	GAZ:United States of America	20.0014	-80.4153	n	5.5	0	ENVO:marine biome	ENVO:coral reef	Hybrid Coordinates Ocean Model HCOM_31_0	31.4863	31	30.991	31	31.2241	31	29.7536	30	36.2488	36.2296	36.252	36.2105	2CU2	SS	HERBVRE	Siderastrea siderea	130672	Siderastrea	Stony coral
13.20090825.HERBVRE.r1	ACATTCAGCGCA	CCGGACTACHVGGGTWTCTAAT	1	13.20090825.HERBVRE	HERBVRE	13	20090825	515f_806r	23	HX8WXXN01	herbvre	Oregon_State_CGRB	cgrb4	13	None	2009	8	25	2009-08-25	Pickles_Reef_FL_HERBVRE_plots	0	GAZ:United States of America	20.0014	-80.4153	n	5.5	0	ENVO:marine biome	ENVO:coral reef	Hybrid Coordinates Ocean Model HCOM_31_0	30.088	30	30.023	30	30.1887	30	29.9594	30	36.013	36.0026	35.971	36	2CU2	SS	HERBVRE	Siderastrea siderea	130672	Siderastrea	Stony coral
13.20100123.HERBVRE.r1	ACGCAACTGCTA	CCGGACTACHVGGGTWTCTAAT	1	13.20100123.HERBVRE	HERBVRE	13	20100123	515f_806r	33	IAZ3J8Q01	herbvre	Oregon_State_CGRB	cgrb9	13	None	2010	1	23	2010-01-23	Pickles_Reef_FL_HERBVRE_plots	0	GAZ:United States of America	20.0014	-80.4153	n	5.5	0	ENVO:marine biome	ENVO:coral reef	Hybrid Coordinates Ocean Model HCOM_31_0	23.3472	23	23.3642	23	23.6596	24	23.4174	23	36.2795	36.2758	36.2969	36.2503	2CU2	SS	HERBVRE	Siderastrea siderea	130672	Siderastrea	Stony coral
13.20100423.HERBVRE.r1	AATCAGTCTCGT	CCGGACTACHVGGGTWTCTAAT	1	13.20100423.HERBVRE	HERBVRE	13	20100423	515f_806r	6	IAZ3J8Q01	herbvre	Oregon_State_CGRB	cgrb9	13	None	2010	4	23	2010-04-23	Pickles_Reef_FL_HERBVRE_plots	0	GAZ:United States of America	20.0014	-80.4153	n	5.5	0	ENVO:marine biome	ENVO:coral reef	Hybrid Coordinates Ocean Model HCOM_31_0	25.4379	25	24.9027	25	25.7653	26	24.7995	25	36.2649	36.2563	36.298	36.2494	2CU2	SS	HERBVRE	Siderastrea siderea	130672	Siderastrea	Stony coral
13.20100524.HERBVRE.r1	ACCAGCGACTAG	CCGGACTACHVGGGTWTCTAAT	1	13.20100524.HERBVRE	HERBVRE	13	20100524	515f_806r	26	IB4T0NU01	herbvre	Oregon_State_CGRB	cgrb10	13	None	2010	5	24	2010-05-24	Pickles_Reef_FL_HERBVRE_plots	0	GAZ:United States of America	20.0014	-80.4153	n	5.5	0	ENVO:marine biome	ENVO:coral reef	Hybrid Coordinates Ocean Model HCOM_31_0	27.2527	27	27.2286	27	27.3516	27	27.1537	27	36.2864	36.2853	36.2999	36.2889	2CU2	SS	HERBVRE	Siderastrea siderea	130672	Siderastrea	Stony coral
13.20100714.HERBVRE.r1	ACTGATCCTAGT	CCGGACTACHVGGGTWTCTAAT	1	13.20100714.HERBVRE	HERBVRE	13	20100714	515f_806r	55	HWQ9JVQ01	herbvre	Oregon_State_CGRB	cgrb3	13	None	2010	7	14	2010-07-14	Pickles_Reef_FL_HERBVRE_plots	0	GAZ:United States of America	20.0014	-80.4153	n	5.5	0	ENVO:marine biome	ENVO:coral reef	Hybrid Coordinates Ocean Model HCOM_31_0	31.1503	31	29.9028	30	31.4134	31	29.1747	29	36.0366	36.0629	35.9542	36.1165	2CU2	SS	HERBVRE	Siderastrea siderea	130672	Siderastrea	Stony coral
13.20110119.HERBVRE.r1	AATCAGTCTCGT	CCGGACTACHVGGGTWTCTAAT	1	13.20110119.HERBVRE	HERBVRE	13	20110119	515f_806r	6	HHEYP5C01	herbvre	Oregon_State_CGRB	cgrb1	13	None	2011	1	19	2011-01-19	Pickles_Reef_FL_HERBVRE_plots	0	GAZ:United States of America	20.0014	-80.4153	n	5.5	0	ENVO:marine biome	ENVO:coral reef	Hybrid Coordinates Ocean Model HCOM_31_0	23.3292	23	23.2421	23	23.108	23	23.1966	23	36.1889	36.1876	36.199	36.1845	2CU2	SS	HERBVRE	Siderastrea siderea	130672	Siderastrea	Stony coral
13.20110718.HERBVRE.r1	AGTCTACTCTGA	CCGGACTACHVGGGTWTCTAAT	1	13.20110718.HERBVRE	HERBVRE	13	20110718	515f_806r	95	HX8WXXN01	herbvre	Oregon_State_CGRB	cgrb4	13	None	2011	7	18	2011-07-18	Pickles_Reef_FL_HERBVRE_plots	0	GAZ:United States of America	20.0014	-80.4153	n	5.5	0	ENVO:marine biome	ENVO:coral reef	Hybrid Coordinates Ocean Model HCOM_31_0	29.2656	29	28.7481	29	30.0463	30	28.9144	29	36.3104	36.3328	36.3162	36.3459	2CU2	SS	HERBVRE	Siderastrea siderea	130672	Siderastrea	Stony coral
13.20120412.HERBVRE.r1	ACTACAGCCTAT	CCGGACTACHVGGGTWTCTAAT	1	13.20120412.HERBVRE	HERBVRE	13	20120412	515f_806r	45	IAQTA6X01	herbvre	Oregon_State_CGRB	cgrb8	13	None	2012	4	12	2012-04-12	Pickles_Reef_FL_HERBVRE_plots	0	GAZ:United States of America	20.0014	-80.4153	n	5.5	0	ENVO:marine biome	ENVO:coral reef	Hybrid Coordinates Ocean Model HCOM_31_0	26.4014	26	25.6837	26	26.4451	26	25.6922	26	36.2663	36.2891	36.3455	36.2729	2CU2	SS	HERBVRE	Siderastrea siderea	130672	Siderastrea	Stony coral
19.20090713.HERBVRE.r1	AGCTCTCAGAGG	CCGGACTACHVGGGTWTCTAAT	1	19.20090713.HERBVRE	HERBVRE	19	20090713	515f_806r	84	H2A14PN01	herbvre	Oregon_State_CGRB	cgrb7	19	None	2009	7	13	2009-07-13	Pickles_Reef_FL_HERBVRE_plots	0	GAZ:United States of America	20.0014	-80.4153	n	5.5	0	ENVO:marine biome	ENVO:coral reef	Hybrid Coordinates Ocean Model HCOM_31_0	29.5382	30	29.5461	30	29.5357	30	29.3558	29	36.2469	36.2472	36.2497	36.2335	3CU1	PA	HERBVRE	Porites astreoides	104758	Porites	Stony coral
19.20100524.HERBVRE.r1	AAGCTGCAGTCG	CCGGACTACHVGGGTWTCTAAT	1	19.20100524.HERBVRE	HERBVRE	19	20100524	515f_806r	5	IAZ3J8Q01	herbvre	Oregon_State_CGRB	cgrb9	19	None	2010	5	24	2010-05-24	Pickles_Reef_FL_HERBVRE_plots	0	GAZ:United States of America	20.0014	-80.4153	n	5.5	0	ENVO:marine biome	ENVO:coral reef	Hybrid Coordinates Ocean Model HCOM_31_0	27.2527	27	27.2286	27	27.3516	27	27.1537	27	36.2864	36.2853	36.2999	36.2889	3CU1	PA	HERBVRE	Porites astreoides	104758	Porites	Stony coral
19.20110810.HERBVRE.r1	ACATGTCACGTG	CCGGACTACHVGGGTWTCTAAT	1	19.20110810.HERBVRE	HERBVRE	19	20110810	515f_806r	22	HWQ9JVQ01	herbvre	Oregon_State_CGRB	cgrb3	19	None	2011	8	10	2011-08-10	Pickles_Reef_FL_HERBVRE_plots	0	GAZ:United States of America	20.0014	-80.4153	n	5.5	0	ENVO:marine biome	ENVO:coral reef	Hybrid Coordinates Ocean Model HCOM_31_0	30.2178	30	30.2297	30	30.4688	30	29.7603	30	36.1437	36.144	36.1515	36.1737	3CU1	PA	HERBVRE	Porites astreoides	104758	Porites	Stony coral
21.20090630.HERBVRE.r1	AGCGAGCTATCT	CCGGACTACHVGGGTWTCTAAT	1	21.20090630.HERBVRE	HERBVRE	21	20090630	515f_806r	79	HZ8WHYT01	herbvre	Oregon_State_CGRB	cgrb6	21	None	2009	6	30	2009-06-30	Pickles_Reef_FL_HERBVRE_plots	0	GAZ:United States of America	20.0014	-80.4153	n	5.5	0	ENVO:marine biome	ENVO:coral reef	Hybrid Coordinates Ocean Model HCOM_31_0	29.0083	29	28.9881	29	29.2645	29	28.6634	29	36.307	36.3057	36.3698	36.3051	3CU2	PA	HERBVRE	Porites astreoides	104758	Porites	Stony coral
21.20090713.HERBVRE.r1	ACGATGCGACCA	CCGGACTACHVGGGTWTCTAAT	1	21.20090713.HERBVRE	HERBVRE	21	20090713	515f_806r	32	H2A14PN01	herbvre	Oregon_State_CGRB	cgrb7	21	None	2009	7	13	2009-07-13	Pickles_Reef_FL_HERBVRE_plots	0	GAZ:United States of America	20.0014	-80.4153	n	5.5	0	ENVO:marine biome	ENVO:coral reef	Hybrid Coordinates Ocean Model HCOM_31_0	29.5382	30	29.5461	30	29.5357	30	29.3558	29	36.2469	36.2472	36.2497	36.2335	3CU2	PA	HERBVRE	Porites astreoides	104758	Porites	Stony coral
21.20090828.HERBVRE.r1	AGCATATGAGAG	CCGGACTACHVGGGTWTCTAAT	1	21.20090828.HERBVRE	HERBVRE	21	20090828	515f_806r	76	HWQ9JVQ01	herbvre	Oregon_State_CGRB	cgrb3	21	None	2009	8	28	2009-08-28	Pickles_Reef_FL_HERBVRE_plots	0	GAZ:United States of America	20.0014	-80.4153	n	5.5	0	ENVO:marine biome	ENVO:coral reef	Hybrid Coordinates Ocean Model HCOM_31_0	29.9761	30	29.9278	30	30.0568	30	29.8858	30	35.8949	35.8793	35.8961	35.9438	3CU2	PA	HERBVRE	Porites astreoides	104758	Porites	Stony coral
21.20091214.HERBVRE.r1	ACGTCTGTAGCA	CCGGACTACHVGGGTWTCTAAT	1	21.20091214.HERBVRE	HERBVRE	21	20091214	515f_806r	41	HX8WXXN01	herbvre	Oregon_State_CGRB	cgrb4	21	None	2009	12	14	2009-12-14	Pickles_Reef_FL_HERBVRE_plots	0	GAZ:United States of America	20.0014	-80.4153	n	5.5	0	ENVO:marine biome	ENVO:coral reef	Hybrid Coordinates Ocean Model HCOM_31_0	26.4162	26	26.3306	26	26.4613	26	26.4913	26	36.0219	36.025	36.0203	35.9894	3CU2	PA	HERBVRE	Porites astreoides	104758	Porites	Stony coral
21.20100123.HERBVRE.r1	ACAGTGCTTCAT	CCGGACTACHVGGGTWTCTAAT	1	21.20100123.HERBVRE	HERBVRE	21	20100123	515f_806r	18	IB4T0NU01	herbvre	Oregon_State_CGRB	cgrb10	21	None	2010	1	23	2010-01-23	Pickles_Reef_FL_HERBVRE_plots	0	GAZ:United States of America	20.0014	-80.4153	n	5.5	0	ENVO:marine biome	ENVO:coral reef	Hybrid Coordinates Ocean Model HCOM_31_0	23.3472	23	23.3642	23	23.6596	24	23.4174	23	36.2795	36.2758	36.2969	36.2503	3CU2	PA	HERBVRE	Porites astreoides	104758	Porites	Stony coral
21.20100423.HERBVRE.r1	ACTCAGATACTC	CCGGACTACHVGGGTWTCTAAT	1	21.20100423.HERBVRE	HERBVRE	21	20100423	515f_806r	50	IAZ3J8Q01	herbvre	Oregon_State_CGRB	cgrb9	21	None	2010	4	23	2010-04-23	Pickles_Reef_FL_HERBVRE_plots	0	GAZ:United States of America	20.0014	-80.4153	n	5.5	0	ENVO:marine biome	ENVO:coral reef	Hybrid Coordinates Ocean Model HCOM_31_0	25.4379	25	24.9027	25	25.7653	26	24.7995	25	36.2649	36.2563	36.298	36.2494	3CU2	PA	HERBVRE	Porites astreoides	104758	Porites	Stony coral
37.20090629.HERBVRE.r1	AGCGAGCTATCT	CCGGACTACHVGGGTWTCTAAT	1	37.20090629.HERBVRE	HERBVRE	37	20090629	515f_806r	79	HYLV1BS01	herbvre	Oregon_State_CGRB	cgrb5	37	None	2009	6	29	2009-06-29	Pickles_Reef_FL_HERBVRE_plots	0	GAZ:United States of America	20.0014	-80.4153	n	5.5	0	ENVO:marine biome	ENVO:coral reef	Hybrid Coordinates Ocean Model HCOM_31_0	29.2789	29	29.2762	29	29.7039	30	28.9555	29	36.3096	36.3097	36.3529	36.2936	4CU1	PA	HERBVRE	Porites astreoides	104758	Porites	Stony coral
37.20090630.HERBVRE.r1	ACACTGTTCATG	CCGGACTACHVGGGTWTCTAAT	1	37.20090630.HERBVRE	HERBVRE	37	20090630	515f_806r	13	HX8WXXN01	herbvre	Oregon_State_CGRB	cgrb4	37	None	2009	6	30	2009-06-30	Pickles_Reef_FL_HERBVRE_plots	0	GAZ:United States of America	20.0014	-80.4153	n	5.5	0	ENVO:marine biome	ENVO:coral reef	Hybrid Coordinates Ocean Model HCOM_31_0	29.0083	29	28.9881	29	29.2645	29	28.6634	29	36.307	36.3057	36.3698	36.3051	4CU1	PA	HERBVRE	Porites astreoides	104758	Porites	Stony coral
37.20090703.HERBVRE.r1	AATCAGTCTCGT	CCGGACTACHVGGGTWTCTAAT	1	37.20090703.HERBVRE	HERBVRE	37	20090703	515f_806r	6	HYLV1BS01	herbvre	Oregon_State_CGRB	cgrb5	37	None	2009	7	3	2009-07-03	Pickles_Reef_FL_HERBVRE_plots	0	GAZ:United States of America	20.0014	-80.4153	n	5.5	0	ENVO:marine biome	ENVO:coral reef	Hybrid Coordinates Ocean Model HCOM_31_0	28.5702	29	28.5587	29	29.5331	30	28.5833	29	36.2728	36.2762	36.3027	36.2706	4CU1	PA	HERBVRE	Porites astreoides	104758	Porites	Stony coral
39.20090629.HERBVRE.r1	ACACATGTCTAC	CCGGACTACHVGGGTWTCTAAT	1	39.20090629.HERBVRE	HERBVRE	39	20090629	515f_806r	9	HYLV1BS01	herbvre	Oregon_State_CGRB	cgrb5	39	None	2009	6	29	2009-06-29	Pickles_Reef_FL_HERBVRE_plots	0	GAZ:United States of America	20.0014	-80.4153	n	5.5	0	ENVO:marine biome	ENVO:coral reef	Hybrid Coordinates Ocean Model HCOM_31_0	29.2789	29	29.2762	29	29.7039	30	28.9555	29	36.3096	36.3097	36.3529	36.2936	4CU2	SS	HERBVRE	Siderastrea siderea	130672	Siderastrea	Stony coral
39.20090630.HERBVRE.r1	AGTCCATAGCTG	CCGGACTACHVGGGTWTCTAAT	1	39.20090630.HERBVRE	HERBVRE	39	20090630	515f_806r	94	HZ8WHYT01	herbvre	Oregon_State_CGRB	cgrb6	39	None	2009	6	30	2009-06-30	Pickles_Reef_FL_HERBVRE_plots	0	GAZ:United States of America	20.0014	-80.4153	n	5.5	0	ENVO:marine biome	ENVO:coral reef	Hybrid Coordinates Ocean Model HCOM_31_0	29.0083	29	28.9881	29	29.2645	29	28.6634	29	36.307	36.3057	36.3698	36.3051	4CU2	SS	HERBVRE	Siderastrea siderea	130672	Siderastrea	Stony coral
39.20090703.HERBVRE.r1	ACCTGTCTCTCT	CCGGACTACHVGGGTWTCTAAT	1	39.20090703.HERBVRE	HERBVRE	39	20090703	515f_806r	29	H2A14PN01	herbvre	Oregon_State_CGRB	cgrb7	39	None	2009	7	3	2009-07-03	Pickles_Reef_FL_HERBVRE_plots	0	GAZ:United States of America	20.0014	-80.4153	n	5.5	0	ENVO:marine biome	ENVO:coral reef	Hybrid Coordinates Ocean Model HCOM_31_0	28.5702	29	28.5587	29	29.5331	30	28.5833	29	36.2728	36.2762	36.3027	36.2706	4CU2	SS	HERBVRE	Siderastrea siderea	130672	Siderastrea	Stony coral
39.20090715.HERBVRE.r1	ACCTCGATCAGA	CCGGACTACHVGGGTWTCTAAT	1	39.20090715.HERBVRE	HERBVRE	39	20090715	515f_806r	28	HWQ9JVQ01	herbvre	Oregon_State_CGRB	cgrb3	39	None	2009	7	15	2009-07-15	Pickles_Reef_FL_HERBVRE_plots	0	GAZ:United States of America	20.0014	-80.4153	n	5.5	0	ENVO:marine biome	ENVO:coral reef	Hybrid Coordinates Ocean Model HCOM_31_0	30.2529	30	30.0947	30	30.2776	30	29.7434	30	36.2258	36.2252	36.2478	36.2186	4CU2	SS	HERBVRE	Siderastrea siderea	130672	Siderastrea	Stony coral
39.20090901.HERBVRE.r1	AGCAGTCGCGAT	CCGGACTACHVGGGTWTCTAAT	1	39.20090901.HERBVRE	HERBVRE	39	20090901	515f_806r	75	HYLV1BS01	herbvre	Oregon_State_CGRB	cgrb5	39	None	2009	9	1	2009-09-01	Pickles_Reef_FL_HERBVRE_plots	0	GAZ:United States of America	20.0014	-80.4153	n	5.5	0	ENVO:marine biome	ENVO:coral reef	Hybrid Coordinates Ocean Model HCOM_31_0	30.8324	31	30.6737	31	30.9543	31	30.3031	30	36.0047	36.0024	35.9765	36.0168	4CU2	SS	HERBVRE	Siderastrea siderea	130672	Siderastrea	Stony coral
39.20090901.HERBVRE.r2	AATCAGTCTCGT	CCGGACTACHVGGGTWTCTAAT	2	39.20090901.HERBVRE	HERBVRE	39	20090901	515f_806r	6	IAQTA6X01	herbvre	Oregon_State_CGRB	cgrb8	39	None	2009	9	1	2009-09-01	Pickles_Reef_FL_HERBVRE_plots	0	GAZ:United States of America	20.0014	-80.4153	n	5.5	0	ENVO:marine biome	ENVO:coral reef	Hybrid Coordinates Ocean Model HCOM_31_0	30.8324	31	30.6737	31	30.9543	31	30.3031	30	36.0047	36.0024	35.9765	36.0168	4CU2	SS	HERBVRE	Siderastrea siderea	130672	Siderastrea	Stony coral
39.20090908.HERBVRE.r1	ACACTAGATCCG	CCGGACTACHVGGGTWTCTAAT	1	39.20090908.HERBVRE	HERBVRE	39	20090908	515f_806r	12	HYLV1BS01	herbvre	Oregon_State_CGRB	cgrb5	39	None	2009	9	8	2009-09-08	Pickles_Reef_FL_HERBVRE_plots	0	GAZ:United States of America	20.0014	-80.4153	n	5.5	0	ENVO:marine biome	ENVO:coral reef	Hybrid Coordinates Ocean Model HCOM_31_0	29.893	30	29.7896	30	29.8696	30	29.6802	30	36.0267	36.02	36.0138	36.0587	4CU2	SS	HERBVRE	Siderastrea siderea	130672	Siderastrea	Stony coral
39.20091113.HERBVRE.r1	AGACGTGCACTG	CCGGACTACHVGGGTWTCTAAT	1	39.20091113.HERBVRE	HERBVRE	39	20091113	515f_806r	62	H2A14PN01	herbvre	Oregon_State_CGRB	cgrb7	39	None	2009	11	13	2009-11-13	Pickles_Reef_FL_HERBVRE_plots	0	GAZ:United States of America	20.0014	-80.4153	n	5.5	0	ENVO:marine biome	ENVO:coral reef	Hybrid Coordinates Ocean Model HCOM_31_0	27.5284	28	27.5382	28	27.0787	27	27.5362	28	36.0351	36.0339	36.0696	36.0174	4CU2	SS	HERBVRE	Siderastrea siderea	130672	Siderastrea	Stony coral
39.20091214.HERBVRE.r1	ACTGTACGCGTA	CCGGACTACHVGGGTWTCTAAT	1	39.20091214.HERBVRE	HERBVRE	39	20091214	515f_806r	56	HX8WXXN01	herbvre	Oregon_State_CGRB	cgrb4	39	None	2009	12	14	2009-12-14	Pickles_Reef_FL_HERBVRE_plots	0	GAZ:United States of America	20.0014	-80.4153	n	5.5	0	ENVO:marine biome	ENVO:coral reef	Hybrid Coordinates Ocean Model HCOM_31_0	26.4162	26	26.3306	26	26.4613	26	26.4913	26	36.0219	36.025	36.0203	35.9894	4CU2	SS	HERBVRE	Siderastrea siderea	130672	Siderastrea	Stony coral
39.20100123.HERBVRE.r1	AGTCCATAGCTG	CCGGACTACHVGGGTWTCTAAT	1	39.20100123.HERBVRE	HERBVRE	39	20100123	515f_806r	94	IB4T0NU01	herbvre	Oregon_State_CGRB	cgrb10	39	None	2010	1	23	2010-01-23	Pickles_Reef_FL_HERBVRE_plots	0	GAZ:United States of America	20.0014	-80.4153	n	5.5	0	ENVO:marine biome	ENVO:coral reef	Hybrid Coordinates Ocean Model HCOM_31_0	23.3472	23	23.3642	23	23.6596	24	23.4174	23	36.2795	36.2758	36.2969	36.2503	4CU2	SS	HERBVRE	Siderastrea siderea	130672	Siderastrea	Stony coral
39.20100423.HERBVRE.r1	ACCACATACATC	CCGGACTACHVGGGTWTCTAAT	1	39.20100423.HERBVRE	HERBVRE	39	20100423	515f_806r	24	IB4T0NU01	herbvre	Oregon_State_CGRB	cgrb10	39	None	2010	4	23	2010-04-23	Pickles_Reef_FL_HERBVRE_plots	0	GAZ:United States of America	20.0014	-80.4153	n	5.5	0	ENVO:marine biome	ENVO:coral reef	Hybrid Coordinates Ocean Model HCOM_31_0	25.4379	25	24.9027	25	25.7653	26	24.7995	25	36.2649	36.2563	36.298	36.2494	4CU2	SS	HERBVRE	Siderastrea siderea	130672	Siderastrea	Stony coral
39.20100811.HERBVRE.r1	ACTCACGGTATG	CCGGACTACHVGGGTWTCTAAT	1	39.20100811.HERBVRE	HERBVRE	39	20100811	515f_806r	49	HWQ9JVQ01	herbvre	Oregon_State_CGRB	cgrb3	39	None	2010	8	11	2010-08-11	Pickles_Reef_FL_HERBVRE_plots	0	GAZ:United States of America	20.0014	-80.4153	n	5.5	0	ENVO:marine biome	ENVO:coral reef	Hybrid Coordinates Ocean Model HCOM_31_0	28.8622	29	28.8578	29	28.9163	29	28.7622	29	35.9143	35.9141	35.8377	35.9436	4CU2	SS	HERBVRE	Siderastrea siderea	130672	Siderastrea	Stony coral
39.20110718.HERBVRE.r1	ACTGTGACTTCA	CCGGACTACHVGGGTWTCTAAT	1	39.20110718.HERBVRE	HERBVRE	39	20110718	515f_806r	58	HWQ9JVQ01	herbvre	Oregon_State_CGRB	cgrb3	39	None	2011	7	18	2011-07-18	Pickles_Reef_FL_HERBVRE_plots	0	GAZ:United States of America	20.0014	-80.4153	n	5.5	0	ENVO:marine biome	ENVO:coral reef	Hybrid Coordinates Ocean Model HCOM_31_0	29.2656	29	28.7481	29	30.0463	30	28.9144	29	36.3104	36.3328	36.3162	36.3459	4CU2	SS	HERBVRE	Siderastrea siderea	130672	Siderastrea	Stony coral
39.20120412.HERBVRE.r1	ACGTGAGAGAAT	CCGGACTACHVGGGTWTCTAAT	1	39.20120412.HERBVRE	HERBVRE	39	20120412	515f_806r	42	IAQTA6X01	herbvre	Oregon_State_CGRB	cgrb8	39	None	2012	4	12	2012-04-12	Pickles_Reef_FL_HERBVRE_plots	0	GAZ:United States of America	20.0014	-80.4153	n	5.5	0	ENVO:marine biome	ENVO:coral reef	Hybrid Coordinates Ocean Model HCOM_31_0	26.4014	26	25.6837	26	26.4451	26	25.6922	26	36.2663	36.2891	36.3455	36.2729	4CU2	SS	HERBVRE	Siderastrea siderea	130672	Siderastrea	Stony coral
39.20120817.HERBVRE.r1	ACCGCAGAGTCA	CCGGACTACHVGGGTWTCTAAT	1	39.20120817.HERBVRE	HERBVRE	39	20120817	515f_806r	27	IJNBDG401	herbvre	Oregon_State_CGRB	cgrb12	39	None	2012	8	17	2012-08-17	Pickles_Reef_FL_HERBVRE_plots	0	GAZ:United States of America	20.0014	-80.4153	n	5.5	0	ENVO:marine biome	ENVO:coral reef	Hybrid Coordinates Ocean Model HCOM_31_0	30.3674	30	30.2189	30	30.3384	30	29.4691	29	36.0598	36.0602	36.0825	36.0745	4CU2	SS	HERBVRE	Siderastrea siderea	130672	Siderastrea	Stony coral
65.20100811.HERBVRE.r1	AGAGTCCTGAGC	CCGGACTACHVGGGTWTCTAAT	1	65.20100811.HERBVRE	HERBVRE	65	20100811	515f_806r	67	HWQ9JVQ01	herbvre	Oregon_State_CGRB	cgrb3	65	None	2010	8	11	2010-08-11	Pickles_Reef_FL_HERBVRE_plots	0	GAZ:United States of America	20.0014	-80.4153	n	5.5	0	ENVO:marine biome	ENVO:coral reef	Hybrid Coordinates Ocean Model HCOM_31_0	28.8622	29	28.8578	29	28.9163	29	28.7622	29	35.9143	35.9141	35.8377	35.9436	1CU1	SR	HERBVRE	Siderastrea radians	214988	Siderastrea	Stony coral
81.20110323.HERBVRE.r1	ACTACAGCCTAT	CCGGACTACHVGGGTWTCTAAT	1	81.20110323.HERBVRE	HERBVRE	81	20110323	515f_806r	45	IJNBDG401	herbvre	Oregon_State_CGRB	cgrb12	81	None	2011	3	23	2011-03-23	Pickles_Reef_FL_HERBVRE_plots	0	GAZ:United States of America	20.0014	-80.4153	n	5.5	0	ENVO:marine biome	ENVO:coral reef	Hybrid Coordinates Ocean Model HCOM_31_0	23.7604	24	23.7616	24	23.8104	24	23.8047	24	36.3049	36.305	36.3219	36.2843	3CU1	Ag	HERBVRE	Agaricia	89881	Agaricia	Stony coral
81.20110810.HERBVRE.r2	ACGTACTCAGTG	CCGGACTACHVGGGTWTCTAAT	2	81.20110810.HERBVRE	HERBVRE	81	20110810	515f_806r	40	HYLV1BS01	herbvre	Oregon_State_CGRB	cgrb5	81	None	2011	8	10	2011-08-10	Pickles_Reef_FL_HERBVRE_plots	0	GAZ:United States of America	20.0014	-80.4153	n	5.5	0	ENVO:marine biome	ENVO:coral reef	Hybrid Coordinates Ocean Model HCOM_31_0	30.2178	30	30.2297	30	30.4688	30	29.7603	30	36.1437	36.144	36.1515	36.1737	3CU1	Ag	HERBVRE	Agaricia	89881	Agaricia	Stony coral
81.20120412.HERBVRE.r1	ACGCTATCTGGA	CCGGACTACHVGGGTWTCTAAT	1	81.20120412.HERBVRE	HERBVRE	81	20120412	515f_806r	36	II9WY4C01	herbvre	Oregon_State_CGRB	cgrb11	81	None	2012	4	12	2012-04-12	Pickles_Reef_FL_HERBVRE_plots	0	GAZ:United States of America	20.0014	-80.4153	n	5.5	0	ENVO:marine biome	ENVO:coral reef	Hybrid Coordinates Ocean Model HCOM_31_0	26.4014	26	25.6837	26	26.4451	26	25.6922	26	36.2663	36.2891	36.3455	36.2729	3CU1	Ag	HERBVRE	Agaricia	89881	Agaricia	Stony coral
81.20130817.HERBVRE.r1	AGTCACATCACT	CCGGACTACHVGGGTWTCTAAT	1	81.20130817.HERBVRE	HERBVRE	81	20120817	515f_806r	93	IJNBDG401	herbvre	Oregon_State_CGRB	cgrb12	81	None	2013	8	17	2013-08-17	Pickles_Reef_FL_HERBVRE_plots	0	GAZ:United States of America	20.0014	-80.4153	n	5.5	0	ENVO:marine biome	ENVO:coral reef	Hybrid Coordinates Ocean Model HCOM_31_0	30.3674	30	30.2189	30	30.3384	30	29.4691	29	36.0598	36.0602	36.0825	36.0745	3CU1	Ag	HERBVRE	Agaricia	89881	Agaricia	Stony coral
4CU1.SS1.20120814.HERBVRE.r1	ACGCTATCTGGA	CCGGACTACHVGGGTWTCTAAT	1	4CU1.SS1.20120814.HERBVRE	HERBVRE	4CU1_SS1	20120814	515f_806r	36	IAQTA6X01	herbvre	Oregon_State_CGRB	cgrb8	4CU1.SS1	None	2012	8	14	2012-08-14	Pickles_Reef_FL_HERBVRE_plots	0	GAZ:United States of America	20.0014	-80.4153	n	5.5	0	ENVO:marine biome	ENVO:coral reef	Hybrid Coordinates Ocean Model HCOM_31_0	30.1033	30	29.6787	30	30.2247	30	29.609	30	36.0827	36.08	36.1081	36.0724	4CU1	SS	HERBVRE_mm	Siderastrea siderea	130672	Siderastrea	Stony coral
7.20090622.HERBVRE.r1	AACGCACGCTAG	CCGGACTACHVGGGTWTCTAAT	1	7.20090622.HERBVRE	HERBVRE	7	20090622	515f_806r	1	HX8WXXN01	herbvre	Oregon_State_CGRB	cgrb4	7	None	2009	6	22	2009-06-22	Pickles_Reef_FL_HERBVRE_plots	0	GAZ:United States of America	20.0014	-80.4153	n	5.5	0	ENVO:marine biome	ENVO:coral reef	Hybrid Coordinates Ocean Model HCOM_31_0	29.9075	30	29.6423	30	30.1859	30	28.9837	29	36.2849	36.2771	36.3574	36.2853	1NU1	AH	HERBVRE	Agaricia humilis	367765	Agaricia	Stony coral
7.20090708.HERBVRE.r1	ACAGTGCTTCAT	CCGGACTACHVGGGTWTCTAAT	1	7.20090708.HERBVRE	HERBVRE	7	20090708	515f_806r	18	HN7RY3201	herbvre	Oregon_State_CGRB	cgrb2	7	None	2009	7	8	2009-07-08	Pickles_Reef_FL_HERBVRE_plots	0	GAZ:United States of America	20.0014	-80.4153	n	5.5	0	ENVO:marine biome	ENVO:coral reef	Hybrid Coordinates Ocean Model HCOM_31_0	30.9848	31	29.4754	29	30.7635	31	29.2624	29	36.2158	36.1991	36.2187	36.1979	1NU1	AH	HERBVRE	Agaricia humilis	367765	Agaricia	Stony coral
7.20090825.HERBVRE.r1	AGTACTGCAGGC	CCGGACTACHVGGGTWTCTAAT	1	7.20090825.HERBVRE	HERBVRE	7	20090825	515f_806r	91	HZ8WHYT01	herbvre	Oregon_State_CGRB	cgrb6	7	None	2009	8	25	2009-08-25	Pickles_Reef_FL_HERBVRE_plots	0	GAZ:United States of America	20.0014	-80.4153	n	5.5	0	ENVO:marine biome	ENVO:coral reef	Hybrid Coordinates Ocean Model HCOM_31_0	30.088	30	30.023	30	30.1887	30	29.9594	30	36.013	36.0026	35.971	36	1NU1	AH	HERBVRE	Agaricia humilis	367765	Agaricia	Stony coral
7.20091113.HERBVRE.r1	ACCACATACATC	CCGGACTACHVGGGTWTCTAAT	1	7.20091113.HERBVRE	HERBVRE	7	20091113	515f_806r	24	HX8WXXN01	herbvre	Oregon_State_CGRB	cgrb4	7	None	2009	11	13	2009-11-13	Pickles_Reef_FL_HERBVRE_plots	0	GAZ:United States of America	20.0014	-80.4153	n	5.5	0	ENVO:marine biome	ENVO:coral reef	Hybrid Coordinates Ocean Model HCOM_31_0	27.5284	28	27.5382	28	27.0787	27	27.5362	28	36.0351	36.0339	36.0696	36.0174	1NU1	AH	HERBVRE	Agaricia humilis	367765	Agaricia	Stony coral
7.20091214.HERBVRE.r1	AGAGTAGCTAAG	CCGGACTACHVGGGTWTCTAAT	1	7.20091214.HERBVRE	HERBVRE	7	20091214	515f_806r	66	HYLV1BS01	herbvre	Oregon_State_CGRB	cgrb5	7	None	2009	12	14	2009-12-14	Pickles_Reef_FL_HERBVRE_plots	0	GAZ:United States of America	20.0014	-80.4153	n	5.5	0	ENVO:marine biome	ENVO:coral reef	Hybrid Coordinates Ocean Model HCOM_31_0	26.4162	26	26.3306	26	26.4613	26	26.4913	26	36.0219	36.025	36.0203	35.9894	1NU1	AH	HERBVRE	Agaricia humilis	367765	Agaricia	Stony coral
7.20100123.HERBVRE.r1	ACTCACGGTATG	CCGGACTACHVGGGTWTCTAAT	1	7.20100123.HERBVRE	HERBVRE	7	20100123	515f_806r	49	IAZ3J8Q01	herbvre	Oregon_State_CGRB	cgrb9	7	None	2010	1	23	2010-01-23	Pickles_Reef_FL_HERBVRE_plots	0	GAZ:United States of America	20.0014	-80.4153	n	5.5	0	ENVO:marine biome	ENVO:coral reef	Hybrid Coordinates Ocean Model HCOM_31_0	23.3472	23	23.3642	23	23.6596	24	23.4174	23	36.2795	36.2758	36.2969	36.2503	1NU1	AH	HERBVRE	Agaricia humilis	367765	Agaricia	Stony coral
7.20100423.HERBVRE.r1	ACATCACTTAGC	CCGGACTACHVGGGTWTCTAAT	1	7.20100423.HERBVRE	HERBVRE	7	20100423	515f_806r	20	IAZ3J8Q01	herbvre	Oregon_State_CGRB	cgrb9	7	None	2010	4	23	2010-04-23	Pickles_Reef_FL_HERBVRE_plots	0	GAZ:United States of America	20.0014	-80.4153	n	5.5	0	ENVO:marine biome	ENVO:coral reef	Hybrid Coordinates Ocean Model HCOM_31_0	25.4379	25	24.9027	25	25.7653	26	24.7995	25	36.2649	36.2563	36.298	36.2494	1NU1	AH	HERBVRE	Agaricia humilis	367765	Agaricia	Stony coral
7.20100524.HERBVRE.r1	AGTCTACTCTGA	CCGGACTACHVGGGTWTCTAAT	1	7.20100524.HERBVRE	HERBVRE	7	20100524	515f_806r	95	IB4T0NU01	herbvre	Oregon_State_CGRB	cgrb10	7	None	2010	5	24	2010-05-24	Pickles_Reef_FL_HERBVRE_plots	0	GAZ:United States of America	20.0014	-80.4153	n	5.5	0	ENVO:marine biome	ENVO:coral reef	Hybrid Coordinates Ocean Model HCOM_31_0	27.2527	27	27.2286	27	27.3516	27	27.1537	27	36.2864	36.2853	36.2999	36.2889	1NU1	AH	HERBVRE	Agaricia humilis	367765	Agaricia	Stony coral
7.20100714.HERBVRE.r1	ACGGTGAGTGTC	CCGGACTACHVGGGTWTCTAAT	1	7.20100714.HERBVRE	HERBVRE	7	20100714	515f_806r	39	HWQ9JVQ01	herbvre	Oregon_State_CGRB	cgrb3	7	None	2010	7	14	2010-07-14	Pickles_Reef_FL_HERBVRE_plots	0	GAZ:United States of America	20.0014	-80.4153	n	5.5	0	ENVO:marine biome	ENVO:coral reef	Hybrid Coordinates Ocean Model HCOM_31_0	31.1503	31	29.9028	30	31.4134	31	29.1747	29	36.0366	36.0629	35.9542	36.1165	1NU1	AH	HERBVRE	Agaricia humilis	367765	Agaricia	Stony coral
7.20120412.HERBVRE.r1	ACATGATCGTTC	CCGGACTACHVGGGTWTCTAAT	1	7.20120412.HERBVRE	HERBVRE	7	20120412	515f_806r	21	II9WY4C01	herbvre	Oregon_State_CGRB	cgrb11	7	None	2012	4	12	2012-04-12	Pickles_Reef_FL_HERBVRE_plots	0	GAZ:United States of America	20.0014	-80.4153	n	5.5	0	ENVO:marine biome	ENVO:coral reef	Hybrid Coordinates Ocean Model HCOM_31_0	26.4014	26	25.6837	26	26.4451	26	25.6922	26	36.2663	36.2891	36.3455	36.2729	1NU1	AH	HERBVRE	Agaricia humilis	367765	Agaricia	Stony coral
15.20090625.HERBVRE.r1	AGCATATGAGAG	CCGGACTACHVGGGTWTCTAAT	1	15.20090625.HERBVRE	HERBVRE	15	20090625	515f_806r	76	HYLV1BS01	herbvre	Oregon_State_CGRB	cgrb5	15	None	2009	6	25	2009-06-25	Pickles_Reef_FL_HERBVRE_plots	0	GAZ:United States of America	20.0014	-80.4153	n	5.5	0	ENVO:marine biome	ENVO:coral reef	Hybrid Coordinates Ocean Model HCOM_31_0	29.7859	30	29.6936	30	29.676	30	28.9888	29	36.4264	36.4205	36.4446	36.3493	2NU1	PP	HERBVRE	Porites porites	104760	Porites	Stony coral
15.20090626.HERBVRE.r1	AGATCTCTGCAT	CCGGACTACHVGGGTWTCTAAT	1	15.20090626.HERBVRE	HERBVRE	15	20090626	515f_806r	70	HYLV1BS01	herbvre	Oregon_State_CGRB	cgrb5	15	None	2009	6	26	2009-06-26	Pickles_Reef_FL_HERBVRE_plots	0	GAZ:United States of America	20.0014	-80.4153	n	5.5	0	ENVO:marine biome	ENVO:coral reef	Hybrid Coordinates Ocean Model HCOM_31_0	29.4154	29	29.409	29	29.5937	30	29.0545	29	36.3603	36.3604	36.3731	36.3315	2NU1	PP	HERBVRE	Porites porites	104760	Porites	Stony coral
15.20090710.HERBVRE.r1	ACTGTACGCGTA	CCGGACTACHVGGGTWTCTAAT	1	15.20090710.HERBVRE	HERBVRE	15	20090710	515f_806r	56	HYLV1BS01	herbvre	Oregon_State_CGRB	cgrb5	15	None	2009	7	10	2009-07-10	Pickles_Reef_FL_HERBVRE_plots	0	GAZ:United States of America	20.0014	-80.4153	n	5.5	0	ENVO:marine biome	ENVO:coral reef	Hybrid Coordinates Ocean Model HCOM_31_0	31.4863	31	30.991	31	31.2241	31	29.7536	30	36.2488	36.2296	36.252	36.2105	2NU1	PP	HERBVRE	Porites porites	104760	Porites	Stony coral
18.20090625.HERBVRE.r1	AGAGTAGCTAAG	CCGGACTACHVGGGTWTCTAAT	1	18.20090625.HERBVRE	HERBVRE	18	20090625	515f_806r	66	HZ8WHYT01	herbvre	Oregon_State_CGRB	cgrb6	18	None	2009	6	25	2009-06-25	Pickles_Reef_FL_HERBVRE_plots	0	GAZ:United States of America	20.0014	-80.4153	n	5.5	0	ENVO:marine biome	ENVO:coral reef	Hybrid Coordinates Ocean Model HCOM_31_0	29.7859	30	29.6936	30	29.676	30	28.9888	29	36.4264	36.4205	36.4446	36.3493	2NU2	AH	HERBVRE	Agaricia humilis	367765	Agaricia	Stony coral
18.20090629.HERBVRE.r1	AGACCGTCAGAC	CCGGACTACHVGGGTWTCTAAT	1	18.20090629.HERBVRE	HERBVRE	18	20090629	515f_806r	61	H2A14PN01	herbvre	Oregon_State_CGRB	cgrb7	18	None	2009	6	29	2009-06-29	Pickles_Reef_FL_HERBVRE_plots	0	GAZ:United States of America	20.0014	-80.4153	n	5.5	0	ENVO:marine biome	ENVO:coral reef	Hybrid Coordinates Ocean Model HCOM_31_0	29.2789	29	29.2762	29	29.7039	30	28.9555	29	36.3096	36.3097	36.3529	36.2936	2NU2	AH	HERBVRE	Agaricia humilis	367765	Agaricia	Stony coral
18.20090710.HERBVRE.r1	AGCGACTGTGCA	CCGGACTACHVGGGTWTCTAAT	1	18.20090710.HERBVRE	HERBVRE	18	20090710	515f_806r	78	H2A14PN01	herbvre	Oregon_State_CGRB	cgrb7	18	None	2009	7	10	2009-07-10	Pickles_Reef_FL_HERBVRE_plots	0	GAZ:United States of America	20.0014	-80.4153	n	5.5	0	ENVO:marine biome	ENVO:coral reef	Hybrid Coordinates Ocean Model HCOM_31_0	31.4863	31	30.991	31	31.2241	31	29.7536	30	36.2488	36.2296	36.252	36.2105	2NU2	AH	HERBVRE	Agaricia humilis	367765	Agaricia	Stony coral
18.20091113.HERBVRE.r1	AGGTGTGATCGC	CCGGACTACHVGGGTWTCTAAT	1	18.20091113.HERBVRE	HERBVRE	18	20091113	515f_806r	89	HYLV1BS01	herbvre	Oregon_State_CGRB	cgrb5	18	None	2009	11	13	2009-11-13	Pickles_Reef_FL_HERBVRE_plots	0	GAZ:United States of America	20.0014	-80.4153	n	5.5	0	ENVO:marine biome	ENVO:coral reef	Hybrid Coordinates Ocean Model HCOM_31_0	27.5284	28	27.5382	28	27.0787	27	27.5362	28	36.0351	36.0339	36.0696	36.0174	2NU2	AH	HERBVRE	Agaricia humilis	367765	Agaricia	Stony coral
18.20100123.HERBVRE.r1	AGACGTGCACTG	CCGGACTACHVGGGTWTCTAAT	1	18.20100123.HERBVRE	HERBVRE	18	20100123	515f_806r	62	IAZ3J8Q01	herbvre	Oregon_State_CGRB	cgrb9	18	None	2010	1	23	2010-01-23	Pickles_Reef_FL_HERBVRE_plots	0	GAZ:United States of America	20.0014	-80.4153	n	5.5	0	ENVO:marine biome	ENVO:coral reef	Hybrid Coordinates Ocean Model HCOM_31_0	23.3472	23	23.3642	23	23.6596	24	23.4174	23	36.2795	36.2758	36.2969	36.2503	2NU2	AH	HERBVRE	Agaricia humilis	367765	Agaricia	Stony coral
18.20100423.HERBVRE.r1	AGCGAGCTATCT	CCGGACTACHVGGGTWTCTAAT	1	18.20100423.HERBVRE	HERBVRE	18	20100423	515f_806r	79	IB4T0NU01	herbvre	Oregon_State_CGRB	cgrb10	18	None	2010	4	23	2010-04-23	Pickles_Reef_FL_HERBVRE_plots	0	GAZ:United States of America	20.0014	-80.4153	n	5.5	0	ENVO:marine biome	ENVO:coral reef	Hybrid Coordinates Ocean Model HCOM_31_0	25.4379	25	24.9027	25	25.7653	26	24.7995	25	36.2649	36.2563	36.298	36.2494	2NU2	AH	HERBVRE	Agaricia humilis	367765	Agaricia	Stony coral
18.20100811.HERBVRE.r1	ACAGCTAGCTTG	CCGGACTACHVGGGTWTCTAAT	1	18.20100811.HERBVRE	HERBVRE	18	20100811	515f_806r	17	HN7RY3201	herbvre	Oregon_State_CGRB	cgrb2	18	None	2010	8	11	2010-08-11	Pickles_Reef_FL_HERBVRE_plots	0	GAZ:United States of America	20.0014	-80.4153	n	5.5	0	ENVO:marine biome	ENVO:coral reef	Hybrid Coordinates Ocean Model HCOM_31_0	28.8622	29	28.8578	29	28.9163	29	28.7622	29	35.9143	35.9141	35.8377	35.9436	2NU2	AH	HERBVRE	Agaricia humilis	367765	Agaricia	Stony coral
18.20110119.HERBVRE.r1	ACACACTATGGC	CCGGACTACHVGGGTWTCTAAT	1	18.20110119.HERBVRE	HERBVRE	18	20110119	515f_806r	8	HHEYP5C01	herbvre	Oregon_State_CGRB	cgrb1	18	None	2011	1	19	2011-01-19	Pickles_Reef_FL_HERBVRE_plots	0	GAZ:United States of America	20.0014	-80.4153	n	5.5	0	ENVO:marine biome	ENVO:coral reef	Hybrid Coordinates Ocean Model HCOM_31_0	23.3292	23	23.2421	23	23.108	23	23.1966	23	36.1889	36.1876	36.199	36.1845	2NU2	AH	HERBVRE	Agaricia humilis	367765	Agaricia	Stony coral
18.20120412.HERBVRE.r1	AGAGTAGCTAAG	CCGGACTACHVGGGTWTCTAAT	1	18.20120412.HERBVRE	HERBVRE	18	20120412	515f_806r	66	IJNBDG401	herbvre	Oregon_State_CGRB	cgrb12	18	None	2012	4	12	2012-04-12	Pickles_Reef_FL_HERBVRE_plots	0	GAZ:United States of America	20.0014	-80.4153	n	5.5	0	ENVO:marine biome	ENVO:coral reef	Hybrid Coordinates Ocean Model HCOM_31_0	26.4014	26	25.6837	26	26.4451	26	25.6922	26	36.2663	36.2891	36.3455	36.2729	2NU2	AH	HERBVRE	Agaricia humilis	367765	Agaricia	Stony coral
25.20090627.HERBVRE.r1	ACTTGTAGCAGC	CCGGACTACHVGGGTWTCTAAT	1	25.20090627.HERBVRE	HERBVRE	25	20090627	515f_806r	59	HX8WXXN01	herbvre	Oregon_State_CGRB	cgrb4	25	None	2009	6	27	2009-06-27	Pickles_Reef_FL_HERBVRE_plots	0	GAZ:United States of America	20.0014	-80.4153	n	5.5	0	ENVO:marine biome	ENVO:coral reef	Hybrid Coordinates Ocean Model HCOM_31_0	29.2748	29	29.2797	29	29.5333	30	28.935	29	36.3357	36.3365	36.3607	36.3191	3NC2	SS	HERBVRE	Siderastrea siderea	130672	Siderastrea	Stony coral
25.20090828.HERBVRE.r1	AATCGTGACTCG	CCGGACTACHVGGGTWTCTAAT	1	25.20090828.HERBVRE	HERBVRE	25	20090828	515f_806r	7	HZ8WHYT01	herbvre	Oregon_State_CGRB	cgrb6	25	None	2009	8	28	2009-08-28	Pickles_Reef_FL_HERBVRE_plots	0	GAZ:United States of America	20.0014	-80.4153	n	5.5	0	ENVO:marine biome	ENVO:coral reef	Hybrid Coordinates Ocean Model HCOM_31_0	29.9761	30	29.9278	30	30.0568	30	29.8858	30	35.8949	35.8793	35.8961	35.9438	3NC2	SS	HERBVRE	Siderastrea siderea	130672	Siderastrea	Stony coral
25.20090828.HERBVRE.r2	AACTGTGCGTAC	CCGGACTACHVGGGTWTCTAAT	2	25.20090828.HERBVRE	HERBVRE	25	20090828	515f_806r	3	IAQTA6X01	herbvre	Oregon_State_CGRB	cgrb8	25	None	2009	8	28	2009-08-28	Pickles_Reef_FL_HERBVRE_plots	0	GAZ:United States of America	20.0014	-80.4153	n	5.5	0	ENVO:marine biome	ENVO:coral reef	Hybrid Coordinates Ocean Model HCOM_31_0	29.9761	30	29.9278	30	30.0568	30	29.8858	30	35.8949	35.8793	35.8961	35.9438	3NC2	SS	HERBVRE	Siderastrea siderea	130672	Siderastrea	Stony coral
25.20091214.HERBVRE.r1	AGCTCCATACAG	CCGGACTACHVGGGTWTCTAAT	1	25.20091214.HERBVRE	HERBVRE	25	20091214	515f_806r	83	HZ8WHYT01	herbvre	Oregon_State_CGRB	cgrb6	25	None	2009	12	14	2009-12-14	Pickles_Reef_FL_HERBVRE_plots	0	GAZ:United States of America	20.0014	-80.4153	n	5.5	0	ENVO:marine biome	ENVO:coral reef	Hybrid Coordinates Ocean Model HCOM_31_0	26.4162	26	26.3306	26	26.4613	26	26.4913	26	36.0219	36.025	36.0203	35.9894	3NC2	SS	HERBVRE	Siderastrea siderea	130672	Siderastrea	Stony coral
25.20100123.HERBVRE.r1	ACTAGCTCCATA	CCGGACTACHVGGGTWTCTAAT	1	25.20100123.HERBVRE	HERBVRE	25	20100123	515f_806r	47	IAZ3J8Q01	herbvre	Oregon_State_CGRB	cgrb9	25	None	2010	1	23	2010-01-23	Pickles_Reef_FL_HERBVRE_plots	0	GAZ:United States of America	20.0014	-80.4153	n	5.5	0	ENVO:marine biome	ENVO:coral reef	Hybrid Coordinates Ocean Model HCOM_31_0	23.3472	23	23.3642	23	23.6596	24	23.4174	23	36.2795	36.2758	36.2969	36.2503	3NC2	SS	HERBVRE	Siderastrea siderea	130672	Siderastrea	Stony coral
25.20100423.HERBVRE.r1	AGCGTAGGTCGT	CCGGACTACHVGGGTWTCTAAT	1	25.20100423.HERBVRE	HERBVRE	25	20100423	515f_806r	81	IB4T0NU01	herbvre	Oregon_State_CGRB	cgrb10	25	None	2010	4	23	2010-04-23	Pickles_Reef_FL_HERBVRE_plots	0	GAZ:United States of America	20.0014	-80.4153	n	5.5	0	ENVO:marine biome	ENVO:coral reef	Hybrid Coordinates Ocean Model HCOM_31_0	25.4379	25	24.9027	25	25.7653	26	24.7995	25	36.2649	36.2563	36.298	36.2494	3NC2	SS	HERBVRE	Siderastrea siderea	130672	Siderastrea	Stony coral
25.20100524.HERBVRE.r1	ACATCACTTAGC	CCGGACTACHVGGGTWTCTAAT	1	25.20100524.HERBVRE	HERBVRE	25	20100524	515f_806r	20	IB4T0NU01	herbvre	Oregon_State_CGRB	cgrb10	25	None	2010	5	24	2010-05-24	Pickles_Reef_FL_HERBVRE_plots	0	GAZ:United States of America	20.0014	-80.4153	n	5.5	0	ENVO:marine biome	ENVO:coral reef	Hybrid Coordinates Ocean Model HCOM_31_0	27.2527	27	27.2286	27	27.3516	27	27.1537	27	36.2864	36.2853	36.2999	36.2889	3NC2	SS	HERBVRE	Siderastrea siderea	130672	Siderastrea	Stony coral
25.2011081.HERBVRE.r1	ACGAGTGCTATC	CCGGACTACHVGGGTWTCTAAT	1	25.2011081.HERBVRE	HERBVRE	25	20110810	515f_806r	31	IJNBDG401	herbvre	Oregon_State_CGRB	cgrb12	25	None	2011	8	1	2011-08-01	Pickles_Reef_FL_HERBVRE_plots	0	GAZ:United States of America	20.0014	-80.4153	n	5.5	0	ENVO:marine biome	ENVO:coral reef	Hybrid Coordinates Ocean Model HCOM_31_0	30.2178	30	30.2297	30	30.4688	30	29.7603	30	36.1437	36.144	36.1515	36.1737	3NC2	SS	HERBVRE	Siderastrea siderea	130672	Siderastrea	Stony coral
25.20120412.HERBVRE.r1	AACGCACGCTAG	CCGGACTACHVGGGTWTCTAAT	1	25.20120412.HERBVRE	HERBVRE	25	20120412	515f_806r	1	II9WY4C01	herbvre	Oregon_State_CGRB	cgrb11	25	None	2012	4	12	2012-04-12	Pickles_Reef_FL_HERBVRE_plots	0	GAZ:United States of America	20.0014	-80.4153	n	5.5	0	ENVO:marine biome	ENVO:coral reef	Hybrid Coordinates Ocean Model HCOM_31_0	26.4014	26	25.6837	26	26.4451	26	25.6922	26	36.2663	36.2891	36.3455	36.2729	3NC2	SS	HERBVRE	Siderastrea siderea	130672	Siderastrea	Stony coral
25.20120516.HERBVRE.r1	ACTGATCCTAGT	CCGGACTACHVGGGTWTCTAAT	1	25.20120516.HERBVRE	HERBVRE	25	20120516	515f_806r	55	IJNBDG401	herbvre	Oregon_State_CGRB	cgrb12	25	None	2012	5	16	2012-05-16	Pickles_Reef_FL_HERBVRE_plots	0	GAZ:United States of America	20.0014	-80.4153	n	5.5	0	ENVO:marine biome	ENVO:coral reef	Hybrid Coordinates Ocean Model HCOM_31_0	26.6116	27	26.6351	27	27.3061	27	26.6571	27	36.2647	36.2646	36.2631	36.2645	3NC2	SS	HERBVRE	Siderastrea siderea	130672	Siderastrea	Stony coral
25.20120817.HERBVRE.r1	AGGCTACACGAC	CCGGACTACHVGGGTWTCTAAT	1	25.20120817.HERBVRE	HERBVRE	25	20120817	515f_806r	88	IJNBDG401	herbvre	Oregon_State_CGRB	cgrb12	25	None	2012	8	17	2012-08-17	Pickles_Reef_FL_HERBVRE_plots	0	GAZ:United States of America	20.0014	-80.4153	n	5.5	0	ENVO:marine biome	ENVO:coral reef	Hybrid Coordinates Ocean Model HCOM_31_0	30.3674	30	30.2189	30	30.3384	30	29.4691	29	36.0598	36.0602	36.0825	36.0745	3NC2	SS	HERBVRE	Siderastrea siderea	130672	Siderastrea	Stony coral
26.20090713.HERBVRE.r1	ACTACGTGTGGT	CCGGACTACHVGGGTWTCTAAT	1	26.20090713.HERBVRE	HERBVRE	26	20090713	515f_806r	46	HYLV1BS01	herbvre	Oregon_State_CGRB	cgrb5	26	None	2009	7	13	2009-07-13	Pickles_Reef_FL_HERBVRE_plots	0	GAZ:United States of America	20.0014	-80.4153	n	5.5	0	ENVO:marine biome	ENVO:coral reef	Hybrid Coordinates Ocean Model HCOM_31_0	29.5382	30	29.5461	30	29.5357	30	29.3558	29	36.2469	36.2472	36.2497	36.2335	3NC2	PP	HERBVRE	Porites porites	104760	Porites	Stony coral
26.20100123.HERBVRE.r1	AGTCACATCACT	CCGGACTACHVGGGTWTCTAAT	1	26.20100123.HERBVRE	HERBVRE	26	20100123	515f_806r	93	IB4T0NU01	herbvre	Oregon_State_CGRB	cgrb10	26	None	2010	1	23	2010-01-23	Pickles_Reef_FL_HERBVRE_plots	0	GAZ:United States of America	20.0014	-80.4153	n	5.5	0	ENVO:marine biome	ENVO:coral reef	Hybrid Coordinates Ocean Model HCOM_31_0	23.3472	23	23.3642	23	23.6596	24	23.4174	23	36.2795	36.2758	36.2969	36.2503	3NC2	PP	HERBVRE	Porites porites	104760	Porites	Stony coral
28.20090630.HERBVRE.r1	ACCGCAGAGTCA	CCGGACTACHVGGGTWTCTAAT	1	28.20090630.HERBVRE	HERBVRE	28	20090630	515f_806r	27	H2A14PN01	herbvre	Oregon_State_CGRB	cgrb7	28	None	2009	6	30	2009-06-30	Pickles_Reef_FL_HERBVRE_plots	0	GAZ:United States of America	20.0014	-80.4153	n	5.5	0	ENVO:marine biome	ENVO:coral reef	Hybrid Coordinates Ocean Model HCOM_31_0	29.0083	29	28.9881	29	29.2645	29	28.6634	29	36.307	36.3057	36.3698	36.3051	3NU2	AH	HERBVRE	Agaricia humilis	367765	Agaricia	Stony coral
28.20090713.HERBVRE.r1	ACACGGTGTCTA	CCGGACTACHVGGGTWTCTAAT	1	28.20090713.HERBVRE	HERBVRE	28	20090713	515f_806r	11	HYLV1BS01	herbvre	Oregon_State_CGRB	cgrb5	28	None	2009	7	13	2009-07-13	Pickles_Reef_FL_HERBVRE_plots	0	GAZ:United States of America	20.0014	-80.4153	n	5.5	0	ENVO:marine biome	ENVO:coral reef	Hybrid Coordinates Ocean Model HCOM_31_0	29.5382	30	29.5461	30	29.5357	30	29.3558	29	36.2469	36.2472	36.2497	36.2335	3NU2	AH	HERBVRE	Agaricia humilis	367765	Agaricia	Stony coral
28.20090828.HERBVRE.r1	ACATGATCGTTC	CCGGACTACHVGGGTWTCTAAT	1	28.20090828.HERBVRE	HERBVRE	28	20090828	515f_806r	21	HWQ9JVQ01	herbvre	Oregon_State_CGRB	cgrb3	28	None	2009	8	28	2009-08-28	Pickles_Reef_FL_HERBVRE_plots	0	GAZ:United States of America	20.0014	-80.4153	n	5.5	0	ENVO:marine biome	ENVO:coral reef	Hybrid Coordinates Ocean Model HCOM_31_0	29.9761	30	29.9278	30	30.0568	30	29.8858	30	35.8949	35.8793	35.8961	35.9438	3NU2	AH	HERBVRE	Agaricia humilis	367765	Agaricia	Stony coral
28.20091214.HERBVRE.r1	AGAGTAGCTAAG	CCGGACTACHVGGGTWTCTAAT	1	28.20091214.HERBVRE	HERBVRE	28	20091214	515f_806r	66	H2A14PN01	herbvre	Oregon_State_CGRB	cgrb7	28	None	2009	12	14	2009-12-14	Pickles_Reef_FL_HERBVRE_plots	0	GAZ:United States of America	20.0014	-80.4153	n	5.5	0	ENVO:marine biome	ENVO:coral reef	Hybrid Coordinates Ocean Model HCOM_31_0	26.4162	26	26.3306	26	26.4613	26	26.4913	26	36.0219	36.025	36.0203	35.9894	3NU2	AH	HERBVRE	Agaricia humilis	367765	Agaricia	Stony coral
28.20100123.HERBVRE.r1	ACAGAGTCGGCT	CCGGACTACHVGGGTWTCTAAT	1	28.20100123.HERBVRE	HERBVRE	28	20100123	515f_806r	15	IB4T0NU01	herbvre	Oregon_State_CGRB	cgrb10	28	None	2010	1	23	2010-01-23	Pickles_Reef_FL_HERBVRE_plots	0	GAZ:United States of America	20.0014	-80.4153	n	5.5	0	ENVO:marine biome	ENVO:coral reef	Hybrid Coordinates Ocean Model HCOM_31_0	23.3472	23	23.3642	23	23.6596	24	23.4174	23	36.2795	36.2758	36.2969	36.2503	3NU2	AH	HERBVRE	Agaricia humilis	367765	Agaricia	Stony coral
28.20100714.HERBVRE.r1	ACAGCAGTGGTC	CCGGACTACHVGGGTWTCTAAT	1	28.20100714.HERBVRE	HERBVRE	28	20100714	515f_806r	16	HN7RY3201	herbvre	Oregon_State_CGRB	cgrb2	28	None	2010	7	14	2010-07-14	Pickles_Reef_FL_HERBVRE_plots	0	GAZ:United States of America	20.0014	-80.4153	n	5.5	0	ENVO:marine biome	ENVO:coral reef	Hybrid Coordinates Ocean Model HCOM_31_0	31.1503	31	29.9028	30	31.4134	31	29.1747	29	36.0366	36.0629	35.9542	36.1165	3NU2	AH	HERBVRE	Agaricia humilis	367765	Agaricia	Stony coral
31.20090630.HERBVRE.r1	ACGTGAGAGAAT	CCGGACTACHVGGGTWTCTAAT	1	31.20090630.HERBVRE	HERBVRE	31	20090630	515f_806r	42	HZ8WHYT01	herbvre	Oregon_State_CGRB	cgrb6	31	None	2009	6	30	2009-06-30	Pickles_Reef_FL_HERBVRE_plots	0	GAZ:United States of America	20.0014	-80.4153	n	5.5	0	ENVO:marine biome	ENVO:coral reef	Hybrid Coordinates Ocean Model HCOM_31_0	29.0083	29	28.9881	29	29.2645	29	28.6634	29	36.307	36.3057	36.3698	36.3051	3NU1	SS	HERBVRE	Siderastrea siderea	130672	Siderastrea	Stony coral
31.20090828.HERBVRE.r1	ACGAGTGCTATC	CCGGACTACHVGGGTWTCTAAT	1	31.20090828.HERBVRE	HERBVRE	31	20090828	515f_806r	31	HX8WXXN01	herbvre	Oregon_State_CGRB	cgrb4	31	None	2009	8	28	2009-08-28	Pickles_Reef_FL_HERBVRE_plots	0	GAZ:United States of America	20.0014	-80.4153	n	5.5	0	ENVO:marine biome	ENVO:coral reef	Hybrid Coordinates Ocean Model HCOM_31_0	29.9761	30	29.9278	30	30.0568	30	29.8858	30	35.8949	35.8793	35.8961	35.9438	3NU1	SS	HERBVRE	Siderastrea siderea	130672	Siderastrea	Stony coral
31.20090828.HERBVRE.r2	AAGCTGCAGTCG	CCGGACTACHVGGGTWTCTAAT	2	31.20090828.HERBVRE	HERBVRE	31	20090828	515f_806r	5	IAQTA6X01	herbvre	Oregon_State_CGRB	cgrb8	31	None	2009	8	28	2009-08-28	Pickles_Reef_FL_HERBVRE_plots	0	GAZ:United States of America	20.0014	-80.4153	n	5.5	0	ENVO:marine biome	ENVO:coral reef	Hybrid Coordinates Ocean Model HCOM_31_0	29.9761	30	29.9278	30	30.0568	30	29.8858	30	35.8949	35.8793	35.8961	35.9438	3NU1	SS	HERBVRE	Siderastrea siderea	130672	Siderastrea	Stony coral
31.20091113.HERBVRE.r1	ACTGACAGCCAT	CCGGACTACHVGGGTWTCTAAT	1	31.20091113.HERBVRE	HERBVRE	31	20091113	515f_806r	54	H2A14PN01	herbvre	Oregon_State_CGRB	cgrb7	31	None	2009	11	13	2009-11-13	Pickles_Reef_FL_HERBVRE_plots	0	GAZ:United States of America	20.0014	-80.4153	n	5.5	0	ENVO:marine biome	ENVO:coral reef	Hybrid Coordinates Ocean Model HCOM_31_0	27.5284	28	27.5382	28	27.0787	27	27.5362	28	36.0351	36.0339	36.0696	36.0174	3NU1	SS	HERBVRE	Siderastrea siderea	130672	Siderastrea	Stony coral
31.20091214.HERBVRE.r1	AATCGTGACTCG	CCGGACTACHVGGGTWTCTAAT	1	31.20091214.HERBVRE	HERBVRE	31	20091214	515f_806r	7	H2A14PN01	herbvre	Oregon_State_CGRB	cgrb7	31	None	2009	12	14	2009-12-14	Pickles_Reef_FL_HERBVRE_plots	0	GAZ:United States of America	20.0014	-80.4153	n	5.5	0	ENVO:marine biome	ENVO:coral reef	Hybrid Coordinates Ocean Model HCOM_31_0	26.4162	26	26.3306	26	26.4613	26	26.4913	26	36.0219	36.025	36.0203	35.9894	3NU1	SS	HERBVRE	Siderastrea siderea	130672	Siderastrea	Stony coral
31.20100123.HERBVRE.r1	ACTGATCCTAGT	CCGGACTACHVGGGTWTCTAAT	1	31.20100123.HERBVRE	HERBVRE	31	20100123	515f_806r	55	IAZ3J8Q01	herbvre	Oregon_State_CGRB	cgrb9	31	None	2010	1	23	2010-01-23	Pickles_Reef_FL_HERBVRE_plots	0	GAZ:United States of America	20.0014	-80.4153	n	5.5	0	ENVO:marine biome	ENVO:coral reef	Hybrid Coordinates Ocean Model HCOM_31_0	23.3472	23	23.3642	23	23.6596	24	23.4174	23	36.2795	36.2758	36.2969	36.2503	3NU1	SS	HERBVRE	Siderastrea siderea	130672	Siderastrea	Stony coral
31.20100423.HERBVRE.r1	AGAGCAAGAGCA	CCGGACTACHVGGGTWTCTAAT	1	31.20100423.HERBVRE	HERBVRE	31	20100423	515f_806r	65	IB4T0NU01	herbvre	Oregon_State_CGRB	cgrb10	31	None	2010	4	23	2010-04-23	Pickles_Reef_FL_HERBVRE_plots	0	GAZ:United States of America	20.0014	-80.4153	n	5.5	0	ENVO:marine biome	ENVO:coral reef	Hybrid Coordinates Ocean Model HCOM_31_0	25.4379	25	24.9027	25	25.7653	26	24.7995	25	36.2649	36.2563	36.298	36.2494	3NU1	SS	HERBVRE	Siderastrea siderea	130672	Siderastrea	Stony coral
31.20100524.HERBVRE.r1	AGCACACCTACA	CCGGACTACHVGGGTWTCTAAT	1	31.20100524.HERBVRE	HERBVRE	31	20100524	515f_806r	72	IB4T0NU01	herbvre	Oregon_State_CGRB	cgrb10	31	None	2010	5	24	2010-05-24	Pickles_Reef_FL_HERBVRE_plots	0	GAZ:United States of America	20.0014	-80.4153	n	5.5	0	ENVO:marine biome	ENVO:coral reef	Hybrid Coordinates Ocean Model HCOM_31_0	27.2527	27	27.2286	27	27.3516	27	27.1537	27	36.2864	36.2853	36.2999	36.2889	3NU1	SS	HERBVRE	Siderastrea siderea	130672	Siderastrea	Stony coral
31.20120412.HERBVRE.r1	ACGTGAGAGAAT	CCGGACTACHVGGGTWTCTAAT	1	31.20120412.HERBVRE	HERBVRE	31	20120412	515f_806r	42	II9WY4C01	herbvre	Oregon_State_CGRB	cgrb11	31	None	2012	4	12	2012-04-12	Pickles_Reef_FL_HERBVRE_plots	0	GAZ:United States of America	20.0014	-80.4153	n	5.5	0	ENVO:marine biome	ENVO:coral reef	Hybrid Coordinates Ocean Model HCOM_31_0	26.4014	26	25.6837	26	26.4451	26	25.6922	26	36.2663	36.2891	36.3455	36.2729	3NU1	SS	HERBVRE	Siderastrea siderea	130672	Siderastrea	Stony coral
42.20090629.HERBVRE.r1	AATCAGTCTCGT	CCGGACTACHVGGGTWTCTAAT	1	42.20090629.HERBVRE	HERBVRE	42	20090629	515f_806r	6	HZ8WHYT01	herbvre	Oregon_State_CGRB	cgrb6	42	None	2009	6	29	2009-06-29	Pickles_Reef_FL_HERBVRE_plots	0	GAZ:United States of America	20.0014	-80.4153	n	5.5	0	ENVO:marine biome	ENVO:coral reef	Hybrid Coordinates Ocean Model HCOM_31_0	29.2789	29	29.2762	29	29.7039	30	28.9555	29	36.3096	36.3097	36.3529	36.2936	4NU1	SS	HERBVRE	Siderastrea siderea	130672	Siderastrea	Stony coral
42.20090630.HERBVRE.r1	ACTCGATTCGAT	CCGGACTACHVGGGTWTCTAAT	1	42.20090630.HERBVRE	HERBVRE	42	20090630	515f_806r	51	HYLV1BS01	herbvre	Oregon_State_CGRB	cgrb5	42	None	2009	6	30	2009-06-30	Pickles_Reef_FL_HERBVRE_plots	0	GAZ:United States of America	20.0014	-80.4153	n	5.5	0	ENVO:marine biome	ENVO:coral reef	Hybrid Coordinates Ocean Model HCOM_31_0	29.0083	29	28.9881	29	29.2645	29	28.6634	29	36.307	36.3057	36.3698	36.3051	4NU1	SS	HERBVRE	Siderastrea siderea	130672	Siderastrea	Stony coral
42.20090703.HERBVRE.r1	AGAACACGTCTC	CCGGACTACHVGGGTWTCTAAT	1	42.20090703.HERBVRE	HERBVRE	42	20090703	515f_806r	60	HX8WXXN01	herbvre	Oregon_State_CGRB	cgrb4	42	None	2009	7	3	2009-07-03	Pickles_Reef_FL_HERBVRE_plots	0	GAZ:United States of America	20.0014	-80.4153	n	5.5	0	ENVO:marine biome	ENVO:coral reef	Hybrid Coordinates Ocean Model HCOM_31_0	28.5702	29	28.5587	29	29.5331	30	28.5833	29	36.2728	36.2762	36.3027	36.2706	4NU1	SS	HERBVRE	Siderastrea siderea	130672	Siderastrea	Stony coral
42.20090715.HERBVRE.r1	AGGACGCACTGT	CCGGACTACHVGGGTWTCTAAT	1	42.20090715.HERBVRE	HERBVRE	42	20090715	515f_806r	87	HWQ9JVQ01	herbvre	Oregon_State_CGRB	cgrb3	42	None	2009	7	15	2009-07-15	Pickles_Reef_FL_HERBVRE_plots	0	GAZ:United States of America	20.0014	-80.4153	n	5.5	0	ENVO:marine biome	ENVO:coral reef	Hybrid Coordinates Ocean Model HCOM_31_0	30.2529	30	30.0947	30	30.2776	30	29.7434	30	36.2258	36.2252	36.2478	36.2186	4NU1	SS	HERBVRE	Siderastrea siderea	130672	Siderastrea	Stony coral
42.20090901.HERBVRE.r1	ACGTGCCGTAGA	CCGGACTACHVGGGTWTCTAAT	1	42.20090901.HERBVRE	HERBVRE	42	20090901	515f_806r	43	HX8WXXN01	herbvre	Oregon_State_CGRB	cgrb4	42	None	2009	9	1	2009-09-01	Pickles_Reef_FL_HERBVRE_plots	0	GAZ:United States of America	20.0014	-80.4153	n	5.5	0	ENVO:marine biome	ENVO:coral reef	Hybrid Coordinates Ocean Model HCOM_31_0	30.8324	31	30.6737	31	30.9543	31	30.3031	30	36.0047	36.0024	35.9765	36.0168	4NU1	SS	HERBVRE	Siderastrea siderea	130672	Siderastrea	Stony coral
42.20090908.HERBVRE.r1	ACTGTCGAAGCT	CCGGACTACHVGGGTWTCTAAT	1	42.20090908.HERBVRE	HERBVRE	42	20090908	515f_806r	57	H2A14PN01	herbvre	Oregon_State_CGRB	cgrb7	42	None	2009	9	8	2009-09-08	Pickles_Reef_FL_HERBVRE_plots	0	GAZ:United States of America	20.0014	-80.4153	n	5.5	0	ENVO:marine biome	ENVO:coral reef	Hybrid Coordinates Ocean Model HCOM_31_0	29.893	30	29.7896	30	29.8696	30	29.6802	30	36.0267	36.02	36.0138	36.0587	4NU1	SS	HERBVRE	Siderastrea siderea	130672	Siderastrea	Stony coral
42.20091113.HERBVRE.r1	ACGCTATCTGGA	CCGGACTACHVGGGTWTCTAAT	1	42.20091113.HERBVRE	HERBVRE	42	20091113	515f_806r	36	H2A14PN01	herbvre	Oregon_State_CGRB	cgrb7	42	None	2009	11	13	2009-11-13	Pickles_Reef_FL_HERBVRE_plots	0	GAZ:United States of America	20.0014	-80.4153	n	5.5	0	ENVO:marine biome	ENVO:coral reef	Hybrid Coordinates Ocean Model HCOM_31_0	27.5284	28	27.5382	28	27.0787	27	27.5362	28	36.0351	36.0339	36.0696	36.0174	4NU1	SS	HERBVRE	Siderastrea siderea	130672	Siderastrea	Stony coral
42.20091214.HERBVRE.r1	AGATACACGCGC	CCGGACTACHVGGGTWTCTAAT	1	42.20091214.HERBVRE	HERBVRE	42	20091214	515f_806r	68	H2A14PN01	herbvre	Oregon_State_CGRB	cgrb7	42	None	2009	12	14	2009-12-14	Pickles_Reef_FL_HERBVRE_plots	0	GAZ:United States of America	20.0014	-80.4153	n	5.5	0	ENVO:marine biome	ENVO:coral reef	Hybrid Coordinates Ocean Model HCOM_31_0	26.4162	26	26.3306	26	26.4613	26	26.4913	26	36.0219	36.025	36.0203	35.9894	4NU1	SS	HERBVRE	Siderastrea siderea	130672	Siderastrea	Stony coral
42.20100123.HERBVRE.r1	AGCTATCCACGA	CCGGACTACHVGGGTWTCTAAT	1	42.20100123.HERBVRE	HERBVRE	42	20100123	515f_806r	82	IB4T0NU01	herbvre	Oregon_State_CGRB	cgrb10	42	None	2010	1	23	2010-01-23	Pickles_Reef_FL_HERBVRE_plots	0	GAZ:United States of America	20.0014	-80.4153	n	5.5	0	ENVO:marine biome	ENVO:coral reef	Hybrid Coordinates Ocean Model HCOM_31_0	23.3472	23	23.3642	23	23.6596	24	23.4174	23	36.2795	36.2758	36.2969	36.2503	4NU1	SS	HERBVRE	Siderastrea siderea	130672	Siderastrea	Stony coral
42.20100423.HERBVRE.r1	ACAGCTAGCTTG	CCGGACTACHVGGGTWTCTAAT	1	42.20100423.HERBVRE	HERBVRE	42	20100423	515f_806r	17	IB4T0NU01	herbvre	Oregon_State_CGRB	cgrb10	42	None	2010	4	23	2010-04-23	Pickles_Reef_FL_HERBVRE_plots	0	GAZ:United States of America	20.0014	-80.4153	n	5.5	0	ENVO:marine biome	ENVO:coral reef	Hybrid Coordinates Ocean Model HCOM_31_0	25.4379	25	24.9027	25	25.7653	26	24.7995	25	36.2649	36.2563	36.298	36.2494	4NU1	SS	HERBVRE	Siderastrea siderea	130672	Siderastrea	Stony coral
42.20100524.HERBVRE.r1	ACACACTATGGC	CCGGACTACHVGGGTWTCTAAT	1	42.20100524.HERBVRE	HERBVRE	42	20100524	515f_806r	8	IAZ3J8Q01	herbvre	Oregon_State_CGRB	cgrb9	42	None	2010	5	24	2010-05-24	Pickles_Reef_FL_HERBVRE_plots	0	GAZ:United States of America	20.0014	-80.4153	n	5.5	0	ENVO:marine biome	ENVO:coral reef	Hybrid Coordinates Ocean Model HCOM_31_0	27.2527	27	27.2286	27	27.3516	27	27.1537	27	36.2864	36.2853	36.2999	36.2889	4NU1	SS	HERBVRE	Siderastrea siderea	130672	Siderastrea	Stony coral
42.20100811.HERBVRE.r1	ACACTGTTCATG	CCGGACTACHVGGGTWTCTAAT	1	42.20100811.HERBVRE	HERBVRE	42	20100811	515f_806r	13	HN7RY3201	herbvre	Oregon_State_CGRB	cgrb2	42	None	2010	8	11	2010-08-11	Pickles_Reef_FL_HERBVRE_plots	0	GAZ:United States of America	20.0014	-80.4153	n	5.5	0	ENVO:marine biome	ENVO:coral reef	Hybrid Coordinates Ocean Model HCOM_31_0	28.8622	29	28.8578	29	28.9163	29	28.7622	29	35.9143	35.9141	35.8377	35.9436	4NU1	SS	HERBVRE	Siderastrea siderea	130672	Siderastrea	Stony coral
42.20110718.HERBVRE.r1	AGAGAGCAAGTG	CCGGACTACHVGGGTWTCTAAT	1	42.20110718.HERBVRE	HERBVRE	42	20110718	515f_806r	64	HWQ9JVQ01	herbvre	Oregon_State_CGRB	cgrb3	42	None	2011	7	18	2011-07-18	Pickles_Reef_FL_HERBVRE_plots	0	GAZ:United States of America	20.0014	-80.4153	n	5.5	0	ENVO:marine biome	ENVO:coral reef	Hybrid Coordinates Ocean Model HCOM_31_0	29.2656	29	28.7481	29	30.0463	30	28.9144	29	36.3104	36.3328	36.3162	36.3459	4NU1	SS	HERBVRE	Siderastrea siderea	130672	Siderastrea	Stony coral
42.2011081.HERBVRE.r1	ACGTCTGTAGCA	CCGGACTACHVGGGTWTCTAAT	1	42.2011081.HERBVRE	HERBVRE	42	20110810	515f_806r	41	IJNBDG401	herbvre	Oregon_State_CGRB	cgrb12	42	None	2011	8	1	2011-08-01	Pickles_Reef_FL_HERBVRE_plots	0	GAZ:United States of America	20.0014	-80.4153	n	5.5	0	ENVO:marine biome	ENVO:coral reef	Hybrid Coordinates Ocean Model HCOM_31_0	30.2178	30	30.2297	30	30.4688	30	29.7603	30	36.1437	36.144	36.1515	36.1737	4NU1	SS	HERBVRE	Siderastrea siderea	130672	Siderastrea	Stony coral
42.20120412.HERBVRE.r1	ACAGCAGTGGTC	CCGGACTACHVGGGTWTCTAAT	1	42.20120412.HERBVRE	HERBVRE	42	20120412	515f_806r	16	II9WY4C01	herbvre	Oregon_State_CGRB	cgrb11	42	None	2012	4	12	2012-04-12	Pickles_Reef_FL_HERBVRE_plots	0	GAZ:United States of America	20.0014	-80.4153	n	5.5	0	ENVO:marine biome	ENVO:coral reef	Hybrid Coordinates Ocean Model HCOM_31_0	26.4014	26	25.6837	26	26.4451	26	25.6922	26	36.2663	36.2891	36.3455	36.2729	4NU1	SS	HERBVRE	Siderastrea siderea	130672	Siderastrea	Stony coral
42.20120817.HERBVRE.r1	AACTCGTCGATG	CCGGACTACHVGGGTWTCTAAT	1	42.20120817.HERBVRE	HERBVRE	42	20120817	515f_806r	2	IJNBDG401	herbvre	Oregon_State_CGRB	cgrb12	42	None	2012	8	17	2012-08-17	Pickles_Reef_FL_HERBVRE_plots	0	GAZ:United States of America	20.0014	-80.4153	n	5.5	0	ENVO:marine biome	ENVO:coral reef	Hybrid Coordinates Ocean Model HCOM_31_0	30.3674	30	30.2189	30	30.3384	30	29.4691	29	36.0598	36.0602	36.0825	36.0745	4NU1	SS	HERBVRE	Siderastrea siderea	130672	Siderastrea	Stony coral
43.20090629.HERBVRE.r1	AACGCACGCTAG	CCGGACTACHVGGGTWTCTAAT	1	43.20090629.HERBVRE	HERBVRE	43	20090629	515f_806r	1	HZ8WHYT01	herbvre	Oregon_State_CGRB	cgrb6	43	None	2009	6	29	2009-06-29	Pickles_Reef_FL_HERBVRE_plots	0	GAZ:United States of America	20.0014	-80.4153	n	5.5	0	ENVO:marine biome	ENVO:coral reef	Hybrid Coordinates Ocean Model HCOM_31_0	29.2789	29	29.2762	29	29.7039	30	28.9555	29	36.3096	36.3097	36.3529	36.2936	4NU1	AH	HERBVRE	Agaricia humilis	367765	Agaricia	Stony coral
43.20090630.HERBVRE.r1	ACAGCAGTGGTC	CCGGACTACHVGGGTWTCTAAT	1	43.20090630.HERBVRE	HERBVRE	43	20090630	515f_806r	16	H2A14PN01	herbvre	Oregon_State_CGRB	cgrb7	43	None	2009	6	30	2009-06-30	Pickles_Reef_FL_HERBVRE_plots	0	GAZ:United States of America	20.0014	-80.4153	n	5.5	0	ENVO:marine biome	ENVO:coral reef	Hybrid Coordinates Ocean Model HCOM_31_0	29.0083	29	28.9881	29	29.2645	29	28.6634	29	36.307	36.3057	36.3698	36.3051	4NU1	AH	HERBVRE	Agaricia humilis	367765	Agaricia	Stony coral
43.20090703.HERBVRE.r1	ACTGATCCTAGT	CCGGACTACHVGGGTWTCTAAT	1	43.20090703.HERBVRE	HERBVRE	43	20090703	515f_806r	55	H2A14PN01	herbvre	Oregon_State_CGRB	cgrb7	43	None	2009	7	3	2009-07-03	Pickles_Reef_FL_HERBVRE_plots	0	GAZ:United States of America	20.0014	-80.4153	n	5.5	0	ENVO:marine biome	ENVO:coral reef	Hybrid Coordinates Ocean Model HCOM_31_0	28.5702	29	28.5587	29	29.5331	30	28.5833	29	36.2728	36.2762	36.3027	36.2706	4NU1	AH	HERBVRE	Agaricia humilis	367765	Agaricia	Stony coral
43.20090715.HERBVRE.r1	ACATCACTTAGC	CCGGACTACHVGGGTWTCTAAT	1	43.20090715.HERBVRE	HERBVRE	43	20090715	515f_806r	20	HZ8WHYT01	herbvre	Oregon_State_CGRB	cgrb6	43	None	2009	7	15	2009-07-15	Pickles_Reef_FL_HERBVRE_plots	0	GAZ:United States of America	20.0014	-80.4153	n	5.5	0	ENVO:marine biome	ENVO:coral reef	Hybrid Coordinates Ocean Model HCOM_31_0	30.2529	30	30.0947	30	30.2776	30	29.7434	30	36.2258	36.2252	36.2478	36.2186	4NU1	AH	HERBVRE	Agaricia humilis	367765	Agaricia	Stony coral
43.20090901.HERBVRE.r1	ACACGAGCCACA	CCGGACTACHVGGGTWTCTAAT	1	43.20090901.HERBVRE	HERBVRE	43	20090901	515f_806r	10	HYLV1BS01	herbvre	Oregon_State_CGRB	cgrb5	43	None	2009	9	1	2009-09-01	Pickles_Reef_FL_HERBVRE_plots	0	GAZ:United States of America	20.0014	-80.4153	n	5.5	0	ENVO:marine biome	ENVO:coral reef	Hybrid Coordinates Ocean Model HCOM_31_0	30.8324	31	30.6737	31	30.9543	31	30.3031	30	36.0047	36.0024	35.9765	36.0168	4NU1	AH	HERBVRE	Agaricia humilis	367765	Agaricia	Stony coral
43.20090908.HERBVRE.r1	ACCAGCGACTAG	CCGGACTACHVGGGTWTCTAAT	1	43.20090908.HERBVRE	HERBVRE	43	20090908	515f_806r	26	HZ8WHYT01	herbvre	Oregon_State_CGRB	cgrb6	43	None	2009	9	8	2009-09-08	Pickles_Reef_FL_HERBVRE_plots	0	GAZ:United States of America	20.0014	-80.4153	n	5.5	0	ENVO:marine biome	ENVO:coral reef	Hybrid Coordinates Ocean Model HCOM_31_0	29.893	30	29.7896	30	29.8696	30	29.6802	30	36.0267	36.02	36.0138	36.0587	4NU1	AH	HERBVRE	Agaricia humilis	367765	Agaricia	Stony coral
43.20091113.HERBVRE.r1	ACACGAGCCACA	CCGGACTACHVGGGTWTCTAAT	1	43.20091113.HERBVRE	HERBVRE	43	20091113	515f_806r	10	HX8WXXN01	herbvre	Oregon_State_CGRB	cgrb4	43	None	2009	11	13	2009-11-13	Pickles_Reef_FL_HERBVRE_plots	0	GAZ:United States of America	20.0014	-80.4153	n	5.5	0	ENVO:marine biome	ENVO:coral reef	Hybrid Coordinates Ocean Model HCOM_31_0	27.5284	28	27.5382	28	27.0787	27	27.5362	28	36.0351	36.0339	36.0696	36.0174	4NU1	AH	HERBVRE	Agaricia humilis	367765	Agaricia	Stony coral
43.20091214.HERBVRE.r1	ACAGACCACTCA	CCGGACTACHVGGGTWTCTAAT	1	43.20091214.HERBVRE	HERBVRE	43	20091214	515f_806r	14	HX8WXXN01	herbvre	Oregon_State_CGRB	cgrb4	43	None	2009	12	14	2009-12-14	Pickles_Reef_FL_HERBVRE_plots	0	GAZ:United States of America	20.0014	-80.4153	n	5.5	0	ENVO:marine biome	ENVO:coral reef	Hybrid Coordinates Ocean Model HCOM_31_0	26.4162	26	26.3306	26	26.4613	26	26.4913	26	36.0219	36.025	36.0203	35.9894	4NU1	AH	HERBVRE	Agaricia humilis	367765	Agaricia	Stony coral
43.20100423.HERBVRE.r1	AGATCTCTGCAT	CCGGACTACHVGGGTWTCTAAT	1	43.20100423.HERBVRE	HERBVRE	43	20100423	515f_806r	70	IB4T0NU01	herbvre	Oregon_State_CGRB	cgrb10	43	None	2010	4	23	2010-04-23	Pickles_Reef_FL_HERBVRE_plots	0	GAZ:United States of America	20.0014	-80.4153	n	5.5	0	ENVO:marine biome	ENVO:coral reef	Hybrid Coordinates Ocean Model HCOM_31_0	25.4379	25	24.9027	25	25.7653	26	24.7995	25	36.2649	36.2563	36.298	36.2494	4NU1	AH	HERBVRE	Agaricia humilis	367765	Agaricia	Stony coral
43.20100618.HERBVRE.r1	AGCCATACTGAC	CCGGACTACHVGGGTWTCTAAT	1	43.20100618.HERBVRE	HERBVRE	43	20100618	515f_806r	77	IJNBDG401	herbvre	Oregon_State_CGRB	cgrb12	43	None	2010	6	18	2010-06-18	Pickles_Reef_FL_HERBVRE_plots	0	GAZ:United States of America	20.0014	-80.4153	n	5.5	0	ENVO:marine biome	ENVO:coral reef	Hybrid Coordinates Ocean Model HCOM_31_0	30.6253	31	29.9707	30	31.3355	31	29.9235	30	36.2736	36.2945	36.2499	36.299	4NU1	AH	HERBVRE	Agaricia humilis	367765	Agaricia	Stony coral
43.20110323.HERBVRE.r1	AGCGACTGTGCA	CCGGACTACHVGGGTWTCTAAT	1	43.20110323.HERBVRE	HERBVRE	43	20110323	515f_806r	78	IJNBDG401	herbvre	Oregon_State_CGRB	cgrb12	43	None	2011	3	23	2011-03-23	Pickles_Reef_FL_HERBVRE_plots	0	GAZ:United States of America	20.0014	-80.4153	n	5.5	0	ENVO:marine biome	ENVO:coral reef	Hybrid Coordinates Ocean Model HCOM_31_0	23.7604	24	23.7616	24	23.8104	24	23.8047	24	36.3049	36.305	36.3219	36.2843	4NU1	AH	HERBVRE	Agaricia humilis	367765	Agaricia	Stony coral
43.20110614.HERBVRE.r1	AGTACTGCAGGC	CCGGACTACHVGGGTWTCTAAT	1	43.20110614.HERBVRE	HERBVRE	43	20110614	515f_806r	91	HX8WXXN01	herbvre	Oregon_State_CGRB	cgrb4	43	None	2011	6	14	2011-06-14	Pickles_Reef_FL_HERBVRE_plots	0	GAZ:United States of America	20.0014	-80.4153	n	5.5	0	ENVO:marine biome	ENVO:coral reef	Hybrid Coordinates Ocean Model HCOM_31_0	29.7682	30	28.7333	29	30.2233	30	28.7222	29	36.23	36.2303	36.266	36.2384	4NU1	AH	HERBVRE	Agaricia humilis	367765	Agaricia	Stony coral
43.20111028.HERBVRE.r1	ACGTGCCGTAGA	CCGGACTACHVGGGTWTCTAAT	1	43.20111028.HERBVRE	HERBVRE	43	20111028	515f_806r	43	IJNBDG401	herbvre	Oregon_State_CGRB	cgrb12	43	None	2011	10	28	2011-10-28	Pickles_Reef_FL_HERBVRE_plots	0	GAZ:United States of America	20.0014	-80.4153	n	5.5	0	ENVO:marine biome	ENVO:coral reef	Hybrid Coordinates Ocean Model HCOM_31_0	26.6846	27	26.6782	27	26.5093	27	26.8111	27	35.9052	35.9059	35.957	35.8809	4NU1	AH	HERBVRE	Agaricia humilis	367765	Agaricia	Stony coral
43.20120107.HERBVRE.r1	ACGGTGAGTGTC	CCGGACTACHVGGGTWTCTAAT	1	43.20120107.HERBVRE	HERBVRE	43	20120107	515f_806r	39	IJNBDG401	herbvre	Oregon_State_CGRB	cgrb12	43	None	2012	1	7	2012-01-07	Pickles_Reef_FL_HERBVRE_plots	0	GAZ:United States of America	20.0014	-80.4153	n	5.5	0	ENVO:marine biome	ENVO:coral reef	Hybrid Coordinates Ocean Model HCOM_31_0	22.3036	22	22.178	22	22.0674	22	22.9337	23	36.274	36.2767	36.2874	36.2163	4NU1	AH	HERBVRE	Agaricia humilis	367765	Agaricia	Stony coral
43.20120412.HERBVRE.r1	ACTGATCCTAGT	CCGGACTACHVGGGTWTCTAAT	1	43.20120412.HERBVRE	HERBVRE	43	20120412	515f_806r	55	II9WY4C01	herbvre	Oregon_State_CGRB	cgrb11	43	None	2012	4	12	2012-04-12	Pickles_Reef_FL_HERBVRE_plots	0	GAZ:United States of America	20.0014	-80.4153	n	5.5	0	ENVO:marine biome	ENVO:coral reef	Hybrid Coordinates Ocean Model HCOM_31_0	26.4014	26	25.6837	26	26.4451	26	25.6922	26	36.2663	36.2891	36.3455	36.2729	4NU1	AH	HERBVRE	Agaricia humilis	367765	Agaricia	Stony coral
43.20120817.HERBVRE.r1	ACGTGAGAGAAT	CCGGACTACHVGGGTWTCTAAT	1	43.20120817.HERBVRE	HERBVRE	43	20120817	515f_806r	42	IJNBDG401	herbvre	Oregon_State_CGRB	cgrb12	43	None	2012	8	17	2012-08-17	Pickles_Reef_FL_HERBVRE_plots	0	GAZ:United States of America	20.0014	-80.4153	n	5.5	0	ENVO:marine biome	ENVO:coral reef	Hybrid Coordinates Ocean Model HCOM_31_0	30.3674	30	30.2189	30	30.3384	30	29.4691	29	36.0598	36.0602	36.0825	36.0745	4NU1	AH	HERBVRE	Agaricia humilis	367765	Agaricia	Stony coral
44.20090629.HERBVRE.r1	ACTGTGACTTCA	CCGGACTACHVGGGTWTCTAAT	1	44.20090629.HERBVRE	HERBVRE	44	20090629	515f_806r	58	HX8WXXN01	herbvre	Oregon_State_CGRB	cgrb4	44	None	2009	6	29	2009-06-29	Pickles_Reef_FL_HERBVRE_plots	0	GAZ:United States of America	20.0014	-80.4153	n	5.5	0	ENVO:marine biome	ENVO:coral reef	Hybrid Coordinates Ocean Model HCOM_31_0	29.2789	29	29.2762	29	29.7039	30	28.9555	29	36.3096	36.3097	36.3529	36.2936	4NU2	AA	HERBVRE	Agaricia agaricites	89882	Agaricia	Stony coral
44.20090630.HERBVRE.r1	AAGAGATGTCGA	CCGGACTACHVGGGTWTCTAAT	1	44.20090630.HERBVRE	HERBVRE	44	20090630	515f_806r	4	H2A14PN01	herbvre	Oregon_State_CGRB	cgrb7	44	None	2009	6	30	2009-06-30	Pickles_Reef_FL_HERBVRE_plots	0	GAZ:United States of America	20.0014	-80.4153	n	5.5	0	ENVO:marine biome	ENVO:coral reef	Hybrid Coordinates Ocean Model HCOM_31_0	29.0083	29	28.9881	29	29.2645	29	28.6634	29	36.307	36.3057	36.3698	36.3051	4NU2	AA	HERBVRE	Agaricia agaricites	89882	Agaricia	Stony coral
44.20090901.HERBVRE.r1	ACGTACTCAGTG	CCGGACTACHVGGGTWTCTAAT	1	44.20090901.HERBVRE	HERBVRE	44	20090901	515f_806r	40	HX8WXXN01	herbvre	Oregon_State_CGRB	cgrb4	44	None	2009	9	1	2009-09-01	Pickles_Reef_FL_HERBVRE_plots	0	GAZ:United States of America	20.0014	-80.4153	n	5.5	0	ENVO:marine biome	ENVO:coral reef	Hybrid Coordinates Ocean Model HCOM_31_0	30.8324	31	30.6737	31	30.9543	31	30.3031	30	36.0047	36.0024	35.9765	36.0168	4NU2	AA	HERBVRE	Agaricia agaricites	89882	Agaricia	Stony coral
44.20090908.HERBVRE.r1	AGTCACATCACT	CCGGACTACHVGGGTWTCTAAT	1	44.20090908.HERBVRE	HERBVRE	44	20090908	515f_806r	93	HZ8WHYT01	herbvre	Oregon_State_CGRB	cgrb6	44	None	2009	9	8	2009-09-08	Pickles_Reef_FL_HERBVRE_plots	0	GAZ:United States of America	20.0014	-80.4153	n	5.5	0	ENVO:marine biome	ENVO:coral reef	Hybrid Coordinates Ocean Model HCOM_31_0	29.893	30	29.7896	30	29.8696	30	29.6802	30	36.0267	36.02	36.0138	36.0587	4NU2	AA	HERBVRE	Agaricia agaricites	89882	Agaricia	Stony coral
44.20091214.HERBVRE.r1	ACGTCTGTAGCA	CCGGACTACHVGGGTWTCTAAT	1	44.20091214.HERBVRE	HERBVRE	44	20091214	515f_806r	41	HZ8WHYT01	herbvre	Oregon_State_CGRB	cgrb6	44	None	2009	12	14	2009-12-14	Pickles_Reef_FL_HERBVRE_plots	0	GAZ:United States of America	20.0014	-80.4153	n	5.5	0	ENVO:marine biome	ENVO:coral reef	Hybrid Coordinates Ocean Model HCOM_31_0	26.4162	26	26.3306	26	26.4613	26	26.4913	26	36.0219	36.025	36.0203	35.9894	4NU2	AA	HERBVRE	Agaricia agaricites	89882	Agaricia	Stony coral
44.20100618.HERBVRE.r1	AGTACTGCAGGC	CCGGACTACHVGGGTWTCTAAT	1	44.20100618.HERBVRE	HERBVRE	44	20100618	515f_806r	91	IJNBDG401	herbvre	Oregon_State_CGRB	cgrb12	44	None	2010	6	18	2010-06-18	Pickles_Reef_FL_HERBVRE_plots	0	GAZ:United States of America	20.0014	-80.4153	n	5.5	0	ENVO:marine biome	ENVO:coral reef	Hybrid Coordinates Ocean Model HCOM_31_0	30.6253	31	29.9707	30	31.3355	31	29.9235	30	36.2736	36.2945	36.2499	36.299	4NU2	AA	HERBVRE	Agaricia agaricites	89882	Agaricia	Stony coral
69.20100811.HERBVRE.r1	ACATTCAGCGCA	CCGGACTACHVGGGTWTCTAAT	1	69.20100811.HERBVRE	HERBVRE	69	20100811	515f_806r	23	HWQ9JVQ01	herbvre	Oregon_State_CGRB	cgrb3	69	None	2010	8	11	2010-08-11	Pickles_Reef_FL_HERBVRE_plots	0	GAZ:United States of America	20.0014	-80.4153	n	5.5	0	ENVO:marine biome	ENVO:coral reef	Hybrid Coordinates Ocean Model HCOM_31_0	28.8622	29	28.8578	29	28.9163	29	28.7622	29	35.9143	35.9141	35.8377	35.9436	1NU2	SS	HERBVRE	Siderastrea siderea	130672	Siderastrea	Stony coral
69.20100811.HERBVRE.r2	ACCACATACATC	CCGGACTACHVGGGTWTCTAAT	2	69.20100811.HERBVRE	HERBVRE	69	20100811	515f_806r	24	IAQTA6X01	herbvre	Oregon_State_CGRB	cgrb8	69	None	2010	8	11	2010-08-11	Pickles_Reef_FL_HERBVRE_plots	0	GAZ:United States of America	20.0014	-80.4153	n	5.5	0	ENVO:marine biome	ENVO:coral reef	Hybrid Coordinates Ocean Model HCOM_31_0	28.8622	29	28.8578	29	28.9163	29	28.7622	29	35.9143	35.9141	35.8377	35.9436	1NU2	SS	HERBVRE	Siderastrea siderea	130672	Siderastrea	Stony coral
69.20110718.HERBVRE.r1	ACGAGTGCTATC	CCGGACTACHVGGGTWTCTAAT	1	69.20110718.HERBVRE	HERBVRE	69	20110718	515f_806r	31	HWQ9JVQ01	herbvre	Oregon_State_CGRB	cgrb3	69	None	2011	7	18	2011-07-18	Pickles_Reef_FL_HERBVRE_plots	0	GAZ:United States of America	20.0014	-80.4153	n	5.5	0	ENVO:marine biome	ENVO:coral reef	Hybrid Coordinates Ocean Model HCOM_31_0	29.2656	29	28.7481	29	30.0463	30	28.9144	29	36.3104	36.3328	36.3162	36.3459	1NU2	SS	HERBVRE	Siderastrea siderea	130672	Siderastrea	Stony coral
69.20120412.HERBVRE.r1	ACCAGACGATGC	CCGGACTACHVGGGTWTCTAAT	1	69.20120412.HERBVRE	HERBVRE	69	20120412	515f_806r	25	II9WY4C01	herbvre	Oregon_State_CGRB	cgrb11	69	None	2012	4	12	2012-04-12	Pickles_Reef_FL_HERBVRE_plots	0	GAZ:United States of America	20.0014	-80.4153	n	5.5	0	ENVO:marine biome	ENVO:coral reef	Hybrid Coordinates Ocean Model HCOM_31_0	26.4014	26	25.6837	26	26.4451	26	25.6922	26	36.2663	36.2891	36.3455	36.2729	1NU2	SS	HERBVRE	Siderastrea siderea	130672	Siderastrea	Stony coral
77.20110614.HERBVRE.r1	AGCCATACTGAC	CCGGACTACHVGGGTWTCTAAT	1	77.20110614.HERBVRE	HERBVRE	77	20110614	515f_806r	77	HWQ9JVQ01	herbvre	Oregon_State_CGRB	cgrb3	77	None	2011	6	14	2011-06-14	Pickles_Reef_FL_HERBVRE_plots	0	GAZ:United States of America	20.0014	-80.4153	n	5.5	0	ENVO:marine biome	ENVO:coral reef	Hybrid Coordinates Ocean Model HCOM_31_0	29.7682	30	28.7333	29	30.2233	30	28.7222	29	36.23	36.2303	36.266	36.2384	2NU1	SS	HERBVRE	Siderastrea siderea	130672	Siderastrea	Stony coral
77.20120412.HERBVRE.r1	ACGAGTGCTATC	CCGGACTACHVGGGTWTCTAAT	1	77.20120412.HERBVRE	HERBVRE	77	20120412	515f_806r	31	II9WY4C01	herbvre	Oregon_State_CGRB	cgrb11	77	None	2012	4	12	2012-04-12	Pickles_Reef_FL_HERBVRE_plots	0	GAZ:United States of America	20.0014	-80.4153	n	5.5	0	ENVO:marine biome	ENVO:coral reef	Hybrid Coordinates Ocean Model HCOM_31_0	26.4014	26	25.6837	26	26.4451	26	25.6922	26	36.2663	36.2891	36.3455	36.2729	2NU1	SS	HERBVRE	Siderastrea siderea	130672	Siderastrea	Stony coral
2NU1.PA8.20120412.HERBVRE.mm.r1	AAGCTGCAGTCG	CCGGACTACHVGGGTWTCTAAT	1	2NU1.PA8.20120412.HERBVRE.mm	HERBVRE_mm	2NU1_PA8	20120412	515f_806r	5	II9WY4C01	herbvre_mm	Oregon_State_CGRB	cgrb11	2NU1_PA8	None	2012	4	12	2012-04-12	Pickles_Reef_FL_HERBVRE_plots	0	GAZ:United States of America	20.0014	-80.4153	n	5.5	0	ENVO:marine biome	ENVO:coral reef	Hybrid Coordinates Ocean Model HCOM_31_0	26.4014	26	25.6837	26	26.4451	26	25.6922	26	36.2663	36.2891	36.3455	36.2729	2NU1	PA	HERBVRE_mm	Porites astreoides	104758	Porites	Stony coral
2NU2.PA3.20120412.HERBVRE.mm.r1	AGAGAGCAAGTG	CCGGACTACHVGGGTWTCTAAT	1	2NU2.PA3.20120412.HERBVRE.mm	HERBVRE_mm	2NU2_PA3	20120412	515f_806r	64	IJNBDG401	herbvre_mm	Oregon_State_CGRB	cgrb12	2NU2_PA3	None	2012	4	12	2012-04-12	Pickles_Reef_FL_HERBVRE_plots	0	GAZ:United States of America	20.0014	-80.4153	n	5.5	0	ENVO:marine biome	ENVO:coral reef	Hybrid Coordinates Ocean Model HCOM_31_0	26.4014	26	25.6837	26	26.4451	26	25.6922	26	36.2663	36.2891	36.3455	36.2729	2NU2	PA	HERBVRE_mm	Porites astreoides	104758	Porites	Stony coral
3NC2.SS2.20120814.HERBVRE.r1	ACGCAACTGCTA	CCGGACTACHVGGGTWTCTAAT	1	3NC2.SS2.20120814.HERBVRE	HERBVRE	3NC2_SS2	20120814	515f_806r	33	IAQTA6X01	herbvre	Oregon_State_CGRB	cgrb8	3NC2.SS2	None	2012	8	14	2012-08-14	Pickles_Reef_FL_HERBVRE_plots	0	GAZ:United States of America	20.0014	-80.4153	n	5.5	0	ENVO:marine biome	ENVO:coral reef	Hybrid Coordinates Ocean Model HCOM_31_0	30.1033	30	29.6787	30	30.2247	30	29.609	30	36.0827	36.08	36.1081	36.0724	3NC2	SS	HERBVRE_mm	Siderastrea siderea	130672	Siderastrea	Stony coral
3NU1.SS3.20120107.HERBVRE.r1	ACGGTGAGTGTC	CCGGACTACHVGGGTWTCTAAT	1	3NU1.SS3.20120107.HERBVRE	HERBVRE	3NU1_SS3	20120107	515f_806r	39	IAQTA6X01	herbvre	Oregon_State_CGRB	cgrb8	3NU1.SS3	None	2012	1	7	2012-01-07	Pickles_Reef_FL_HERBVRE_plots	0	GAZ:United States of America	20.0014	-80.4153	n	5.5	0	ENVO:marine biome	ENVO:coral reef	Hybrid Coordinates Ocean Model HCOM_31_0	22.3036	22	22.178	22	22.0674	22	22.9337	23	36.274	36.2767	36.2874	36.2163	3NU1	SS	HERBVRE_mm	Siderastrea siderea	130672	Siderastrea	Stony coral
4NU1.SS2.20120814.HERBVRE.r1	ACGAGTGCTATC	CCGGACTACHVGGGTWTCTAAT	1	4NU1.SS2.20120814.HERBVRE	HERBVRE	4NU1_SS2	20120814	515f_806r	31	IAQTA6X01	herbvre	Oregon_State_CGRB	cgrb8	4NU1.SS2	None	2012	8	14	2012-08-14	Pickles_Reef_FL_HERBVRE_plots	0	GAZ:United States of America	20.0014	-80.4153	n	5.5	0	ENVO:marine biome	ENVO:coral reef	Hybrid Coordinates Ocean Model HCOM_31_0	30.1033	30	29.6787	30	30.2247	30	29.609	30	36.0827	36.08	36.1081	36.0724	4NU1	SS	HERBVRE_mm	Siderastrea siderea	130672	Siderastrea	Stony coral
1NU1.SS3.20120814.HERBVRE.r1	ACGCGCAGATAC	CCGGACTACHVGGGTWTCTAAT	1	1NU1.SS3.20120814.HERBVRE	HERBVRE	1NU1_SS3	20120814	515f_806r	35	IAQTA6X01	herbvre	Oregon_State_CGRB	cgrb8	Unknown	Unknown	Unknown	Unknown	Unknown	Unknown	Unknown	Unknown	Unknown	Unknown	Unknown	Unknown	Unknown	Unknown	Unknown	Unknown	Hybrid Coordinates Ocean Model HCOM_31_0	30.1033	30	29.6787	30	30.2247	30	29.609	30	36.0827	36.08	36.1081	36.0724	1NU1	SS	HERBVRE_mm	Siderastrea siderea	130672	Siderastrea	Stony coral
75.20100811.HERBVRE.r3	ACATCACTTAGC	CCGGACTACHVGGGTWTCTAAT	3	75.20100811.HERBVRE	HERBVRE	75	20100811	515f_806r	20	IAQTA6X01	herbvre	Oregon_State_CGRB	cgrb8	75	None	2010	8	11	2010-08-11	Pickles_Reef_FL_HERBVRE_plots	0	GAZ:United States of America	20.0014	-80.4153	n	5.5	0	ENVO:marine biome	ENVO:coral reef	Hybrid Coordinates Ocean Model HCOM_31_0	28.8622	29	28.8578	29	28.9163	29	28.7622	29	35.9143	35.9141	35.8377	35.9436	2CC1	SR	HERBVRE	Siderastrea radians	214988	Siderastrea	Stony coral
75.20110718.HERBVRE.r1	AGATGTTCTGCT	CCGGACTACHVGGGTWTCTAAT	1	75.20110718.HERBVRE	HERBVRE	75	20110718	515f_806r	71	HWQ9JVQ01	herbvre	Oregon_State_CGRB	cgrb3	75	None	2011	7	18	2011-07-18	Pickles_Reef_FL_HERBVRE_plots	0	GAZ:United States of America	20.0014	-80.4153	n	5.5	0	ENVO:marine biome	ENVO:coral reef	Hybrid Coordinates Ocean Model HCOM_31_0	29.2656	29	28.7481	29	30.0463	30	28.9144	29	36.3104	36.3328	36.3162	36.3459	2CC1	SR	HERBVRE	Siderastrea radians	214988	Siderastrea	Stony coral
83.20100811.HERBVRE.r1	ACACGGTGTCTA	CCGGACTACHVGGGTWTCTAAT	1	83.20100811.HERBVRE	HERBVRE	83	20100811	515f_806r	11	HN7RY3201	herbvre	Oregon_State_CGRB	cgrb2	83	None	2010	8	11	2010-08-11	Pickles_Reef_FL_HERBVRE_plots	0	GAZ:United States of America	20.0014	-80.4153	n	5.5	0	ENVO:marine biome	ENVO:coral reef	Hybrid Coordinates Ocean Model HCOM_31_0	28.8622	29	28.8578	29	28.9163	29	28.7622	29	35.9143	35.9141	35.8377	35.9436	4CC1	PA	HERBVRE	Porites astreoides	104758	Porites	Stony coral
1CC2.PA3.20120412.HERBVRE.mm.r1	ACTGTCGAAGCT	CCGGACTACHVGGGTWTCTAAT	1	1CC2.PA3.20120412.HERBVRE.mm	HERBVRE_mm	1CC2_PA3	20120412	515f_806r	57	II9WY4C01	herbvre_mm	Oregon_State_CGRB	cgrb11	1CC2_PA3	None	2012	4	12	2012-04-12	Pickles_Reef_FL_HERBVRE_plots	0	GAZ:United States of America	20.0014	-80.4153	n	5.5	0	ENVO:marine biome	ENVO:coral reef	Hybrid Coordinates Ocean Model HCOM_31_0	26.4014	26	25.6837	26	26.4451	26	25.6922	26	36.2663	36.2891	36.3455	36.2729	1CC2	PA	HERBVRE_mm	Porites astreoides	104758	Porites	Stony coral
14.20090626.HERBVRE.r1	AGCTCTCAGAGG	CCGGACTACHVGGGTWTCTAAT	1	14.20090626.HERBVRE	HERBVRE	14	20090626	515f_806r	84	HYLV1BS01	herbvre	Oregon_State_CGRB	cgrb5	14	None	2009	6	26	2009-06-26	Pickles_Reef_FL_HERBVRE_plots	0	GAZ:United States of America	20.0014	-80.4153	n	5.5	0	ENVO:marine biome	ENVO:coral reef	Hybrid Coordinates Ocean Model HCOM_31_0	29.4154	29	29.409	29	29.5937	30	29.0545	29	36.3603	36.3604	36.3731	36.3315	2NC1	PP	HERBVRE	Porites porites	104760	Porites	Stony coral
14.20090629.HERBVRE.r1	ACGATGCGACCA	CCGGACTACHVGGGTWTCTAAT	1	14.20090629.HERBVRE	HERBVRE	14	20090629	515f_806r	32	HX8WXXN01	herbvre	Oregon_State_CGRB	cgrb4	14	None	2009	6	29	2009-06-29	Pickles_Reef_FL_HERBVRE_plots	0	GAZ:United States of America	20.0014	-80.4153	n	5.5	0	ENVO:marine biome	ENVO:coral reef	Hybrid Coordinates Ocean Model HCOM_31_0	29.2789	29	29.2762	29	29.7039	30	28.9555	29	36.3096	36.3097	36.3529	36.2936	2NC1	PP	HERBVRE	Porites porites	104760	Porites	Stony coral
14.20090710.HERBVRE.r1	ACAGCAGTGGTC	CCGGACTACHVGGGTWTCTAAT	1	14.20090710.HERBVRE	HERBVRE	14	20090710	515f_806r	16	HZ8WHYT01	herbvre	Oregon_State_CGRB	cgrb6	14	None	2009	7	10	2009-07-10	Pickles_Reef_FL_HERBVRE_plots	0	GAZ:United States of America	20.0014	-80.4153	n	5.5	0	ENVO:marine biome	ENVO:coral reef	Hybrid Coordinates Ocean Model HCOM_31_0	31.4863	31	30.991	31	31.2241	31	29.7536	30	36.2488	36.2296	36.252	36.2105	2NC1	PP	HERBVRE	Porites porites	104760	Porites	Stony coral
14.20090825.HERBVRE.r1	ACTGTGACTTCA	CCGGACTACHVGGGTWTCTAAT	1	14.20090825.HERBVRE	HERBVRE	14	20090825	515f_806r	58	HYLV1BS01	herbvre	Oregon_State_CGRB	cgrb5	14	None	2009	8	25	2009-08-25	Pickles_Reef_FL_HERBVRE_plots	0	GAZ:United States of America	20.0014	-80.4153	n	5.5	0	ENVO:marine biome	ENVO:coral reef	Hybrid Coordinates Ocean Model HCOM_31_0	30.088	30	30.023	30	30.1887	30	29.9594	30	36.013	36.0026	35.971	36	2NC1	PP	HERBVRE	Porites porites	104760	Porites	Stony coral
14.20091113.HERBVRE.r1	ACCACATACATC	CCGGACTACHVGGGTWTCTAAT	1	14.20091113.HERBVRE	HERBVRE	14	20091113	515f_806r	24	HZ8WHYT01	herbvre	Oregon_State_CGRB	cgrb6	14	None	2009	11	13	2009-11-13	Pickles_Reef_FL_HERBVRE_plots	0	GAZ:United States of America	20.0014	-80.4153	n	5.5	0	ENVO:marine biome	ENVO:coral reef	Hybrid Coordinates Ocean Model HCOM_31_0	27.5284	28	27.5382	28	27.0787	27	27.5362	28	36.0351	36.0339	36.0696	36.0174	2NC1	PP	HERBVRE	Porites porites	104760	Porites	Stony coral
14.20091214.HERBVRE.r1	AGTCCATAGCTG	CCGGACTACHVGGGTWTCTAAT	1	14.20091214.HERBVRE	HERBVRE	14	20091214	515f_806r	94	HYLV1BS01	herbvre	Oregon_State_CGRB	cgrb5	14	None	2009	12	14	2009-12-14	Pickles_Reef_FL_HERBVRE_plots	0	GAZ:United States of America	20.0014	-80.4153	n	5.5	0	ENVO:marine biome	ENVO:coral reef	Hybrid Coordinates Ocean Model HCOM_31_0	26.4162	26	26.3306	26	26.4613	26	26.4913	26	36.0219	36.025	36.0203	35.9894	2NC1	PP	HERBVRE	Porites porites	104760	Porites	Stony coral
14.20120412.HERBVRE.r1	ACACACTATGGC	CCGGACTACHVGGGTWTCTAAT	1	14.20120412.HERBVRE	HERBVRE	14	20120412	515f_806r	8	II9WY4C01	herbvre	Oregon_State_CGRB	cgrb11	14	None	2012	4	12	2012-04-12	Pickles_Reef_FL_HERBVRE_plots	0	GAZ:United States of America	20.0014	-80.4153	n	5.5	0	ENVO:marine biome	ENVO:coral reef	Hybrid Coordinates Ocean Model HCOM_31_0	26.4014	26	25.6837	26	26.4451	26	25.6922	26	36.2663	36.2891	36.3455	36.2729	2NC1	PP	HERBVRE	Porites porites	104760	Porites	Stony coral
1NC2.Ag3.20120412.HERBVRE.mm.r1	ACGCGCAGATAC	CCGGACTACHVGGGTWTCTAAT	1	1NC2.Ag3.20120412.HERBVRE.mm	HERBVRE_mm	1NC2_Ag3	20120412	515f_806r	35	II9WY4C01	herbvre_mm	Oregon_State_CGRB	cgrb11	1NC2_Ag3	None	2012	4	12	2012-04-12	Pickles_Reef_FL_HERBVRE_plots	0	GAZ:United States of America	20.0014	-80.4153	n	5.5	0	ENVO:marine biome	ENVO:coral reef	Hybrid Coordinates Ocean Model HCOM_31_0	26.4014	26	25.6837	26	26.4451	26	25.6922	26	36.2663	36.2891	36.3455	36.2729	1NC2	Ag	HERBVRE_mm	Agaricia	89881	Agaricia	Stony coral
1NC2.PA6.20120412.HERBVRE.mm.r1	ACCTGTCTCTCT	CCGGACTACHVGGGTWTCTAAT	1	1NC2.PA6.20120412.HERBVRE.mm	HERBVRE_mm	1NC2_PA6	20120412	515f_806r	29	II9WY4C01	herbvre_mm	Oregon_State_CGRB	cgrb11	1NC2_PA6	None	2012	4	12	2012-04-12	Pickles_Reef_FL_HERBVRE_plots	0	GAZ:United States of America	20.0014	-80.4153	n	5.5	0	ENVO:marine biome	ENVO:coral reef	Hybrid Coordinates Ocean Model HCOM_31_0	26.4014	26	25.6837	26	26.4451	26	25.6922	26	36.2663	36.2891	36.3455	36.2729	1NC2	PA	HERBVRE_mm	Porites astreoides	104758	Porites	Stony coral
1NC2.PA7.20120412.HERBVRE.mm.r1	ACTTGTAGCAGC	CCGGACTACHVGGGTWTCTAAT	1	1NC2.PA7.20120412.HERBVRE.mm	HERBVRE_mm	1NC2_PA7	20120412	515f_806r	59	II9WY4C01	herbvre_mm	Oregon_State_CGRB	cgrb11	1NC2_PA7	None	2012	4	12	2012-04-12	Pickles_Reef_FL_HERBVRE_plots	0	GAZ:United States of America	20.0014	-80.4153	n	5.5	0	ENVO:marine biome	ENVO:coral reef	Hybrid Coordinates Ocean Model HCOM_31_0	26.4014	26	25.6837	26	26.4451	26	25.6922	26	36.2663	36.2891	36.3455	36.2729	1NC2	PA	HERBVRE_mm	Porites astreoides	104758	Porites	Stony coral
20.20090626.HERBVRE.r1	AATCGTGACTCG	CCGGACTACHVGGGTWTCTAAT	1	20.20090626.HERBVRE	HERBVRE	20	20090626	515f_806r	7	HX8WXXN01	herbvre	Oregon_State_CGRB	cgrb4	20	None	2009	6	26	2009-06-26	Pickles_Reef_FL_HERBVRE_plots	0	GAZ:United States of America	20.0014	-80.4153	n	5.5	0	ENVO:marine biome	ENVO:coral reef	Hybrid Coordinates Ocean Model HCOM_31_0	29.4154	29	29.409	29	29.5937	30	29.0545	29	36.3603	36.3604	36.3731	36.3315	3CU1	SS	HERBVRE	Siderastrea siderea	130672	Siderastrea	Stony coral
20.20090627.HERBVRE.r1	AGCCATACTGAC	CCGGACTACHVGGGTWTCTAAT	1	20.20090627.HERBVRE	HERBVRE	20	20090627	515f_806r	77	HZ8WHYT01	herbvre	Oregon_State_CGRB	cgrb6	20	None	2009	6	27	2009-06-27	Pickles_Reef_FL_HERBVRE_plots	0	GAZ:United States of America	20.0014	-80.4153	n	5.5	0	ENVO:marine biome	ENVO:coral reef	Hybrid Coordinates Ocean Model HCOM_31_0	29.2748	29	29.2797	29	29.5333	30	28.935	29	36.3357	36.3365	36.3607	36.3191	3CU1	SS	HERBVRE	Siderastrea siderea	130672	Siderastrea	Stony coral
20.20090713.HERBVRE.r1	AACTGTGCGTAC	CCGGACTACHVGGGTWTCTAAT	1	20.20090713.HERBVRE	HERBVRE	20	20090713	515f_806r	3	HYLV1BS01	herbvre	Oregon_State_CGRB	cgrb5	20	None	2009	7	13	2009-07-13	Pickles_Reef_FL_HERBVRE_plots	0	GAZ:United States of America	20.0014	-80.4153	n	5.5	0	ENVO:marine biome	ENVO:coral reef	Hybrid Coordinates Ocean Model HCOM_31_0	29.5382	30	29.5461	30	29.5357	30	29.3558	29	36.2469	36.2472	36.2497	36.2335	3CU1	SS	HERBVRE	Siderastrea siderea	130672	Siderastrea	Stony coral
20.20090828.HERBVRE.r1	AATCAGTCTCGT	CCGGACTACHVGGGTWTCTAAT	1	20.20090828.HERBVRE	HERBVRE	20	20090828	515f_806r	6	HX8WXXN01	herbvre	Oregon_State_CGRB	cgrb4	20	None	2009	8	28	2009-08-28	Pickles_Reef_FL_HERBVRE_plots	0	GAZ:United States of America	20.0014	-80.4153	n	5.5	0	ENVO:marine biome	ENVO:coral reef	Hybrid Coordinates Ocean Model HCOM_31_0	29.9761	30	29.9278	30	30.0568	30	29.8858	30	35.8949	35.8793	35.8961	35.9438	3CU1	SS	HERBVRE	Siderastrea siderea	130672	Siderastrea	Stony coral
20.20090828.HERBVRE.r2	AACTCGTCGATG	CCGGACTACHVGGGTWTCTAAT	2	20.20090828.HERBVRE	HERBVRE	20	20090828	515f_806r	2	IAQTA6X01	herbvre	Oregon_State_CGRB	cgrb8	20	None	2009	8	28	2009-08-28	Pickles_Reef_FL_HERBVRE_plots	0	GAZ:United States of America	20.0014	-80.4153	n	5.5	0	ENVO:marine biome	ENVO:coral reef	Hybrid Coordinates Ocean Model HCOM_31_0	29.9761	30	29.9278	30	30.0568	30	29.8858	30	35.8949	35.8793	35.8961	35.9438	3CU1	SS	HERBVRE	Siderastrea siderea	130672	Siderastrea	Stony coral
20.20091113.HERBVRE.r1	ACACATGTCTAC	CCGGACTACHVGGGTWTCTAAT	1	20.20091113.HERBVRE	HERBVRE	20	20091113	515f_806r	9	HX8WXXN01	herbvre	Oregon_State_CGRB	cgrb4	20	None	2009	11	13	2009-11-13	Pickles_Reef_FL_HERBVRE_plots	0	GAZ:United States of America	20.0014	-80.4153	n	5.5	0	ENVO:marine biome	ENVO:coral reef	Hybrid Coordinates Ocean Model HCOM_31_0	27.5284	28	27.5382	28	27.0787	27	27.5362	28	36.0351	36.0339	36.0696	36.0174	3CU1	SS	HERBVRE	Siderastrea siderea	130672	Siderastrea	Stony coral
20.20091214.HERBVRE.r1	ACTTGTAGCAGC	CCGGACTACHVGGGTWTCTAAT	1	20.20091214.HERBVRE	HERBVRE	20	20091214	515f_806r	59	HYLV1BS01	herbvre	Oregon_State_CGRB	cgrb5	20	None	2009	12	14	2009-12-14	Pickles_Reef_FL_HERBVRE_plots	0	GAZ:United States of America	20.0014	-80.4153	n	5.5	0	ENVO:marine biome	ENVO:coral reef	Hybrid Coordinates Ocean Model HCOM_31_0	26.4162	26	26.3306	26	26.4613	26	26.4913	26	36.0219	36.025	36.0203	35.9894	3CU1	SS	HERBVRE	Siderastrea siderea	130672	Siderastrea	Stony coral
20.20100123.HERBVRE.r1	ACGACGTCTTAG	CCGGACTACHVGGGTWTCTAAT	1	20.20100123.HERBVRE	HERBVRE	20	20100123	515f_806r	30	IAZ3J8Q01	herbvre	Oregon_State_CGRB	cgrb9	20	None	2010	1	23	2010-01-23	Pickles_Reef_FL_HERBVRE_plots	0	GAZ:United States of America	20.0014	-80.4153	n	5.5	0	ENVO:marine biome	ENVO:coral reef	Hybrid Coordinates Ocean Model HCOM_31_0	23.3472	23	23.3642	23	23.6596	24	23.4174	23	36.2795	36.2758	36.2969	36.2503	3CU1	SS	HERBVRE	Siderastrea siderea	130672	Siderastrea	Stony coral
1CU1.PA3.20120412.HERBVRE.mm.r1	ACTCACGGTATG	CCGGACTACHVGGGTWTCTAAT	1	1CU1.PA3.20120412.HERBVRE.mm	HERBVRE_mm	1CU1_PA3	20120412	515f_806r	49	II9WY4C01	herbvre_mm	Oregon_State_CGRB	cgrb11	1CU1_PA3	None	2012	4	12	2012-04-12	Pickles_Reef_FL_HERBVRE_plots	0	GAZ:United States of America	20.0014	-80.4153	n	5.5	0	ENVO:marine biome	ENVO:coral reef	Hybrid Coordinates Ocean Model HCOM_31_0	26.4014	26	25.6837	26	26.4451	26	25.6922	26	36.2663	36.2891	36.3455	36.2729	1CU1	PA	HERBVRE_mm	Porites astreoides	104758	Porites	Stony coral
1CU2.Ag3.20120412.HERBVRE.mm.r1	AGACTGCGTACT	CCGGACTACHVGGGTWTCTAAT	1	1CU2.Ag3.20120412.HERBVRE.mm	HERBVRE_mm	1CU2_Ag3	20120412	515f_806r	63	IJNBDG401	herbvre_mm	Oregon_State_CGRB	cgrb12	1CU2_Ag3	None	2012	4	12	2012-04-12	Pickles_Reef_FL_HERBVRE_plots	0	GAZ:United States of America	20.0014	-80.4153	n	5.5	0	ENVO:marine biome	ENVO:coral reef	Hybrid Coordinates Ocean Model HCOM_31_0	26.4014	26	25.6837	26	26.4451	26	25.6922	26	36.2663	36.2891	36.3455	36.2729	1CU2	Ag	HERBVRE_mm	Agaricia	89881	Agaricia	Stony coral
79.20100615.HERBVRE.r1	AGCTGACTAGTC	CCGGACTACHVGGGTWTCTAAT	1	79.20100615.HERBVRE	HERBVRE	79	20100615	515f_806r	85	HWQ9JVQ01	herbvre	Oregon_State_CGRB	cgrb3	79	None	2010	6	15	2010-06-15	Pickles_Reef_FL_HERBVRE_plots	0	GAZ:United States of America	20.0014	-80.4153	n	5.5	0	ENVO:marine biome	ENVO:coral reef	Hybrid Coordinates Ocean Model HCOM_31_0	29.8246	30	29.4387	29	30.02	30	29.1927	29	36.2665	36.3033	36.2292	36.2971	2NU2	SI	HERBVRE	Stephanocoenia intersepta	130191	Stephanocoenia	Stony coral
1NU1.Ag1.20120412.HERBVRE.mm.r1	ACGCAACTGCTA	CCGGACTACHVGGGTWTCTAAT	1	1NU1.Ag1.20120412.HERBVRE.mm	HERBVRE_mm	1NU1_Ag1	20120412	515f_806r	33	II9WY4C01	herbvre_mm	Oregon_State_CGRB	cgrb11	1NU1_Ag1	None	2012	4	12	2012-04-12	Pickles_Reef_FL_HERBVRE_plots	0	GAZ:United States of America	20.0014	-80.4153	n	5.5	0	ENVO:marine biome	ENVO:coral reef	Hybrid Coordinates Ocean Model HCOM_31_0	26.4014	26	25.6837	26	26.4451	26	25.6922	26	36.2663	36.2891	36.3455	36.2729	1NU1	Ag	HERBVRE_mm	Agaricia	89881	Agaricia	Stony coral
1NU1.Ag4.20120412.HERBVRE.mm.r1	AGAACACGTCTC	CCGGACTACHVGGGTWTCTAAT	1	1NU1.Ag4.20120412.HERBVRE.mm	HERBVRE_mm	1NU1_Ag4	20120412	515f_806r	60	II9WY4C01	herbvre_mm	Oregon_State_CGRB	cgrb11	1NU1_Ag4	None	2012	4	12	2012-04-12	Pickles_Reef_FL_HERBVRE_plots	0	GAZ:United States of America	20.0014	-80.4153	n	5.5	0	ENVO:marine biome	ENVO:coral reef	Hybrid Coordinates Ocean Model HCOM_31_0	26.4014	26	25.6837	26	26.4451	26	25.6922	26	36.2663	36.2891	36.3455	36.2729	1NU1	Ag	HERBVRE_mm	Agaricia	89881	Agaricia	Stony coral
1NU1.SS2.20120412.HERBVRE.mm.r1	ACGATGCGACCA	CCGGACTACHVGGGTWTCTAAT	1	1NU1.SS2.20120412.HERBVRE.mm	HERBVRE_mm	1NU1_SS2	20120412	515f_806r	32	II9WY4C01	herbvre_mm	Oregon_State_CGRB	cgrb11	1NU1_SS2	None	2012	4	12	2012-04-12	Pickles_Reef_FL_HERBVRE_plots	0	GAZ:United States of America	20.0014	-80.4153	n	5.5	0	ENVO:marine biome	ENVO:coral reef	Hybrid Coordinates Ocean Model HCOM_31_0	26.4014	26	25.6837	26	26.4451	26	25.6922	26	36.2663	36.2891	36.3455	36.2729	1NU1	SS	HERBVRE_mm	Siderastrea siderea	130672	Siderastrea	Stony coral
1NU2.Ag2.20120412.HERBVRE.mm.r1	AACTCGTCGATG	CCGGACTACHVGGGTWTCTAAT	1	1NU2.Ag2.20120412.HERBVRE.mm	HERBVRE_mm	1NU2_Ag2	20120412	515f_806r	2	II9WY4C01	herbvre_mm	Oregon_State_CGRB	cgrb11	1NU2_Ag2	None	2012	4	12	2012-04-12	Pickles_Reef_FL_HERBVRE_plots	0	GAZ:United States of America	20.0014	-80.4153	n	5.5	0	ENVO:marine biome	ENVO:coral reef	Hybrid Coordinates Ocean Model HCOM_31_0	26.4014	26	25.6837	26	26.4451	26	25.6922	26	36.2663	36.2891	36.3455	36.2729	1NU2	Ag	HERBVRE_mm	Agaricia	89881	Agaricia	Stony coral
2NU1.PA6.20120412.HERBVRE.mm.r1	ACGACGTCTTAG	CCGGACTACHVGGGTWTCTAAT	1	2NU1.PA6.20120412.HERBVRE.mm	HERBVRE_mm	2NU1_PA6	20120412	515f_806r	30	II9WY4C01	herbvre_mm	Oregon_State_CGRB	cgrb11	2NU1_PA6	None	2012	4	12	2012-04-12	Pickles_Reef_FL_HERBVRE_plots	0	GAZ:United States of America	20.0014	-80.4153	n	5.5	0	ENVO:marine biome	ENVO:coral reef	Hybrid Coordinates Ocean Model HCOM_31_0	26.4014	26	25.6837	26	26.4451	26	25.6922	26	36.2663	36.2891	36.3455	36.2729	2NU1	PA	HERBVRE_mm	Porites astreoides	104758	Porites	Stony coral
5.20090708.HERBVRE.r1	ACGCTATCTGGA	CCGGACTACHVGGGTWTCTAAT	1	5.20090708.HERBVRE	HERBVRE	5	20090708	515f_806r	36	HZ8WHYT01	herbvre	Oregon_State_CGRB	cgrb6	5	None	2009	7	8	2009-07-08	Pickles_Reef_FL_HERBVRE_plots	0	GAZ:United States of America	20.0014	-80.4153	n	5.5	0	ENVO:marine biome	ENVO:coral reef	Hybrid Coordinates Ocean Model HCOM_31_0	30.9848	31	29.4754	29	30.7635	31	29.2624	29	36.2158	36.1991	36.2187	36.1979	1CU2	PP	HERBVRE	Porites porites	104760	Porites	Stony coral
5.20091113.HERBVRE.r1	AGGCTACACGAC	CCGGACTACHVGGGTWTCTAAT	1	5.20091113.HERBVRE	HERBVRE	5	20091113	515f_806r	88	H2A14PN01	herbvre	Oregon_State_CGRB	cgrb7	5	None	2009	11	13	2009-11-13	Pickles_Reef_FL_HERBVRE_plots	0	GAZ:United States of America	20.0014	-80.4153	n	5.5	0	ENVO:marine biome	ENVO:coral reef	Hybrid Coordinates Ocean Model HCOM_31_0	27.5284	28	27.5382	28	27.0787	27	27.5362	28	36.0351	36.0339	36.0696	36.0174	1CU2	PP	HERBVRE	Porites porites	104760	Porites	Stony coral
5.20100123.HERBVRE.r1	AGACTGCGTACT	CCGGACTACHVGGGTWTCTAAT	1	5.20100123.HERBVRE	HERBVRE	5	20100123	515f_806r	63	IAZ3J8Q01	herbvre	Oregon_State_CGRB	cgrb9	5	None	2010	1	23	2010-01-23	Pickles_Reef_FL_HERBVRE_plots	0	GAZ:United States of America	20.0014	-80.4153	n	5.5	0	ENVO:marine biome	ENVO:coral reef	Hybrid Coordinates Ocean Model HCOM_31_0	23.3472	23	23.3642	23	23.6596	24	23.4174	23	36.2795	36.2758	36.2969	36.2503	1CU2	PP	HERBVRE	Porites porites	104760	Porites	Stony coral
37.20091214.HERBVRE.r1	ACTCAGATACTC	CCGGACTACHVGGGTWTCTAAT	1	37.20091214.HERBVRE	HERBVRE	37	20091214	515f_806r	50	HYLV1BS01	herbvre	Oregon_State_CGRB	cgrb5	37	None	2009	12	14	2009-12-14	Pickles_Reef_FL_HERBVRE_plots	0	GAZ:United States of America	20.0014	-80.4153	n	5.5	0	ENVO:marine biome	ENVO:coral reef	Hybrid Coordinates Ocean Model HCOM_31_0	26.4162	26	26.3306	26	26.4613	26	26.4913	26	36.0219	36.025	36.0203	35.9894	4CU1	PA	HERBVRE	Porites astreoides	104758	Porites	Stony coral
37.20100618.HERBVRE.r1	AGCGTAGGTCGT	CCGGACTACHVGGGTWTCTAAT	1	37.20100618.HERBVRE	HERBVRE	37	20100618	515f_806r	81	IJNBDG401	herbvre	Oregon_State_CGRB	cgrb12	37	None	2010	6	18	2010-06-18	Pickles_Reef_FL_HERBVRE_plots	0	GAZ:United States of America	20.0014	-80.4153	n	5.5	0	ENVO:marine biome	ENVO:coral reef	Hybrid Coordinates Ocean Model HCOM_31_0	30.6253	31	29.9707	30	31.3355	31	29.9235	30	36.2736	36.2945	36.2499	36.299	4CU1	PA	HERBVRE	Porites astreoides	104758	Porites	Stony coral
37.20120516.HERBVRE.r1	ACTCTTCTAGAG	CCGGACTACHVGGGTWTCTAAT	1	37.20120516.HERBVRE	HERBVRE	37	20120516	515f_806r	53	IJNBDG401	herbvre	Oregon_State_CGRB	cgrb12	37	None	2012	5	16	2012-05-16	Pickles_Reef_FL_HERBVRE_plots	0	GAZ:United States of America	20.0014	-80.4153	n	5.5	0	ENVO:marine biome	ENVO:coral reef	Hybrid Coordinates Ocean Model HCOM_31_0	26.6116	27	26.6351	27	27.3061	27	26.6571	27	36.2647	36.2646	36.2631	36.2645	4CU1	PA	HERBVRE	Porites astreoides	104758	Porites	Stony coral
38.20100524.HERBVRE.r1	AGCTCCATACAG	CCGGACTACHVGGGTWTCTAAT	1	38.20100524.HERBVRE	HERBVRE	38	20100524	515f_806r	83	IB4T0NU01	herbvre	Oregon_State_CGRB	cgrb10	38	None	2010	5	24	2010-05-24	Pickles_Reef_FL_HERBVRE_plots	0	GAZ:United States of America	20.0014	-80.4153	n	5.5	0	ENVO:marine biome	ENVO:coral reef	Hybrid Coordinates Ocean Model HCOM_31_0	27.2527	27	27.2286	27	27.3516	27	27.1537	27	36.2864	36.2853	36.2999	36.2889	4CU1	PP	HERBVRE	Porites porites	104760	Porites	Stony coral
74.20110119.HERBVRE.r1	AACTGTGCGTAC	CCGGACTACHVGGGTWTCTAAT	1	74.20110119.HERBVRE	HERBVRE	74	20110119	515f_806r	3	HHEYP5C01	herbvre	Oregon_State_CGRB	cgrb1	74	None	2011	1	19	2011-01-19	Pickles_Reef_FL_HERBVRE_plots	0	GAZ:United States of America	20.0014	-80.4153	n	5.5	0	ENVO:marine biome	ENVO:coral reef	Hybrid Coordinates Ocean Model HCOM_31_0	23.3292	23	23.2421	23	23.108	23	23.1966	23	36.1889	36.1876	36.199	36.1845	2CU2	PP	HERBVRE	Porites porites	104760	Porites	Stony coral
74.20120412.HERBVRE.r1	ACTCGCACAGGA	CCGGACTACHVGGGTWTCTAAT	1	74.20120412.HERBVRE	HERBVRE	74	20120412	515f_806r	52	II9WY4C01	herbvre	Oregon_State_CGRB	cgrb11	74	None	2012	4	12	2012-04-12	Pickles_Reef_FL_HERBVRE_plots	0	GAZ:United States of America	20.0014	-80.4153	n	5.5	0	ENVO:marine biome	ENVO:coral reef	Hybrid Coordinates Ocean Model HCOM_31_0	26.4014	26	25.6837	26	26.4451	26	25.6922	26	36.2663	36.2891	36.3455	36.2729	2CU2	PP	HERBVRE	Porites porites	104760	Porites	Stony coral
5.20090622.HERBVRE.r1	ACGACGTCTTAG	CCGGACTACHVGGGTWTCTAAT	1	5.20090622.HERBVRE	HERBVRE	5	20090622	515f_806r	30	HX8WXXN01	herbvre	Oregon_State_CGRB	cgrb4	5	None	2009	6	22	2009-06-22	Pickles_Reef_FL_HERBVRE_plots	0	GAZ:United States of America	20.0014	-80.4153	n	5.5	0	ENVO:marine biome	ENVO:coral reef	Hybrid Coordinates Ocean Model HCOM_31_0	29.9075	30	29.6423	30	30.1859	30	28.9837	29	36.2849	36.2771	36.3574	36.2853	1CU2	PP	HERBVRE	Porites porites	104760	Porites	Stony coral
5.20090623.HERBVRE.r1	ACAGAGTCGGCT	CCGGACTACHVGGGTWTCTAAT	1	5.20090623.HERBVRE	HERBVRE	5	20090623	515f_806r	15	HX8WXXN01	herbvre	Oregon_State_CGRB	cgrb4	5	None	2009	6	23	2009-06-23	Pickles_Reef_FL_HERBVRE_plots	0	GAZ:United States of America	20.0014	-80.4153	n	5.5	0	ENVO:marine biome	ENVO:coral reef	Hybrid Coordinates Ocean Model HCOM_31_0	29.8501	30	29.7434	30	30.1945	30	29.237	29	36.3307	36.3239	36.4281	36.3111	1CU2	PP	HERBVRE	Porites porites	104760	Porites	Stony coral
5.20090626.HERBVRE.r1	AGATCTCTGCAT	CCGGACTACHVGGGTWTCTAAT	1	5.20090626.HERBVRE	HERBVRE	5	20090626	515f_806r	70	H2A14PN01	herbvre	Oregon_State_CGRB	cgrb7	5	None	2009	6	26	2009-06-26	Pickles_Reef_FL_HERBVRE_plots	0	GAZ:United States of America	20.0014	-80.4153	n	5.5	0	ENVO:marine biome	ENVO:coral reef	Hybrid Coordinates Ocean Model HCOM_31_0	29.4154	29	29.409	29	29.5937	30	29.0545	29	36.3603	36.3604	36.3731	36.3315	1CU2	PP	HERBVRE	Porites porites	104760	Porites	Stony coral
5.20100524.HERBVRE.r1	AGATGTTCTGCT	CCGGACTACHVGGGTWTCTAAT	1	5.20100524.HERBVRE	HERBVRE	5	20100524	515f_806r	71	IB4T0NU01	herbvre	Oregon_State_CGRB	cgrb10	5	None	2010	5	24	2010-05-24	Pickles_Reef_FL_HERBVRE_plots	0	GAZ:United States of America	20.0014	-80.4153	n	5.5	0	ENVO:marine biome	ENVO:coral reef	Hybrid Coordinates Ocean Model HCOM_31_0	27.2527	27	27.2286	27	27.3516	27	27.1537	27	36.2864	36.2853	36.2999	36.2889	1CU2	PP	HERBVRE	Porites porites	104760	Porites	Stony coral
37.20090901.HERBVRE.r1	ACGGTGAGTGTC	CCGGACTACHVGGGTWTCTAAT	1	37.20090901.HERBVRE	HERBVRE	37	20090901	515f_806r	39	HZ8WHYT01	herbvre	Oregon_State_CGRB	cgrb6	37	None	2009	9	1	2009-09-01	Pickles_Reef_FL_HERBVRE_plots	0	GAZ:United States of America	20.0014	-80.4153	n	5.5	0	ENVO:marine biome	ENVO:coral reef	Hybrid Coordinates Ocean Model HCOM_31_0	30.8324	31	30.6737	31	30.9543	31	30.3031	30	36.0047	36.0024	35.9765	36.0168	4CU1	PA	HERBVRE	Porites astreoides	104758	Porites	Stony coral
37.20090908.HERBVRE.r1	AGAACACGTCTC	CCGGACTACHVGGGTWTCTAAT	1	37.20090908.HERBVRE	HERBVRE	37	20090908	515f_806r	60	HYLV1BS01	herbvre	Oregon_State_CGRB	cgrb5	37	None	2009	9	8	2009-09-08	Pickles_Reef_FL_HERBVRE_plots	0	GAZ:United States of America	20.0014	-80.4153	n	5.5	0	ENVO:marine biome	ENVO:coral reef	Hybrid Coordinates Ocean Model HCOM_31_0	29.893	30	29.7896	30	29.8696	30	29.6802	30	36.0267	36.02	36.0138	36.0587	4CU1	PA	HERBVRE	Porites astreoides	104758	Porites	Stony coral
37.20110810.HERBVRE.r1	ACCAGACGATGC	CCGGACTACHVGGGTWTCTAAT	1	37.20110810.HERBVRE	HERBVRE	37	20110810	515f_806r	25	HWQ9JVQ01	herbvre	Oregon_State_CGRB	cgrb3	37	None	2011	8	10	2011-08-10	Pickles_Reef_FL_HERBVRE_plots	0	GAZ:United States of America	20.0014	-80.4153	n	5.5	0	ENVO:marine biome	ENVO:coral reef	Hybrid Coordinates Ocean Model HCOM_31_0	30.2178	30	30.2297	30	30.4688	30	29.7603	30	36.1437	36.144	36.1515	36.1737	4CU1	PA	HERBVRE	Porites astreoides	104758	Porites	Stony coral
37.20120107.HERBVRE.r1	ACGACGTCTTAG	CCGGACTACHVGGGTWTCTAAT	1	37.20120107.HERBVRE	HERBVRE	37	20120107	515f_806r	30	IJNBDG401	herbvre	Oregon_State_CGRB	cgrb12	37	None	2012	1	7	2012-01-07	Pickles_Reef_FL_HERBVRE_plots	0	GAZ:United States of America	20.0014	-80.4153	n	5.5	0	ENVO:marine biome	ENVO:coral reef	Hybrid Coordinates Ocean Model HCOM_31_0	22.3036	22	22.178	22	22.0674	22	22.9337	23	36.274	36.2767	36.2874	36.2163	4CU1	PA	HERBVRE	Porites astreoides	104758	Porites	Stony coral
74.20100811.HERBVRE.r1	AGCGAGCTATCT	CCGGACTACHVGGGTWTCTAAT	1	74.20100811.HERBVRE	HERBVRE	74	20100811	515f_806r	79	HWQ9JVQ01	herbvre	Oregon_State_CGRB	cgrb3	74	None	2010	8	11	2010-08-11	Pickles_Reef_FL_HERBVRE_plots	0	GAZ:United States of America	20.0014	-80.4153	n	5.5	0	ENVO:marine biome	ENVO:coral reef	Hybrid Coordinates Ocean Model HCOM_31_0	28.8622	29	28.8578	29	28.9163	29	28.7622	29	35.9143	35.9141	35.8377	35.9436	2CU2	PP	HERBVRE	Porites porites	104760	Porites	Stony coral
1CU2.PA5.20120412.HERBVRE.mm.r1	ACTCGATTCGAT	CCGGACTACHVGGGTWTCTAAT	1	1CU2.PA5.20120412.HERBVRE.mm	HERBVRE_mm	1CU2_PA5	20120412	515f_806r	51	II9WY4C01	herbvre_mm	Oregon_State_CGRB	cgrb11	1CU2_PA5	None	2012	4	12	2012-04-12	Pickles_Reef_FL_HERBVRE_plots	0	GAZ:United States of America	20.0014	-80.4153	n	5.5	0	ENVO:marine biome	ENVO:coral reef	Hybrid Coordinates Ocean Model HCOM_31_0	26.4014	26	25.6837	26	26.4451	26	25.6922	26	36.2663	36.2891	36.3455	36.2729	1CU2	PA	HERBVRE_mm	Porites astreoides	104758	Porites	Stony coral
2CU2.PA1.20120412.HERBVRE.mm.r1	ACTACGTGTGGT	CCGGACTACHVGGGTWTCTAAT	1	2CU2.PA1.20120412.HERBVRE.mm	HERBVRE_mm	2CU2_PA1	20120412	515f_806r	46	II9WY4C01	herbvre_mm	Oregon_State_CGRB	cgrb11	2CU2_PA1	None	2012	4	12	2012-04-12	Pickles_Reef_FL_HERBVRE_plots	0	GAZ:United States of America	20.0014	-80.4153	n	5.5	0	ENVO:marine biome	ENVO:coral reef	Hybrid Coordinates Ocean Model HCOM_31_0	26.4014	26	25.6837	26	26.4451	26	25.6922	26	36.2663	36.2891	36.3455	36.2729	2CU2	PA	HERBVRE_mm	Porites astreoides	104758	Porites	Stony coral
15.20110119.HERBVRE.r1	AACTCGTCGATG	CCGGACTACHVGGGTWTCTAAT	1	15.20110119.HERBVRE	HERBVRE	15	20110119	515f_806r	2	HHEYP5C01	herbvre	Oregon_State_CGRB	cgrb1	15	None	2011	1	19	2011-01-19	Pickles_Reef_FL_HERBVRE_plots	0	GAZ:United States of America	20.0014	-80.4153	n	5.5	0	ENVO:marine biome	ENVO:coral reef	Hybrid Coordinates Ocean Model HCOM_31_0	23.3292	23	23.2421	23	23.108	23	23.1966	23	36.1889	36.1876	36.199	36.1845	2NU1	PP	HERBVRE	Porites porites	104760	Porites	Stony coral
27.20100123.HERBVRE.r1	AAGAGATGTCGA	CCGGACTACHVGGGTWTCTAAT	1	27.20100123.HERBVRE	HERBVRE	27	20100123	515f_806r	4	IAZ3J8Q01	herbvre	Oregon_State_CGRB	cgrb9	27	None	2010	1	23	2010-01-23	Pickles_Reef_FL_HERBVRE_plots	0	GAZ:United States of America	20.0014	-80.4153	n	5.5	0	ENVO:marine biome	ENVO:coral reef	Hybrid Coordinates Ocean Model HCOM_31_0	23.3472	23	23.3642	23	23.6596	24	23.4174	23	36.2795	36.2758	36.2969	36.2503	3NU2	PP	HERBVRE	Porites porites	104760	Porites	Stony coral
27.20100423.HERBVRE.r1	ACACTAGATCCG	CCGGACTACHVGGGTWTCTAAT	1	27.20100423.HERBVRE	HERBVRE	27	20100423	515f_806r	12	IAZ3J8Q01	herbvre	Oregon_State_CGRB	cgrb9	27	None	2010	4	23	2010-04-23	Pickles_Reef_FL_HERBVRE_plots	0	GAZ:United States of America	20.0014	-80.4153	n	5.5	0	ENVO:marine biome	ENVO:coral reef	Hybrid Coordinates Ocean Model HCOM_31_0	25.4379	25	24.9027	25	25.7653	26	24.7995	25	36.2649	36.2563	36.298	36.2494	3NU2	PP	HERBVRE	Porites porites	104760	Porites	Stony coral
27.20110810.HERBVRE.r1	AGACGTGCACTG	CCGGACTACHVGGGTWTCTAAT	1	27.20110810.HERBVRE	HERBVRE	27	20110810	515f_806r	62	HWQ9JVQ01	herbvre	Oregon_State_CGRB	cgrb3	27	None	2011	8	10	2011-08-10	Pickles_Reef_FL_HERBVRE_plots	0	GAZ:United States of America	20.0014	-80.4153	n	5.5	0	ENVO:marine biome	ENVO:coral reef	Hybrid Coordinates Ocean Model HCOM_31_0	30.2178	30	30.2297	30	30.4688	30	29.7603	30	36.1437	36.144	36.1515	36.1737	3NU2	PP	HERBVRE	Porites porites	104760	Porites	Stony coral
78.20120412.HERBVRE.r1	ACTAGCTCCATA	CCGGACTACHVGGGTWTCTAAT	1	78.20120412.HERBVRE	HERBVRE	78	20120412	515f_806r	47	II9WY4C01	herbvre	Oregon_State_CGRB	cgrb11	78	None	2012	4	12	2012-04-12	Pickles_Reef_FL_HERBVRE_plots	0	GAZ:United States of America	20.0014	-80.4153	n	5.5	0	ENVO:marine biome	ENVO:coral reef	Hybrid Coordinates Ocean Model HCOM_31_0	26.4014	26	25.6837	26	26.4451	26	25.6922	26	36.2663	36.2891	36.3455	36.2729	2NU2	PA	HERBVRE	Porites astreoides	104758	Porites	Stony coral
15.20091113.HERBVRE.r1	ACGAGTGCTATC	CCGGACTACHVGGGTWTCTAAT	1	15.20091113.HERBVRE	HERBVRE	15	20091113	515f_806r	31	H2A14PN01	herbvre	Oregon_State_CGRB	cgrb7	15	None	2009	11	13	2009-11-13	Pickles_Reef_FL_HERBVRE_plots	0	GAZ:United States of America	20.0014	-80.4153	n	5.5	0	ENVO:marine biome	ENVO:coral reef	Hybrid Coordinates Ocean Model HCOM_31_0	27.5284	28	27.5382	28	27.0787	27	27.5362	28	36.0351	36.0339	36.0696	36.0174	2NU1	PP	HERBVRE	Porites porites	104760	Porites	Stony coral
45.20120412.HERBVRE.r1	ACTGTACGCGTA	CCGGACTACHVGGGTWTCTAAT	1	45.20120412.HERBVRE	HERBVRE	45	20120412	515f_806r	56	II9WY4C01	herbvre	Oregon_State_CGRB	cgrb11	45	None	2012	4	12	2012-04-12	Pickles_Reef_FL_HERBVRE_plots	0	GAZ:United States of America	20.0014	-80.4153	n	5.5	0	ENVO:marine biome	ENVO:coral reef	Hybrid Coordinates Ocean Model HCOM_31_0	26.4014	26	25.6837	26	26.4451	26	25.6922	26	36.2663	36.2891	36.3455	36.2729	4NU2	PA	HERBVRE	Porites astreoides	104758	Porites	Stony coral
67.20120412.HERBVRE.r1	ACTCTTCTAGAG	CCGGACTACHVGGGTWTCTAAT	1	67.20120412.HERBVRE	HERBVRE	67	20120412	515f_806r	53	II9WY4C01	herbvre	Oregon_State_CGRB	cgrb11	67	None	2012	4	12	2012-04-12	Pickles_Reef_FL_HERBVRE_plots	0	GAZ:United States of America	20.0014	-80.4153	n	5.5	0	ENVO:marine biome	ENVO:coral reef	Hybrid Coordinates Ocean Model HCOM_31_0	26.4014	26	25.6837	26	26.4451	26	25.6922	26	36.2663	36.2891	36.3455	36.2729	1NU1	PP	HERBVRE	Porites porites	104760	Porites	Stony coral
78.20100811.HERBVRE.r1	ACATCACTTAGC	CCGGACTACHVGGGTWTCTAAT	1	78.20100811.HERBVRE	HERBVRE	78	20100811	515f_806r	20	HWQ9JVQ01	herbvre	Oregon_State_CGRB	cgrb3	78	None	2010	8	11	2010-08-11	Pickles_Reef_FL_HERBVRE_plots	0	GAZ:United States of America	20.0014	-80.4153	n	5.5	0	ENVO:marine biome	ENVO:coral reef	Hybrid Coordinates Ocean Model HCOM_31_0	28.8622	29	28.8578	29	28.9163	29	28.7622	29	35.9143	35.9141	35.8377	35.9436	2NU2	PA	HERBVRE	Porites astreoides	104758	Porites	Stony coral
[truncated: 303 more columns]

## Sheet: 2d_Water_Samples
Supplementary Table 2d. Microbial Community Metadata (Water Samples)
Supplementary Data 2d. Microbial sample metadata for water samples used in SourceTracker analysis.
#SampleID	BarcodeSequence	LinkerPrimerSequence	Replicate	SampleID_no_replicate	McMindsSampleID	project	Individual	concatenated_date	primer_name	barcode_number	run_prefix	analysis_name	SequencingCenter	sequencing_run	OldSampleID	ANONYMIZED_NAME	sample_site_id	year	month	day	date_collected	sample_location_name	altitude	country	latitude	longitude	assigned_from_geo	depth	elevation	env_biome	env_feature	temp_and_salinity_source	HCOM_temp_0m	HCOM_temp_0m_degrees	HCOM_temp_5m	HCOM_temp_5m_degrees	HCOM_avg_temp_0m	HCOM_avg_0m_degrees	HCOM_avg_temp_5m	HCOM_avg_temp_5m_degrees	HCOM_salt_0m	HCOM_salt_5m	HCOM_salt_avg_0m	HCOM_salt_avg_5m	plot_code	Project	plot_code_month_year	SourceSink	Env
SD.W1.20120831.HERBVRE.r1	ACTCAGATACTC	CCGGACTACHVGGGTWTCTAAT	1	SD.W1.20120831.HERBVRE	SD.W1.20120831.HERBVRE	HERBVRE	SD_W1	20120831	515f_806r	50	IAQTA6X01	sid_dis	Oregon_State_CGRB	cgrb8	SD.W1.20120831.HERBVRE	SD.W1.20120831.HERBVRE	SD.W1	2012	8	31	2012-08-31	Pickles_Reef_FL_HERBVRE_plots	0	GAZ:United States of America	20.0014	-80.4153	n	5.5	0	ENVO:marine biome	ENVO:coral reef	Hybrid Coordinates Ocean Model HCOM_31_0	28.7226	29	28.0912	28	28.7197	29	27.9974	28	36.0324	36.0297	36.0127	36.0213	External	sid_dis	External_8_2012	source	seawater
SD.W2.20120831.HERBVRE.r1	ACTCACGGTATG	CCGGACTACHVGGGTWTCTAAT	1	SD.W2.20120831.HERBVRE	SD.W2.20120831.HERBVRE	HERBVRE	SD_W2	20120831	515f_806r	49	IAQTA6X01	sid_dis	Oregon_State_CGRB	cgrb8	SD.W2.20120831.HERBVRE	SD.W2.20120831.HERBVRE	SD.W2	2012	8	31	2012-08-31	Pickles_Reef_FL_HERBVRE_plots	0	GAZ:United States of America	20.0014	-80.4153	n	5.5	0	ENVO:marine biome	ENVO:coral reef	Hybrid Coordinates Ocean Model HCOM_31_0	28.7226	29	28.0912	28	28.7197	29	27.9974	28	36.0324	36.0297	36.0127	36.0213	External	sid_dis	External_8_2012	source	seawater
w1A.20120817.HERBVRE.r1	ACTTGTAGCAGC	CCGGACTACHVGGGTWTCTAAT	1	w1A.20120817.HERBVRE	w1A.20120817	HERBVRE	w1A	20120817	515f_806r	59	IJNBDG401	herbvre	Oregon_State_CGRB	cgrb12	w1A.20120817.HERBVRE	w1A.20120817.HERBVRE	w1A	2012	8	17	2012-08-17	Pickles_Reef_FL_HERBVRE_plots	0	GAZ:United States of America	20.0014	-80.4153	n	5.5	0	ENVO:marine biome	ENVO:coral reef	Hybrid Coordinates Ocean Model HCOM_31_0	30.3674	30	30.2189	30	30.3384	30	29.4691	29	36.0598	36.0602	36.0825	36.0745	External	HERBVRE	External_8_2012	source	seawater
w1B.20120817.HERBVRE.r1	AATCGTGACTCG	CCGGACTACHVGGGTWTCTAAT	1	w1B.20120817.HERBVRE	w1B.20120817	HERBVRE	w1B	20120817	515f_806r	7	IJNBDG401	herbvre	Oregon_State_CGRB	cgrb12	w1B.20120817.HERBVRE	w1B.20120817.HERBVRE	w1B	2012	8	17	2012-08-17	Pickles_Reef_FL_HERBVRE_plots	0	GAZ:United States of America	20.0014	-80.4153	n	5.5	0	ENVO:marine biome	ENVO:coral reef	Hybrid Coordinates Ocean Model HCOM_31_0	30.3674	30	30.2189	30	30.3384	30	29.4691	29	36.0598	36.0602	36.0825	36.0745	External	HERBVRE	External_8_2012	source	seawater
w2A.20120817.HERBVRE.r1	ACTCGATTCGAT	CCGGACTACHVGGGTWTCTAAT	1	w2A.20120817.HERBVRE	w2A.20120817	HERBVRE	w2A	20120817	515f_806r	51	IJNBDG401	herbvre	Oregon_State_CGRB	cgrb12	w2A.20120817.HERBVRE	w2A.20120817.HERBVRE	w2A	2012	8	17	2012-08-17	Pickles_Reef_FL_HERBVRE_plots	0	GAZ:United States of America	20.0014	-80.4153	n	5.5	0	ENVO:marine biome	ENVO:coral reef	Hybrid Coordinates Ocean Model HCOM_31_0	30.3674	30	30.2189	30	30.3384	30	29.4691	29	36.0598	36.0602	36.0825	36.0745	External	HERBVRE	External_8_2012	source	seawater
w2B.20120817.HERBVRE.r1	ACTCGCACAGGA	CCGGACTACHVGGGTWTCTAAT	1	w2B.20120817.HERBVRE	w2B.20120817	HERBVRE	w2B	20120817	515f_806r	52	IJNBDG401	herbvre	Oregon_State_CGRB	cgrb12	w2B.20120817.HERBVRE	w2B.20120817.HERBVRE	w2B	2012	8	17	2012-08-17	Pickles_Reef_FL_HERBVRE_plots	0	GAZ:United States of America	20.0014	-80.4153	n	5.5	0	ENVO:marine biome	ENVO:coral reef	Hybrid Coordinates Ocean Model HCOM_31_0	30.3674	30	30.2189	30	30.3384	30	29.4691	29	36.0598	36.0602	36.0825	36.0745	External	HERBVRE	External_8_2012	source	seawater
water.2.20110811.HERBVRE.r1	ACGGATCGTCAG	CCGGACTACHVGGGTWTCTAAT	1	water.2.20110811.HERBVRE	water.2.20110811	HERBVRE	water_2	20110811	515f_806r	38	IJNBDG401	herbvre	Oregon_State_CGRB	cgrb12	water_2.20110811.HERBVRE	water_2.20110811.HERBVRE	water_2	2011	8	11	2011-08-11	Pickles_Reef_FL_HERBVRE_plots	0	GAZ:United States of America	20.0014	-80.4153	n	5.5	0	ENVO:marine biome	ENVO:coral reef	Hybrid Coordinates Ocean Model HCOM_31_0	30.3347	30	30.2132	30	30.7419	31	29.7143	30	36.1913	36.1907	36.2057	36.2152	External	HERBVRE	External_8_2011	source	seawater
water.3.20110811.HERBVRE.r1	ACCTCGATCAGA	CCGGACTACHVGGGTWTCTAAT	1	water.3.20110811.HERBVRE	water.3.20110811	HERBVRE	water_3	20110811	515f_806r	28	IJNBDG401	herbvre	Oregon_State_CGRB	cgrb12	water_3.20110811.HERBVRE	water_3.20110811.HERBVRE	water_3	2011	8	11	2011-08-11	Pickles_Reef_FL_HERBVRE_plots	0	GAZ:United States of America	20.0014	-80.4153	n	5.5	0	ENVO:marine biome	ENVO:coral reef	Hybrid Coordinates Ocean Model HCOM_31_0	30.3347	30	30.2132	30	30.7419	31	29.7143	30	36.1913	36.1907	36.2057	36.2152	External	HERBVRE	External_8_2011	source	seawater
CA.WN1.20120802.HERBVRE.r1	ACTCTTCTAGAG	CCGGACTACHVGGGTWTCTAAT	1	CA.WN1.20120802.HERBVRE	CA.WN1.20120802.HERBVRE	HERBVRE	CA_WN1	20120802	515f_806r	53	IAQTA6X01	coral_algal	Oregon_State_CGRB	cgrb8	CA.WN1.20120802.HERBVRE	CA.WN1.20120802.HERBVRE	CA.WN1	2012	8	2	2012-08-02	Pickles_Reef_FL_HERBVRE_plots	0	GAZ:United States of America	20.0014	-80.4153	n	5.5	0	ENVO:marine biome	ENVO:coral reef	Hybrid Coordinates Ocean Model HCOM_31_0	31.8241	32	30.7171	31	31.0864	31	29.3547	29	36.1011	36.128	36.1187	36.1494	CA_Nutrients	coral_algal	CA_Nutrients_8_2012	source	nutrient_enriched_seawater
CA.WN1.20120816.HERBVRE.r1	ACTGATCCTAGT	CCGGACTACHVGGGTWTCTAAT	1	CA.WN1.20120816.HERBVRE	CA.WN1.20120816.HERBVRE	HERBVRE	CA_WN1	20120816	515f_806r	55	IAQTA6X01	coral_algal	Oregon_State_CGRB	cgrb8	CA.WN1.20120816.HERBVRE	CA.WN1.20120816.HERBVRE	CA.WN1	2012	8	16	2012-08-16	Pickles_Reef_FL_HERBVRE_plots	0	GAZ:United States of America	20.0014	-80.4153	n	5.5	0	ENVO:marine biome	ENVO:coral reef	Hybrid Coordinates Ocean Model HCOM_31_0	30.0006	30	29.9843	30	30.5225	31	29.7411	30	36.0663	36.0658	36.1013	36.0717	CA_Nutrients	coral_algal	CA_Nutrients_8_2012	source	nutrient_enriched_seawater
CA.WN2.20120802.HERBVRE.r1	ACTCGATTCGAT	CCGGACTACHVGGGTWTCTAAT	1	CA.WN2.20120802.HERBVRE	CA.WN2.20120802.HERBVRE	HERBVRE	CA_WN2	20120802	515f_806r	51	IAQTA6X01	coral_algal	Oregon_State_CGRB	cgrb8	CA.WN2.20120802.HERBVRE	CA.WN2.20120802.HERBVRE	CA.WN2	2012	8	2	2012-08-02	Pickles_Reef_FL_HERBVRE_plots	0	GAZ:United States of America	20.0014	-80.4153	n	5.5	0	ENVO:marine biome	ENVO:coral reef	Hybrid Coordinates Ocean Model HCOM_31_0	31.8241	32	30.7171	31	31.0864	31	29.3547	29	36.1011	36.128	36.1187	36.1494	CA_Nutrients	coral_algal	CA_Nutrients_8_2012	source	nutrient_enriched_seawater
CA.WC1.20120802.HERBVRE.r1	ACTGTACGCGTA	CCGGACTACHVGGGTWTCTAAT	1	CA.WC1.20120802.HERBVRE	CA.WC1.20120802.HERBVRE	HERBVRE	CA_WC1	20120802	515f_806r	56	IAQTA6X01	coral_algal	Oregon_State_CGRB	cgrb8	CA.WC1.20120802.HERBVRE	CA.WC1.20120802.HERBVRE	CA.WC1	2012	8	2	2012-08-02	Pickles_Reef_FL_HERBVRE_plots	0	GAZ:United States of America	20.0014	-80.4153	n	5.5	0	ENVO:marine biome	ENVO:coral reef	Hybrid Coordinates Ocean Model HCOM_31_0	31.8241	32	30.7171	31	31.0864	31	29.3547	29	36.1011	36.128	36.1187	36.1494	CA_Control	coral_algal	CA_Control_8_2012	source	seawater
CA.WC1.20120816.HERBVRE.r1	ACTCGCACAGGA	CCGGACTACHVGGGTWTCTAAT	1	CA.WC1.20120816.HERBVRE	CA.WC1.20120816.HERBVRE	HERBVRE	CA_WC1	20120816	515f_806r	52	IAQTA6X01	coral_algal	Oregon_State_CGRB	cgrb8	CA.WC1.20120816.HERBVRE	CA.WC1.20120816.HERBVRE	CA.WC1	2012	8	16	2012-08-16	Pickles_Reef_FL_HERBVRE_plots	0	GAZ:United States of America	20.0014	-80.4153	n	5.5	0	ENVO:marine biome	ENVO:coral reef	Hybrid Coordinates Ocean Model HCOM_31_0	30.0006	30	29.9843	30	30.5225	31	29.7411	30	36.0663	36.0658	36.1013	36.0717	CA_Control	coral_algal	CA_Control_8_2012	source	seawater
CA.WC2.20120802.HERBVRE.r1	ACTGACAGCCAT	CCGGACTACHVGGGTWTCTAAT	1	CA.WC2.20120802.HERBVRE	CA.WC2.20120802.HERBVRE	HERBVRE	CA_WC2	20120802	515f_806r	54	IAQTA6X01	coral_algal	Oregon_State_CGRB	cgrb8	CA.WC2.20120802.HERBVRE	CA.WC2.20120802.HERBVRE	CA.WC2	2012	8	2	2012-08-02	Pickles_Reef_FL_HERBVRE_plots	0	GAZ:United States of America	20.0014	-80.4153	n	5.5	0	ENVO:marine biome	ENVO:coral reef	Hybrid Coordinates Ocean Model HCOM_31_0	31.8241	32	30.7171	31	31.0864	31	29.3547	29	36.1011	36.128	36.1187	36.1494	CA_Control	coral_algal	CA_Control_8_2012	source	seawater
[truncated: 4 more columns]
