# Supplementary material for: Overfishing and nutrient pollution interact with temperature to disrupt coral reefs down to microbial scales
Source: Nat Commun. 2016 Jun 7;7:11833. doi: 10.1038/ncomms11833 (PMC4899628; doi:10.1038/ncomms11833)
Supplement: Supplementary Data 3 — Microbial orders and their distributions data [file ncomms11833-s4.xlsx]

## Sheet: 3A_Core_microbial_orders
Supplementary Data 3a. Core microbiomes across all samples as measured by taxa prevalence
Microbial orders that comprise the core microbiome. Microbial orders were characterized according to their prevalence across samples, such that a microbial order in the '95% core' reflects 95% carriage of that microbial order in coral mucus samples across all treatments. Note that because only ~25% of samples were controls, the overall prevalence of microbes ('all treatments') reflects carriage i…
Taxonomy (Greengenes 13_8 Taxonomy ID)	All treatments			Control
	(% core)			only
				(% core)
	95	75	50	95	75	50
k__Bacteria;p__Actinobacteria;c__Acidimicrobiia;o__Acidimicrobiales	X	X	X	X	X	X
k__Bacteria;p__Bacteroidetes;c__Cytophagia;o__Cytophagales	X	X	X	X	X	X
k__Bacteria;p__Bacteroidetes;c__Flavobacteriia;o__Flavobacteriales	X	X	X	X	X	X
k__Bacteria;p__Cyanobacteria;c__Synechococcophycideae;o__Synechococcales	X	X	X	X	X	X
k__Bacteria;p__Proteobacteria;c__Alphaproteobacteria;o__	X	X	X	X	X	X
k__Bacteria;p__Proteobacteria;c__Alphaproteobacteria;o__Rhizobiales	X	X	X	X	X	X
k__Bacteria;p__Proteobacteria;c__Alphaproteobacteria;o__Rhodobacterales	X	X	X	X	X	X
k__Bacteria;p__Proteobacteria;c__Alphaproteobacteria;o__Rickettsiales	X	X	X	X	X	X
k__Bacteria;p__Proteobacteria;c__Gammaproteobacteria;o__Alteromonadales	X	X	X	X	X	X
k__Bacteria;p__Proteobacteria;c__Gammaproteobacteria;o__Oceanospirillales	X	X	X	X	X	X
Unassigned;Other;Other;Other	X	X	X	X	X	X
k__Bacteria;p__Planctomycetes;c__Planctomycetia;o__Pirellulales	X	X	X		X	X
k__Bacteria;p__Proteobacteria;c__Deltaproteobacteria;o__Myxococcales	X	X	X		X	X
k__Bacteria;p__Proteobacteria;c__Gammaproteobacteria;o__Vibrionales		X	X	X	X	X
k__Bacteria;p__Bacteroidetes;c__[Saprospirae];o__[Saprospirales]		X	X		X	X
k__Bacteria;p__Bacteroidetes;c__Bacteroidia;o__Bacteroidales		X	X		X	X
k__Bacteria;p__Cyanobacteria;c__Oscillatoriophycideae;o__Chroococcales		X	X		X	X
k__Bacteria;p__Planctomycetes;c__Phycisphaerae;o__Phycisphaerales		X	X		X	X
k__Bacteria;p__Proteobacteria;c__Alphaproteobacteria;o__Kiloniellales		X	X		X	X
k__Bacteria;p__Proteobacteria;c__Alphaproteobacteria;o__Rhodospirillales		X	X		X	X
k__Bacteria;p__Proteobacteria;c__Deltaproteobacteria;o__Bdellovibrionales		X	X		X	X
k__Bacteria;p__Proteobacteria;c__Deltaproteobacteria;o__NB1-j		X	X		X	X
k__Bacteria;p__Proteobacteria;c__Gammaproteobacteria;o__Thiotrichales		X	X		X	X
k__Bacteria;p__SAR406;c__AB16;o__Arctic96B-7		X	X		X	X
k__Bacteria;p__Verrucomicrobia;c__Verrucomicrobiae; o__Verrucomicrobiales		X	X		X	X
k__Bacteria;p__Proteobacteria;c__Alphaproteobacteria; o__Sphingomonadales		X	X			X
k__Bacteria;p__Proteobacteria;c__Gammaproteobacteria;o__Chromatiales		X	X			X
k__Bacteria;p__Proteobacteria;c__Gammaproteobacteria;o__HTCC2188		X	X			X
k__Bacteria;p__Proteobacteria;c__Gammaproteobacteria;o__Legionellales		X	X			X
k__Bacteria;p__Proteobacteria;c__Gammaproteobacteria;Other		X	X			X
k__Bacteria;p__Verrucomicrobia;c__Opitutae;o__Puniceicoccales		X	X			X
k__Archaea;p__Euryarchaeota;c__Thermoplasmata;o__E2			X			X
k__Bacteria;p__Acidobacteria;c__Sva0725;o__Sva0725			X			X
k__Bacteria;p__Actinobacteria;c__Actinobacteria;o__Actinomycetales			X			X
k__Bacteria;p__Bacteroidetes;c__[Rhodothermi];o__[Rhodothermales]			X			X
k__Bacteria;p__Bacteroidetes;c__BME43;o__			X			X
k__Bacteria;p__Cyanobacteria;c__Gloeobacterophycideae;o__Gloeobacterales			X			X
k__Bacteria;p__Cyanobacteria;c__Synechococcophycideae;o__Pseudanabaenales			X			X
k__Bacteria;p__Firmicutes;c__Bacilli;o__Bacillales			X			X
k__Bacteria;p__Firmicutes;c__Clostridia;o__Clostridiales			X			X
k__Bacteria;p__Fusobacteria;c__Fusobacteriia;o__Fusobacteriales			X			X
k__Bacteria;p__Lentisphaerae;c__[Lentisphaeria];o__Lentisphaerales			X			X
k__Bacteria;p__Planctomycetes;c__;o__			X			X
k__Bacteria;p__Planctomycetes;c__OM190;o__agg27			X			X
k__Bacteria;p__Planctomycetes;c__OM190;o__CL500-15			X			X
k__Bacteria;p__Proteobacteria;c__Alphaproteobacteria;o__BD7-3			X			X
k__Bacteria;p__Proteobacteria;c__Betaproteobacteria;o__Burkholderiales			X			X
k__Bacteria;p__Proteobacteria;c__Deltaproteobacteria;o__Desulfobacterales			X			X
k__Bacteria;p__Proteobacteria;c__Deltaproteobacteria;o__GMD14H09			X			X
k__Bacteria;p__Proteobacteria;c__Deltaproteobacteria;o__PB19			X			X
k__Bacteria;p__Proteobacteria;c__Deltaproteobacteria;o__Spirobacillales			X			X
k__Bacteria;p__Proteobacteria;c__Deltaproteobacteria;o__Sva0853			X			X
k__Bacteria;p__Proteobacteria;c__Gammaproteobacteria;o__			X			X
k__Bacteria;p__Proteobacteria;c__Gammaproteobacteria;o__[Marinicellales]			X			X
k__Bacteria;p__Proteobacteria;c__Gammaproteobacteria;o__HOC36			X			X
k__Bacteria;p__Proteobacteria;c__Gammaproteobacteria;o__Pseudomonadales			X			X
k__Bacteria;p__Proteobacteria;c__Gammaproteobacteria;o__Thiohalorhabdales			X			X
k__Bacteria;p__Verrucomicrobia;c__Verruco-5;o__R76-B128			X			X

## Sheet: 3B_Evenness_and_Richness
Supplementary Data 3b. Effects of treatment, temperature, and coral treatment on microbial community richness and evenness.
Mixed effects model of factors affecting coral microbiome evenness (Equitability) and richness (Chao1). Models tested for the effects of overall treatment, sea water temperature, host coral genus, individual coral head, and their interactions on the alpha diversity of the coral mucus microbial community. Temperature categories considered were ‘high’ , >30° C; ‘mid’, 24°-30° C; ‘low’, < 24° C. Tre…
	Evenness		Richness
Effect	F	P	F	P
Treatment	4.9	0.003	9	<0.001
Temperature category	12.5	<0.001	0.9	0.41
Coral genus	3.1	0.046	12.2	<0.001
Coral colony	1.2	0.105	1.6	0.002
Treatment x Temperature category	0.1	0.996	0.7	0.616
Coral genus x Temperature category	0.4	0.841	0.5	0.752
Coral colony x Temperature category	1	0.387	0.9	0.738

## Sheet: 3C_Spearman_by_algal_cover
Supplementary Data 3c. Bacterial phyla and orders associated with upright algal cover
Microbial phyla that changed significantly across deciles of algal cover. Changes in the relative abundance of each bacterial phylum or order was assessed using Spearman correlation, and significance assessed using parametric or non-parametric tests, followed by control of the False Discovery Rate (FDR) to account for multiple comparisons. Significance column summarizes groups with FDR q < 0.05 f…
Display Name		Spearman Significance (Phyla)										Taxonomy (greengenes_13_8)
	r	r2	n	method	parametric p	permuational p	Lower 95% Confidence Interval on r	Upper 95% Confidence Interval on r	FDR q (parametric p)	FDR q (non-parametric p)	Significant?
Planctomycetes	0.157187	0.0247077	435	spearman	0.0010039	0.001	0.0641142	0.247549	0.00803119	0.008	*	k__Bacteria;p__Planctomycetes
Unassigned	0.134905	0.0181994	435	spearman	0.00482534	0.004	0.0414101	0.226058	0.0193014	0.016	*	Unassigned; Other
Cyanobacteria	-0.128682	0.0165589	435	spearman	0.00720269	0.011	-0.22004	-0.0350857	0.0192072	0.0293333	*	k__Bacteria;p__Cyanobacteria
Actinobacteria	-0.114405	0.0130885	435	spearman	0.0169827	0.016	-0.206207	-0.0206064	0.0339654	0.032	*	k__Bacteria;p__Actinobacteria
Bacteroidetes	-0.109572	0.012006	435	spearman	0.0222766	0.028	-0.201516	-0.0157137	0.0356426	0.0448	*	k__Bacteria;p__Bacteroidetes
Proteobacteria	0.0844714	0.00713541	435	spearman	0.0784303	0.074	-0.00962536	0.177085	0.104574	0.0986667	n.s.	k__Bacteria;p__Proteobacteria
Verrucomicrobia	0.0786031	0.00617845	435	spearman	0.101586	0.106	-0.015532	0.171357	0.116098	0.121143	n.s.	k__Bacteria;p__Verrucomicrobia
Firmicutes	-0.0685135	0.0046941	435	spearman	0.153716	0.15	-0.161494	0.0256721	0.153716	0.15	n.s.	k__Bacteria;p__Firmicutes
												Taxonomy (greengenes_13_8)
Display Name	r	r2	n	method	parametric p	permuational p	Lower 95% Confidence Interval on r	Upper 95% Confidence Interval on r	FDR q (parametric p)	FDR q (non-parametric p)	Significant?
Thiotrichales	0.183609	0.0337123	435	spearman	0.00011752	0.001	0.0911626	0.272918	0.00111644	0.019	*	k__Bacteria;p__Proteobacteria;c__Gammaproteobacteria;o__Thiotrichales
Alteromonadales	0.164846	0.0271743	435	spearman	0.00055667	0.001	0.071941	0.254916	0.00211534	0.00633333	*	k__Bacteria;p__Proteobacteria;c__Gammaproteobacteria;o__Alteromonadales
Chroococcales	0.156141	0.0243799	435	spearman	0.00108594	0.001	0.0630458	0.246542	0.00294755	0.00475	*	k__Bacteria;p__Cyanobacteria;c__Oscillatoriophycideae;o__Chroococcales
Cytophagales	0.134925	0.0182048	435	spearman	0.004819	0.011	0.0414304	0.226077	0.0114451	0.019	*	k__Bacteria;p__Bacteroidetes;c__Cytophagia;o__Cytophagales
Unassigned;Other;Other;Other	0.134905	0.0181994	435	spearman	0.00482534	0.003	0.0414101	0.226058	0.0101868	0.007125	*	Unassigned;Other;Other;Other
Verrucomicrobiales	0.119786	0.0143487	435	spearman	0.0124138	0.008	0.0260593	0.211425	0.0214421	0.0168889	*	k__Bacteria;p__Verrucomicrobia;c__Verrucomicrobiae;o__Verrucomicrobiales
Pirellulales	0.11886	0.0141278	435	spearman	0.0131126	0.014	0.0251208	0.210528	0.0207616	0.0221667	*	k__Bacteria;p__Planctomycetes;c__Planctomycetia;o__Pirellulales
Rhizobiales	0.107069	0.0114638	435	spearman	0.0255423	0.023	0.0131815	0.199085	0.037331	0.0336154	*	k__Bacteria;p__Proteobacteria;c__Alphaproteobacteria;o__Rhizobiales
Myxococcales	0.106994	0.0114477	435	spearman	0.0256462	0.027	0.0131057	0.199012	0.0348055	0.0366429	*	k__Bacteria;p__Proteobacteria;c__Deltaproteobacteria;o__Myxococcales
Pseudomonadales	-0.10289	0.0105863	435	spearman	0.0319159	0.034	-0.195024	-0.00895632	0.0404268	0.0430667	*	k__Bacteria;p__Proteobacteria;c__Gammaproteobacteria;o__Pseudomonadales
Acidimicrobiales	-0.125736	0.0158095	435	spearman	0.00865705	0.009	-0.217189	-0.0320949	0.0164484	0.0171	*	k__Bacteria;p__Actinobacteria;c__Acidimicrobiia;o__Acidimicrobiales
Oceanospirillales	-0.160544	0.0257742	435	spearman	0.000777758	0.002	-0.250779	-0.0675428	0.0024629	0.00542857	*	k__Bacteria;p__Proteobacteria;c__Gammaproteobacteria;o__Oceanospirillales
Alphaproteobacteria; Other__	-0.165401	0.0273576	435	spearman	0.00053284	0.001	-0.255449	-0.0725087	0.00253099	0.00316667	*	k__Bacteria;p__Proteobacteria;c__Alphaproteobacteria;o__
Synechococcales	-0.176544	0.0311677	435	spearman	0.00021507	0.001	-0.266146	-0.0839163	0.00136211	0.0038	*	k__Bacteria;p__Cyanobacteria;c__Synechococcophycideae;o__Synechococcales
Flavobacterales	-0.209195	0.0437626	435	spearman	1.08588e-05	0.001	-0.297367	-0.117486	0.000206317	0.0095	*	k__Bacteria;p__Bacteroidetes;c__Flavobacteriia;o__Flavobacteriales
Saprospirales	0.083921	0.00704273	435	spearman	0.0804018	0.078	-0.0101797	0.176548	0.0954772	0.092625	n.s.	k__Bacteria;p__Bacteroidetes;c__[Saprospirae];o__[Saprospirales]
Vibrionales	0.0703119	0.00494376	435	spearman	0.143177	0.137	-0.0238662	0.163253	0.151131	0.153118	n.s.	k__Bacteria;p__Proteobacteria;c__Gammaproteobacteria;o__Vibrionales
Rhodobacterales	0.00777657	6.0475e-05	435	spearman	0.871519	0.868	-0.0863068	0.101722	0.871519	0.868	n.s.	k__Bacteria;p__Proteobacteria;c__Alphaproteobacteria;o__Rhodobacterales
Rickettsiales	-0.0719655	0.00517903	435	spearman	0.133981	0.142	-0.16487	0.022205	0.149744	0.149889	n.s.	k__Bacteria;p__Proteobacteria;c__Alphaproteobacteria;o__Rickettsiales

## Sheet: 3D_Spearman_by_temperature
Supplementary Data 3d. Bacterial phyla and orders associated with sea surface temperature
Microbial phyla that changed significantly with temperature. Changes in the relative abundance of each bacterial phylum or orders assessed using Spearman correlation, and significance assessed using parametric or non-parametric tests, followed by control of the False Discovery Rate (FDR) to account for multiple comparisons. Only phyla and orders with > 1% relative abundance were tested.
Display Name		Spearman Significance										Taxonomy (greengenes_13_8)
	r	r2	n	method	parametric p	permuational p	Lower 95% Confidence Interval on r	Upper 95% Confidence Interval on r	FDR q (parametric p)	FDR q (non-parametric p)	Significant?
Cyanobacteria	0.118163	0.0139625	435	spearman	0.0136616	0.009	0.024414	0.209852	0.0364309	0.024	*	k__Bacteria;p__Cyanobacteria
Firmicutes	-0.107376	0.0115297	435	spearman	0.0251205	0.023	-0.199384	-0.0134922	0.0401929	0.046	*	k__Bacteria;p__Firmicutes
Bacteroidetes	-0.107616	0.0115813	435	spearman	0.0247951	0.028	-0.199617	-0.013735	0.0495902	0.0448	*	k__Bacteria;p__Bacteroidetes
Unassigned;Other	-0.15594	0.0243174	435	spearman	0.00110232	0.001	-0.246349	-0.0628415	0.00440926	0.008	*	Unassigned;Other
Actinobacteria	-0.171575	0.0294378	435	spearman	0.000324558	0.001	-0.261378	-0.0788258	0.00259646	0.004	*	k__Bacteria;p__Actinobacteria
Proteobacteria	0.0483706	0.00233972	435	spearman	0.314158	0.305	-0.0458582	0.141746	0.359038	0.348571	n.s.	k__Bacteria;p__Proteobacteria
Planctomycetes	-0.0293044	0.000858745	435	spearman	0.542151	0.48	-0.122986	0.0648947	0.542151	0.48	n.s.	k__Bacteria;p__Planctomycetes
Verrucomicrobia	-0.0674741	0.00455275	435	spearman	0.16007	0.14	-0.160476	0.0267157	0.213427	0.186667	n.s.	k__Bacteria;p__Verrucomicrobia
Display Name		Spearman Significance										Taxonomy (greengenes_13_8)
	r	r2	n	method	parametric p	permuational p	Lower 95% Confidence Interval on r	Upper 95% Confidence Interval on r	FDR q (parametric p)	FDR q (non-parametric p)	Significant?
Vibrionales	0.215808	0.0465732	435	spearman	5.57983e-06	0.001	0.12431	0.303667	0.000106017	0.00633333	*	k__Bacteria;p__Proteobacteria;c__Gammaproteobacteria;o__Vibrionales
Flavobacteriales	-0.11716	0.0137266	435	spearman	0.0144864	0.013	-0.20888	-0.0233979	0.0458736	0.0411667	*	k__Bacteria;p__Bacteroidetes;c__Flavobacteriia;o__Flavobacteriales
Rickettsiales	-0.138196	0.0190981	435	spearman	0.0038785	0.003	-0.229238	-0.0447571	0.0147383	0.0114	*	k__Bacteria;p__Proteobacteria;c__Alphaproteobacteria;o__Rickettsiales
Unassigned;Other	-0.15594	0.0243174	435	spearman	0.00110232	0.002	-0.246349	-0.0628415	0.005236	0.0095	*	Unassigned;Other;Other;Other
Acidimicrobiales	-0.161661	0.0261343	435	spearman	0.000713609	0.001	-0.251853	-0.0686849	0.00451952	0.019	*	k__Bacteria;p__Actinobacteria;c__Acidimicrobiia;o__Acidimicrobiales
Thiotrichales	-0.180909	0.0327282	435	spearman	0.000148445	0.001	-0.270332	-0.0883927	0.00141022	0.0095	*	k__Bacteria;p__Proteobacteria;c__Gammaproteobacteria;o__Thiotrichales
Rhodobacterales	0.0873195	0.00762469	435	spearman	0.0688461	0.062	-0.0067563	0.179863	0.16351	0.14725	n.s.	k__Bacteria;p__Proteobacteria;c__Alphaproteobacteria;o__Rhodobacterales
Synechococcales	0.0672754	0.00452598	435	spearman	0.161307	0.153	-0.0269152	0.160282	0.255403	0.24225	n.s.	k__Bacteria;p__Cyanobacteria;c__Synechococcophycideae;o__Synechococcales
Chroococcales	0.0169564	0.000287518	435	spearman	0.724343	0.747	-0.077187	0.1108	0.764584	0.7885	n.s.	k__Bacteria;p__Cyanobacteria;c__Oscillatoriophycideae;o__Chroococcales
Alteromonadales	0.011788	0.000138957	435	spearman	0.806333	0.802	-0.0823235	0.105691	0.806333	0.802	n.s.	k__Bacteria;p__Proteobacteria;c__Gammaproteobacteria;o__Alteromonadales
Saprospirales	-0.0299169	0.00089502	435	spearman	0.533738	0.533	-0.12359	0.0642842	0.596531	0.595706	n.s.	k__Bacteria;p__Bacteroidetes;c__[Saprospirae];o__[Saprospirales]
Myxococcales	-0.0318698	0.00101568	435	spearman	0.507361	0.502	-0.125514	0.0623373	0.602491	0.635867	n.s.	k__Bacteria;p__Proteobacteria;c__Deltaproteobacteria;o__Myxococcales
Pirellulales	-0.0323872	0.00104893	435	spearman	0.500488	0.519	-0.126024	0.0618213	0.633951	0.616313	n.s.	k__Bacteria;p__Planctomycetes;c__Planctomycetia;o__Pirellulales
Alphaproteobacteria (Unclassified)	-0.0420361	0.00176703	435	spearman	0.381794	0.371	-0.135521	0.0521905	0.518149	0.5035	n.s.	k__Bacteria;p__Proteobacteria;c__Alphaproteobacteria;o__
Verrucomicrobiales	-0.0484886	0.00235115	435	spearman	0.312977	0.305	-0.141862	0.0457402	0.457428	0.445769	n.s.	k__Bacteria;p__Verrucomicrobia;c__Verrucomicrobiae;o__Verrucomicrobiales
Cytophagales	-0.0728917	0.0053132	435	spearman	0.129034	0.134	-0.165776	0.0212744	0.222877	0.231455	n.s.	k__Bacteria;p__Bacteroidetes;c__Cytophagia;o__Cytophagales
Rhizobiales	-0.0743487	0.00552773	435	spearman	0.121539	0.134	-0.1672	0.0198101	0.230924	0.2546	n.s.	k__Bacteria;p__Proteobacteria;c__Alphaproteobacteria;o__Rhizobiales
Oceanospirillales	-0.07735	0.00598302	435	spearman	0.107172	0.115	-0.170133	0.0167924	0.226252	0.242778	n.s.	k__Bacteria;p__Proteobacteria;c__Gammaproteobacteria;o__Oceanospirillales
Pseudomonadales	-0.0999421	0.00998842	435	spearman	0.0371894	0.038	-0.192157	-0.00597797	0.100943	0.103143	n.s.	k__Bacteria;p__Proteobacteria;c__Gammaproteobacteria;o__Pseudomonadales

## Sheet: 3E_Spearman_By_Temp_Dev_vs_28
Supplementary Data 3e. Bacterial phyla and orders associated with sea surface temperature extremes
Microbial phyla that changed significantly with temperature extemes. Either high or low extremes of temperature may be harmful for corals. To test for taxa correlated with either temperature extreme, changes in the relative abundance of each bacterial phylum or order was assessed using Spearman correlation against the squared deviation of temperature from 28C, and significance assessed using para…
Display Name		Spearman Significance										Taxonomy (greengenes_13_8)
	r	r2	n	method	parametric p	permuational p	Lower 95% Confidence Interval on r	Upper 95% Confidence Interval on r	FDR q (parametric p)	FDR q (non-parametric p)	Significant?
k__Bacteria;p__Cyanobacteria	-0.170808	0.0291752	435	spearman	0.000345498	0.001	-0.260642	-0.0780406	0.00276398	0.008	*	k__Bacteria;p__Cyanobacteria
k__Bacteria;p__Proteobacteria	0.113121	0.0127963	435	spearman	0.0182692	0.016	0.019306	0.204961	0.048718	0.0426667	*	k__Bacteria;p__Proteobacteria
Unassigned;Other	-0.0466691	0.002178	435	spearman	0.331504	0.319	-0.140075	0.0475599	0.378862	0.364571	n.s.	Unassigned;Other
k__Bacteria;p__Actinobacteria	-0.124178	0.0154201	435	spearman	0.00952749	0.016	-0.21568	-0.0305138	0.03811	0.064	n.s.	k__Bacteria;p__Actinobacteria
k__Bacteria;p__Bacteroidetes	0.0673741	0.00453927	435	spearman	0.160692	0.165	-0.0268161	0.160378	0.321383	0.33	n.s.	k__Bacteria;p__Bacteroidetes
k__Bacteria;p__Firmicutes	-0.0475308	0.00225917	435	spearman	0.322644	0.309	-0.140921	0.0466982	0.430192	0.412	n.s.	k__Bacteria;p__Firmicutes
k__Bacteria;p__Planctomycetes	-0.0426907	0.0018225	435	spearman	0.374418	0.376	-0.136164	0.0515364	0.374418	0.376	n.s.	k__Bacteria;p__Planctomycetes
k__Bacteria;p__Verrucomicrobia	-0.0622086	0.00386991	435	spearman	0.195326	0.213	-0.15532	0.0319989	0.312521	0.3408	n.s.	k__Bacteria;p__Verrucomicrobia
Display Name		Spearman Significance										Taxonomy (greengenes_13_8)
	r	r2	n	method	parametric p	permuational p	Lower 95% Confidence Interval on r	Upper 95% Confidence Interval on r	FDR q (parametric p)	FDR q (non-parametric p)	Significant?
Synechococcales	-0.183711	0.0337497	435	Spearman	0.00011648	0.002	-0.273016	-0.0912672	0.00221313	0.019	*	k__Bacteria;p__Cyanobacteria;c__Synechococcophycideae;o__Synechococcales
Thiotrichales	0.169198	0.0286278	435	Spearman	0.000393613	0.001	0.0763926	0.259096	0.00373932	0.019	*	k__Bacteria;p__Proteobacteria;c__Gammaproteobacteria;o__Thiotrichales
Unassigned	-0.0574635	0.00330205	435	Spearman	0.231683	0.224	-0.15067	0.0367554	0.489108	0.472889	n.s.	Unassigned;Other;Other;Other
Acidimicrobiales	0.0151048	0.000228154	435	Spearman	0.75341	0.767	-0.0790278	0.10897	0.954319	0.910813	n.s.	k__Bacteria;p__Actinobacteria;c__Acidimicrobiia;o__Acidimicrobiales
Cytophagales	0.10543	0.0111154	435	Spearman	0.0278982	0.026	0.0115236	0.197492	0.132516	0.1235	n.s.	k__Bacteria;p__Bacteroidetes;c__Cytophagia;o__Cytophagales
Flavobacteriales	0.0130852	0.000171221	435	Spearman	0.785515	0.793	-0.0810348	0.106974	0.877929	0.886294	n.s.	k__Bacteria;p__Bacteroidetes;c__Flavobacteriia;o__Flavobacteriales
Saprospirales	0.006557	4.29942e-05	435	Spearman	0.891533	0.886	-0.0875172	0.100515	0.891533	0.886	n.s.	k__Bacteria;p__Bacteroidetes;c__[Saprospirae];o__[Saprospirales]
Chroococcales	0.0386201	0.00149151	435	Spearman	0.421704	0.328	-0.0556021	0.132161	0.667698	0.519333	n.s.	k__Bacteria;p__Cyanobacteria;c__Oscillatoriophycideae;o__Chroococcales
Pirellulales	-0.0258798	0.000669766	435	Spearman	0.590367	0.53	-0.119609	0.0683067	0.801213	0.774615	n.s.	k__Bacteria;p__Planctomycetes;c__Planctomycetia;o__Pirellulales
Alphaproteobacteria (unclassified)	-0.113545	0.0128924	435	Spearman	0.0178357	0.022	-0.205372	-0.019735	0.112959	0.139333	n.s.	k__Bacteria;p__Proteobacteria;c__Alphaproteobacteria;o__
Rhizobiales	-0.066563	0.00443064	435	Spearman	0.1658	0.171	-0.159585	0.0276302	0.45003	0.464143	n.s.	k__Bacteria;p__Proteobacteria;c__Alphaproteobacteria;o__Rhizobiales
Rhodobacterales	0.0147566	0.000217757	435	Spearman	0.758916	0.747	-0.0793738	0.108626	0.901213	0.9462	n.s.	k__Bacteria;p__Proteobacteria;c__Alphaproteobacteria;o__Rhodobacterales
Rickettsiales	-0.0764591	0.00584599	435	Spearman	0.111289	0.104	-0.169263	0.0176883	0.352416	0.329333	n.s.	k__Bacteria;p__Proteobacteria;c__Alphaproteobacteria;o__Rickettsiales
Myxococcales	-0.0635748	0.00404175	435	Spearman	0.185676	0.2	-0.156659	0.0306286	0.44098	0.475	n.s.	k__Bacteria;p__Proteobacteria;c__Deltaproteobacteria;o__Myxococcales
Alteromonadales	0.092785	0.00860905	435	Spearman	0.053139	0.046	-0.00124617	0.18519	0.201928	0.1748	n.s.	k__Bacteria;p__Proteobacteria;c__Gammaproteobacteria;o__Alteromonadales
Oceanospirillales	0.0522299	0.00272797	435	Spearman	0.277059	0.283	-0.0419966	0.145536	0.478557	0.488818	n.s.	k__Bacteria;p__Proteobacteria;c__Gammaproteobacteria;o__Oceanospirillales
Pseudomonadales	-0.0105908	0.000112166	435	Spearman	0.825669	0.826	-0.104507	0.0835126	0.871539	0.871889	n.s.	k__Bacteria;p__Proteobacteria;c__Gammaproteobacteria;o__Pseudomonadales
Vibrionales	0.054968	0.00302148	435	Spearman	0.252617	0.245	-0.0392552	0.148222	0.479973	0.4655	n.s.	k__Bacteria;p__Proteobacteria;c__Gammaproteobacteria;o__Vibrionales
Verrucomicrobiales	-0.0294874	0.000869507	435	Spearman	0.53963	0.534	-0.123166	0.0647123	0.78869	0.724714	n.s.	k__Bacteria;p__Verrucomicrobia;c__Verrucomicrobiae;o__Verrucomicrobiales

## Sheet: 3F_Dominant_Taxa
Supplementary Data 3f. Dominant Taxa
Microbial orders that rose to dominate at least one sample. Values quantify the number of samples in which each order was the most abundant, as well as average metadata values for the samples in which that order became most abundant. Metadata values calculated are temperature, overall community evenness, the cover of all upright algae, tall turf algae, or cyanobacteria, and the average abundance …
Display Name	Number of Samples Dominated	Temperature	Std Dev	sem	Total upright algal cover	Std Dev	sem	Tall Turf Cover	Std Dev	sem	Benthic Cyanobacteria	Std Dev	sem	Evenness (equitability)	StdDev	sem	Abundnace of Dominant Taxon	Std Dev	sem	taxonomy (greengenes_13_8)
Synechococcales	258	28.0283	2.04184	0.12712	67.1391	39.5849	2.46445	12.5697	15.4287	0.960547	2.53773	5.1965	0.32352	0.855998	0.0580628	0.00361483	0.244313	0.0865936	0.00539108	k__Bacteria_p__Cyanobacteria_c__Synechococcophycideae_o__Synechococcales
Rhodobacterales	82	27.9242	2.28954	0.252837	76.9074	49.0242	5.41382	14.8696	14.8785	1.64305	3.67986	6.57565	0.726159	0.890101	0.106017	0.0117076	0.221117	0.137175	0.0151485	k__Bacteria_p__Proteobacteria_c__Alphaproteobacteria_o__Rhodobacterales
Alteromonadales	57	27.86	2.44706	0.324121	82.2418	46.7874	6.19714	14.2613	14.6625	1.94209	3.42896	6.27561	0.831225	0.924884	0.0567067	0.00751098	0.15938	0.0624607	0.00827312	k__Bacteria_p__Proteobacteria_c__Gammaproteobacteria_o__Alteromonadales
Vibrionales	20	29.5559	1.5888	0.355266	71.8265	41.4289	9.26378	12.9156	11.9665	2.67579	2.17072	5.99008	1.33942	0.748043	0.150538	0.0336612	0.346913	0.166205	0.0371646	k__Bacteria_p__Proteobacteria_c__Gammaproteobacteria_o__Vibrionales
Flavobacteriales	14	27.4183	2.37405	0.63449	88.9416	45.6667	12.2049	14.2657	10.984	2.93559	4.26666	7.71664	2.06236	0.871951	0.0808056	0.0215962	0.202658	0.0909082	0.0242962	k__Bacteria_p__Bacteroidetes_c__Flavobacteriia_o__Flavobacteriales
Verrucomicrobiales	8	27.2833	2.31868	0.819778	72.7005	44.075	15.5829	12.5133	12.9231	4.56902	5.35357	11.6483	4.11831	0.841473	0.0908262	0.0321119	0.183726	0.072078	0.0254834	k__Bacteria_p__Verrucomicrobia_c__Verrucomicrobiae_o__Verrucomicrobiales
Rickettsiales	7	26.5541	1.23582	0.467096	67.7613	26.1399	9.87996	11.6447	6.69316	2.52978	3.02383	4.68071	1.76914	0.790819	0.0750927	0.0283824	0.246015	0.0951518	0.035964	k__Bacteria_p__Proteobacteria_c__Alphaproteobacteria_o__Rickettsiales
Cytophagales	6	26.3479	3.30672	1.34996	95.0111	62.5133	25.521	12.4548	13.6967	5.59167	6.15269	7.68231	3.13629	0.783999	0.121678	0.0496747	0.310557	0.167346	0.0683189	k__Bacteria_p__Bacteroidetes_c__Cytophagia_o__Cytophagales
Oceanospirillales	6	26.682	1.71745	0.701147	95.6886	56.3695	23.0127	23.6152	16.46	6.71979	8.34887	15.5671	6.35522	0.809386	0.127569	0.0520798	0.24278	0.117006	0.0477673	k__Bacteria_p__Proteobacteria_c__Gammaproteobacteria_o__Oceanospirillales
Pseudomonadales	5	29.6355	1.92901	0.862678	47.5523	22.9405	10.2593	8.31737	7.64983	3.42111	0.733333	0.635085	0.284019	0.683472	0.132396	0.0592094	0.367099	0.157773	0.070558	k__Bacteria_p__Proteobacteria_c__Gammaproteobacteria_o__Pseudomonadales
Rhizobiales	4	29.7256	0.578012	0.289006	85.675	9.58901	4.79451	18.275	5.47319	2.7366	5.425	2.89065	1.44532	0.920559	0.0195952	0.0097976	0.154964	0.0542554	0.0271277	k__Bacteria_p__Proteobacteria_c__Alphaproteobacteria_o__Rhizobiales
Pirellulales	3	27.3606	1.66133	0.959167	56.6353	22.4494	12.9612	3.61676	3.87114	2.235	0.523964	0.907532	0.523964	0.94021	0.0370273	0.0213777	0.19004	0.108327	0.0625426	k__Bacteria_p__Planctomycetes_c__Planctomycetia_o__Pirellulales
Bacteroidales	3	25.9059	3.8576	2.22718	122.922	34.1511	19.7171	14.4398	9.86245	5.69409	1.09247	1.89222	1.09247	0.875269	0.0434724	0.0250988	0.185215	0.101037	0.0583335	k__Bacteria_p__Bacteroidetes_c__Bacteroidia_o__Bacteroidales
Oscillatoriales	3	29.9533	0.592369	0.342004	118.133	55.1135	31.8198	14.4333	12.5285	7.23333	16.1	14.7421	8.51136	0.831485	0.0761241	0.0439503	0.22286	0.132706	0.0766178	k__Bacteria_p__Cyanobacteria_c__Oscillatoriophycideae_o__Oscillatoriales
Alphaproteobacterium (Unclassified)	2	26.1777	4.003	2.83055	33.3097	8.47158	5.99031	3.24872	4.59438	3.24872	0.37906	0.171035	0.12094	0.86415	0.10857	0.0767705	0.179469	0.0879612	0.0621979	k__Bacteria_p__Proteobacteria_c__Alphaproteobacteria_o__
Chroococcales	2	26.7735	4.87098	3.4443	161.05	8.27315	5.85	25.25	6.29325	4.45	12.5	7.77817	5.5	0.813429	0.140894	0.0996274	0.296405	0.237272	0.167776	k__Bacteria_p__Cyanobacteria_c__Oscillatoriophycideae_o__Chroococcales
Camplyobacterales	2	27.8409	2.01483	1.4247	116.95	70.0743	49.55	27.4	26.0215	18.4	1.7	2.40416	1.7	0.784205	0.100189	0.070844	0.252557	0.10383	0.073419	k__Bacteria_p__Proteobacteria_c__Epsilonproteobacteria_o__Campylobacterales
NB1-j	1	23.3472	N/A	N/A	107.85	N/A	N/A	27.8167	N/A	N/A	1.18333	N/A	N/A	0.963603	N/A	N/A	0.0781544	N/A	N/A	k__Bacteria_p__Proteobacteria_c__Deltaproteobacteria_o__NB1-j
Thiotrichales	1	23.3472	N/A	N/A	90.4903	N/A	N/A	26.1667	N/A	N/A	0.992473	N/A	N/A	0.823235	N/A	N/A	0.152314	N/A	N/A	k__Bacteria_p__Proteobacteria_c__Gammaproteobacteria_o__Thiotrichales
Bacillales	1	23.3292	N/A	N/A	34.1	N/A	N/A	10.6	N/A	N/A	0.6	N/A	N/A	0.84912	N/A	N/A	0.185593	N/A	N/A	k__Bacteria_p__Firmicutes_c__Bacilli_o__Bacillales
Lactobacillales	1	27.5284	N/A	N/A	N/A	N/A	N/A	N/A	N/A	N/A	N/A	N/A	N/A	0.857839	N/A	N/A	0.197922	N/A	N/A	k__Bacteria_p__Firmicutes_c__Bacilli_o__Lactobacillales
Sphingomonadales	1	26.4162	N/A	N/A	26.5	N/A	N/A	0	N/A	N/A	0	N/A	N/A	0.892943	N/A	N/A	0.147964	N/A	N/A	k__Bacteria_p__Proteobacteria_c__Alphaproteobacteria_o__Sphingomonadales
Burkholderiales	1	31.4863	N/A	N/A	49.7281	N/A	N/A	4.88246	N/A	N/A	2.02281	N/A	N/A	0.817403	N/A	N/A	0.285401	N/A	N/A	k__Bacteria_p__Proteobacteria_c__Betaproteobacteria_o__Burkholderiales
Sva0853	1	30.1965	N/A	N/A	N/A	N/A	N/A	N/A	N/A	N/A	N/A	N/A	N/A	0.880359	N/A	N/A	0.112802	N/A	N/A	k__Bacteria_p__Proteobacteria_c__Deltaproteobacteria_o__Sva0853

## Sheet: 3G_Dom_Taxa_Algae
Supplementary Data 3g. Correlation of Dominant Taxa vs. Upright Algal Cover
Microbial orders that rose to dominate at least one sample vs. upright algal cover. Values describe Spearman regression of the relative abundance of microbial orders against upright algal cover, for the subset of orders that rose to dominate at least one sample. Significance column is marked with an asterisk (*) for orders with an FDR q < 0.05 for the parametric correlation value. Taxa marked wit…
Display Name	Response to Upright Algal Cover	r	lower 95% CI of r	upper 95% CI of r	r2	parametric p	permutational p	FDR parametric q	FDR non-parametric q	significant?	Green genes 13_8 taxonomy id
Thiotrichales	Enriched	0.178228	0.0856428	0.267761	0.0317652	0.000186599	0.001	0.00223918	0.008	*	k__Bacteria;p__Proteobacteria;c__Gammaproteobacteria;o__Thiotrichales
NB1-j	Enriched	0.164403	0.0714879	0.25449	0.0270284	0.000576392	0.002	0.00276668	0.00685714	*	k__Bacteria;p__Proteobacteria;c__Deltaproteobacteria;o__NB1-j
Bacteroidales	Enriched	0.162846	0.0698954	0.252992	0.0265187	0.000650997	0.002	0.00260399	0.0096	*	k__Bacteria;p__Bacteroidetes;c__Bacteroidia;o__Bacteroidales
Alteromonadales	Enriched	0.152345	0.0591718	0.242886	0.0232088	0.00143819	0.004	0.00493093	0.012	*	k__Bacteria;p__Proteobacteria;c__Gammaproteobacteria;o__Alteromonadales
Chroococcales	Enriched	0.146588	0.053302	0.237337	0.0214879	0.00217594	0.008	0.00580251	0.016	*	k__Bacteria;p__Cyanobacteria;c__Oscillatoriophycideae;o__Chroococcales
Oscillatoriales	Enriched	0.137946	0.0445031	0.228996	0.0190291	0.00394395	0.007	0.00860499	0.0168	*	k__Bacteria;p__Cyanobacteria;c__Oscillatoriophycideae;o__Oscillatoriales
Cytophagales	Enriched	0.129034	0.0354439	0.220381	0.0166498	0.00704411	0.005	0.0140882	0.0133333	*	k__Bacteria;p__Bacteroidetes;c__Cytophagia;o__Cytophagales
Pirellulales	Enriched	0.112393	0.0185691	0.204255	0.0126322	0.0190355	0.014	0.0351425	0.0258462	*	k__Bacteria;p__Planctomycetes;c__Planctomycetia;o__Pirellulales
Verrucomicrobiales	Enriched	0.10758	0.0136987	0.199582	0.0115735	0.0248436	0.03	0.0397497	0.0514286	*	k__Bacteria;p__Verrucomicrobia;c__Verrucomicrobiae;o__Verrucomicrobiales
Rhizobiales	Enriched	0.102521	0.00858358	0.194665	0.0105106	0.0325386	0.035	0.0488079	0.0525	*	k__Bacteria;p__Proteobacteria;c__Alphaproteobacteria;o__Rhizobiales
Campylobacterales	Not significant	0.0805823	-0.0135406	0.17329	0.00649351	0.0932354	0.078	0.117771	0.0985263	n.s.	k__Bacteria;p__Proteobacteria;c__Epsilonproteobacteria;o__Campylobacterales
Vibrionales	Not significant	0.0678946	-0.0262935	0.160888	0.00460968	0.157476	0.15	0.188971	0.18	n.s.	k__Bacteria;p__Proteobacteria;c__Gammaproteobacteria;o__Vibrionales
Rhodobacterales	Not significant	0.00804286	-0.0860425	0.101986	6.46876e-05	0.86716	0.871	0.86716	0.871	n.s.	k__Bacteria;p__Proteobacteria;c__Alphaproteobacteria;o__Rhodobacterales
Lactobacillales	Not significant	-0.0586904	-0.151873	0.0355259	0.00344457	0.221852	0.212	0.231498	0.231273	n.s.	k__Bacteria;p__Firmicutes;c__Bacilli;o__Lactobacillales
Sphingomonadales	Not significant	-0.0627276	-0.155829	0.0314783	0.00393475	0.191617	0.212	0.209037	0.221217	n.s.	k__Bacteria;p__Proteobacteria;c__Alphaproteobacteria;o__Sphingomonadales
Rickettsiales	Not significant	-0.0645682	-0.157632	0.029632	0.00416905	0.178882	0.184	0.204437	0.210286	n.s.	k__Bacteria;p__Proteobacteria;c__Alphaproteobacteria;o__Rickettsiales
Sva0853	Not significant	-0.09161	-0.184045	0.00243126	0.00839239	0.0562368	0.047	0.0749824	0.0663529	n.s.	k__Bacteria;p__Proteobacteria;c__Deltaproteobacteria;o__Sva0853
Burkholderiales	Not significant	-0.0956571	-0.187987	-0.00165164	0.00915028	0.0461608	0.048	0.0651681	0.064	n.s.	k__Bacteria;p__Proteobacteria;c__Betaproteobacteria;o__Burkholderiales
Pseudomonadales	Not significant	-0.111042	-0.202943	-0.0172009	0.0123302	0.0205332	0.032	0.0351997	0.0512	n.s.	k__Bacteria;p__Proteobacteria;c__Gammaproteobacteria;o__Pseudomonadales
Bacillales	Depleted	-0.139274	-0.230279	-0.0458539	0.0193972	0.00360708	0.007	0.008657	0.0152727	*	k__Bacteria;p__Firmicutes;c__Bacilli;o__Bacillales
Oceanospirillales	Depleted	-0.151374	-0.241951	-0.0581815	0.022914	0.00154375	0.001	0.00463126	0.006	*	k__Bacteria;p__Proteobacteria;c__Gammaproteobacteria;o__Oceanospirillales
Alphaproteobacteria (Unclassified)	Depleted	-0.165312	-0.255364	-0.0724177	0.0273282	0.000536594	0.002	0.00321956	0.008	*	k__Bacteria;p__Proteobacteria;c__Alphaproteobacteria;o__
Synechococcales	Depleted	-0.170059	-0.259924	-0.0772745	0.0289201	0.000367138	0.001	0.0029371	0.012	*	k__Bacteria;p__Cyanobacteria;c__Synechococcophycideae;o__Synechococcales
Flavobacteriales	Depleted	-0.199172	-0.287802	-0.107158	0.0396693	2.86307e-05	0.001	0.000687137	0.024	*	k__Bacteria;p__Bacteroidetes;c__Flavobacteriia;o__Flavobacteriales
												quick_sig_marker
												*	k__Bacteria;p__Bacteroidetes;c__Flavobacteriia;o__Flavobacteriales
												*	k__Bacteria;p__Cyanobacteria;c__Synechococcophycideae;o__Synechococcales
												*	k__Bacteria;p__Proteobacteria;c__Alphaproteobacteria;o__
												*	k__Bacteria;p__Proteobacteria;c__Gammaproteobacteria;o__Oceanospirillales
												*	k__Bacteria;p__Firmicutes;c__Bacilli;o__Bacillales
												*	k__Bacteria;p__Planctomycetes;c__Planctomycetia;o__Pirellulales
												*	k__Bacteria;p__Bacteroidetes;c__Cytophagia;o__Cytophagales
												*	k__Bacteria;p__Cyanobacteria;c__Oscillatoriophycideae;o__Oscillatoriales
												*	k__Bacteria;p__Cyanobacteria;c__Oscillatoriophycideae;o__Chroococcales
												*	k__Bacteria;p__Proteobacteria;c__Gammaproteobacteria;o__Alteromonadales
												*	k__Bacteria;p__Bacteroidetes;c__Bacteroidia;o__Bacteroidales
												*	k__Bacteria;p__Proteobacteria;c__Deltaproteobacteria;o__NB1-j
												*	k__Bacteria;p__Proteobacteria;c__Gammaproteobacteria;o__Thiotrichales
												n.s.	k__Bacteria;p__Proteobacteria;c__Gammaproteobacteria;o__Pseudomonadales
												n.s.	k__Bacteria;p__Proteobacteria;c__Betaproteobacteria;o__Burkholderiales
												n.s.	k__Bacteria;p__Proteobacteria;c__Deltaproteobacteria;o__Sva0853
												n.s.	k__Bacteria;p__Proteobacteria;c__Alphaproteobacteria;o__Rickettsiales
												n.s.	k__Bacteria;p__Proteobacteria;c__Alphaproteobacteria;o__Sphingomonadales
												n.s.	k__Bacteria;p__Firmicutes;c__Bacilli;o__Lactobacillales
												n.s.	k__Bacteria;p__Proteobacteria;c__Alphaproteobacteria;o__Rhodobacterales
												n.s.	k__Bacteria;p__Proteobacteria;c__Gammaproteobacteria;o__Vibrionales
												n.s.	k__Bacteria;p__Proteobacteria;c__Epsilonproteobacteria;o__Campylobacterales
												n.s.	k__Bacteria;p__Proteobacteria;c__Alphaproteobacteria;o__Rhizobiales
												n.s.	k__Bacteria;p__Verrucomicrobia;c__Verrucomicrobiae;o__Verrucomicrobiales

## Sheet: 3H_Dom_Taxa_Temp
Supplementary Data 3h. Correlation of Dominant Taxa vs. Temperature
Microbial orders that rose to dominate at least one sample vs. temperature. Values describe Spearman regression of the relative abundance of microbial orders against temperature, for the subset of orders that rose to dominate at least one sample. Significance column is marked with an asterisk (*) for orders with an FDR q < 0.05 for the parametric correlation value. Taxa marked with bold text were…
Display Name	Response to increasing temperature	r	lower 95% CI of r	upper 95% CI of r	r2	parametric p	permutational p	FDR parametric q	FDR non-parametric q	significant?	Green genes 13_8 taxonomy id
Oscillatoriales	Enriched	0.232303	0.14137	0.319348	0.0539646	9.66758e-07	0.001	2.32022e-05	0.012	*	k__Bacteria;p__Cyanobacteria;c__Oscillatoriophycideae;o__Oscillatoriales
Vibrionales	Enriched	0.215808	0.12431	0.303667	0.0465732	5.57983e-06	0.001	6.69579e-05	0.008	*	k__Bacteria;p__Proteobacteria;c__Gammaproteobacteria;o__Vibrionales
Rhodobacterales	Not significant	0.0873195	-0.0067563	0.179863	0.00762469	0.0688461	0.086	0.165231	0.2064	n.s.	k__Bacteria;p__Proteobacteria;c__Alphaproteobacteria;o__Rhodobacterales
Synechococcales	Not significant	0.0672754	-0.0269152	0.160282	0.00452597	0.161307	0.162	0.241961	0.243	n.s.	k__Bacteria;p__Cyanobacteria;c__Synechococcophycideae;o__Synechococcales
Chroococcales	Not significant	0.0169564	-0.077187	0.1108	0.000287518	0.724343	0.728	0.755836	0.759652	n.s.	k__Bacteria;p__Cyanobacteria;c__Oscillatoriophycideae;o__Chroococcales
Alteromonadales	Not significant	0.011788	-0.0823235	0.105691	0.000138957	0.806333	0.823	0.806333	0.823	n.s.	k__Bacteria;p__Proteobacteria;c__Gammaproteobacteria;o__Alteromonadales
Pirellulales	Not significant	-0.0323872	-0.126024	0.0618213	0.00104893	0.500488	0.506	0.545987	0.552	n.s.	k__Bacteria;p__Planctomycetes;c__Planctomycetia;o__Pirellulales
Alphaproteobacteria (unclassified)	Not significant	-0.0420361	-0.135521	0.0521905	0.00176703	0.381794	0.418	0.436336	0.477714	n.s.	k__Bacteria;p__Proteobacteria;c__Alphaproteobacteria;o__
Bacillales	Not significant	-0.0442927	-0.137739	0.0499356	0.00196184	0.356742	0.325	0.42809	0.410526	n.s.	k__Bacteria;p__Firmicutes;c__Bacilli;o__Bacillales
Sphingomonadales	Not significant	-0.0464727	-0.139882	0.0477562	0.00215971	0.333544	0.35	0.421319	0.42	n.s.	k__Bacteria;p__Proteobacteria;c__Alphaproteobacteria;o__Sphingomonadales
Verrucomicrobiales	Not significant	-0.0484886	-0.141862	0.0457402	0.00235115	0.312977	0.306	0.417303	0.408	n.s.	k__Bacteria;p__Verrucomicrobia;c__Verrucomicrobiae;o__Verrucomicrobiales
Lactobacillales	Not significant	-0.053223	-0.14651	0.0410025	0.00283269	0.268015	0.267	0.378375	0.376941	n.s.	k__Bacteria;p__Firmicutes;c__Bacilli;o__Lactobacillales
Cytophagales	Not significant	-0.0728917	-0.165776	0.0212744	0.0053132	0.129034	0.111	0.206454	0.222	n.s.	k__Bacteria;p__Bacteroidetes;c__Cytophagia;o__Cytophagales
Rhizobiales	Not significant	-0.0743487	-0.1672	0.0198101	0.00552773	0.121539	0.118	0.208352	0.202286	n.s.	k__Bacteria;p__Proteobacteria;c__Alphaproteobacteria;o__Rhizobiales
Campylobacterales	Not significant	-0.0756498	-0.168472	0.0185021	0.00572289	0.115136	0.134	0.212559	0.2144	n.s.	k__Bacteria;p__Proteobacteria;c__Epsilonproteobacteria;o__Campylobacterales
Burkholderiales	Not significant	-0.0770685	-0.169858	0.0170756	0.00593955	0.10846	0.117	0.21692	0.216	n.s.	k__Bacteria;p__Proteobacteria;c__Betaproteobacteria;o__Burkholderiales
Oceanospirillales	Not significant	-0.07735	-0.170133	0.0167924	0.00598302	0.107172	0.106	0.23383	0.231273	n.s.	k__Bacteria;p__Proteobacteria;c__Gammaproteobacteria;o__Oceanospirillales
Pseudomonadales	Not significant	-0.0999421	-0.192157	-0.00597797	0.00998842	0.0371894	0.038	0.0991716	0.101333	n.s.	k__Bacteria;p__Proteobacteria;c__Gammaproteobacteria;o__Pseudomonadales
Bacteroidales	Not significant	-0.110674	-0.202587	-0.0168291	0.0122488	0.0209574	0.023	0.0628723	0.069	n.s.	k__Bacteria;p__Bacteroidetes;c__Bacteroidia;o__Bacteroidales
Flavobacteriales	Depleted	-0.11716	-0.20888	-0.0233979	0.0137266	0.0144864	0.016	0.0496677	0.0548571	*	k__Bacteria;p__Bacteroidetes;c__Flavobacteriia;o__Flavobacteriales
Rickettsiales	Depleted	-0.138196	-0.229238	-0.0447571	0.0190981	0.0038785	0.004	0.015514	0.0192	*	k__Bacteria;p__Proteobacteria;c__Alphaproteobacteria;o__Rickettsiales
Sva0853	Depleted	-0.139764	-0.230752	-0.0463523	0.0195338	0.00348954	0.005	0.0167498	0.02	*	k__Bacteria;p__Proteobacteria;c__Deltaproteobacteria;o__Sva0853
NB1-j	Depleted	-0.153157	-0.243669	-0.0600008	0.0234571	0.00135496	0.003	0.00812977	0.018	*	k__Bacteria;p__Proteobacteria;c__Deltaproteobacteria;o__NB1-j
Thiotrichales	Depleted	-0.180909	-0.270332	-0.0883927	0.0327282	0.000148445	0.001	0.00118756	0.024	*	k__Bacteria;p__Proteobacteria;c__Gammaproteobacteria;o__Thiotrichales

## Sheet: 3i_Random_Forest_Microbe
Supplementary Data 3i. Random Forest analysis predicting which microbial order will dominate each sample
Machine learning analysis of factors allowing different microbial orders to dominate the coral microbiome. Each coral sample was classified according to its dominant order of microbes (i.e. the most abundant order in that sample). Random forests analysis, a supervised classification technique, was used to build a model predicting dominance by each order of microbes using metadata about the coral,…
Order	Prediction Accuracy	Class Error	Green genes 13_8 taxonomy id
Syncechococcales	0.785088	0.214912	k__Bacteria;p__Cyanobacteria;c__Synechococcophycideae;o__Synechococcales
Alteromonadales	0.235294	0.764706	k__Bacteria;p__Proteobacteria;c__Gammaproteobacteria;o__Alteromonadales
Rhodobacterales	0.22973	0.77027	k__Bacteria;p__Proteobacteria;c__Alphaproteobacteria;o__Rhodobacterales
Vibrionales	0.166667	0.833333	k__Bacteria;p__Proteobacteria;c__Gammaproteobacteria;o__Vibrionales
Flavobacterales	0.142857	0.857143	k__Bacteria;p__Bacteroidetes;c__Flavobacteriia;o__Flavobacteriales
Bacteroidales	0	1	k__Bacteria;p__Bacteroidetes;c__Bacteroidia;o__Bacteroidales
Cytophagales	0	1	k__Bacteria;p__Bacteroidetes;c__Cytophagia;o__Cytophagales
Chroococcales	0	1	k__Bacteria;p__Cyanobacteria;c__Oscillatoriophycideae;o__Chroococcales
Oscillatoriales	0	1	k__Bacteria;p__Cyanobacteria;c__Oscillatoriophycideae;o__Oscillatoriales
Bacillales	0	1	k__Bacteria;p__Firmicutes;c__Bacilli;o__Bacillales
Lentisphaerales	0	1	k__Bacteria;p__Lentisphaerae;c__[Lentisphaeria];o__Lentisphaerales
Pirellulales	0	1	k__Bacteria;p__Planctomycetes;c__Planctomycetia;o__Pirellulales
Unclassified Alphaproteobacteria	0	1	k__Bacteria;p__Proteobacteria;c__Alphaproteobacteria;o__
Rhizobiales	0	1	k__Bacteria;p__Proteobacteria;c__Alphaproteobacteria;o__Rhizobiales
Rickettsiales	0	1	k__Bacteria;p__Proteobacteria;c__Alphaproteobacteria;o__Rickettsiales
Sphingomonadales	0	1	k__Bacteria;p__Proteobacteria;c__Alphaproteobacteria;o__Sphingomonadales
Burkholderiales	0	1	k__Bacteria;p__Proteobacteria;c__Betaproteobacteria;o__Burkholderiales
NB1-j	0	1	k__Bacteria;p__Proteobacteria;c__Deltaproteobacteria;o__NB1-j
Campylobacterales	0	1	k__Bacteria;p__Proteobacteria;c__Epsilonproteobacteria;o__Campylobacterales
Oceanospirillales	0	1	k__Bacteria;p__Proteobacteria;c__Gammaproteobacteria;o__Oceanospirillales
Pseudomonadales	0	1	k__Bacteria;p__Proteobacteria;c__Gammaproteobacteria;o__Pseudomonadales
Thiotrichales	0	1	k__Bacteria;p__Proteobacteria;c__Gammaproteobacteria;o__Thiotrichales
Brachyspirales	0	1	k__Bacteria;p__Spirochaetes;c__[Brachyspirae];o__[Brachyspirales]
Verrucomicrobiales	0	1	k__Bacteria;p__Verrucomicrobia;c__Verrucomicrobiae;o__Verrucomicrobiales
Overall	0.49983	0.50017
Feature	Mean decrease in accuracy if excluded	Standard Deviation
HCOM_avg_temp_5m	0.00651838	0.00109017
QuadratTotal_macroalgae	0.00575721	0.000688616
QuadratAmphiroa_fragilisima	0.00533621	0.000912476
QuadratAmphiroa_tribulis	0.00495212	0.000918718
QuadratTotal_articulated_corallines	0.0047954	0.000586896
QuadratRed_macroalgae	0.00460217	0.00050794
QuadratBrown_macroalgae	0.00417718	0.000618028
HCOM_avg_temp_0m	0.00417692	0.000704267
QuadratHypnea_1	0.00409422	0.00102503
HCOM_salt_0m	0.0040802	0.000809188
QuadratExperimental	0.00354112	0.000468581
HCOM_temp_0m	0.00354035	0.000520703
QuadratUpright_calcified	0.00347399	0.000375077
QuadratCoelothrix	0.00343585	0.000523856
HCOM_temp_5m	0.00335533	0.000557246
QuadratSponge	0.00334304	0.000544201
QuadratTotal_upright_algal_cover	0.00325891	0.000911312
QuadratTotal_cover	0.00322326	0.000599984
QuadratTotal_turf_algae	0.00311219	0.000492512
HCOM_salt_avg_0m	0.00305317	0.000690487
HCOM_salt_5m	0.00303607	0.00075419
QuadratZooanthid	0.00302051	0.000749772
HCOM_temp_5m_degrees	0.0028903	0.0004842
QuadratTurbinaria	0.00288345	0.00036261
QuadratTotal_Hypnea	0.00276291	0.000720132
QuadratTall_turf	0.00266144	0.000616727
QuadratStypopodium	0.00265921	0.000583341
QuadratHalimeda_scabra	0.00263698	0.000433921
QuadratDictyota_menstrualis	0.00260223	0.000576646
QuadratTotal_Dictyota	0.00259421	0.000668319
QuadratSand	0.00258904	0.000439432
QuadratTotal_Sargassum	0.00258159	0.000450359
HCOM_salt_avg_5m	0.00253011	0.000675327
QuadratDictyopteris	0.00251838	0.000683488
QuadratSargassum_polyceratium	0.0025176	0.000474961
QuadratGreen_macroalgae	0.00246764	0.000630649
QuadratTotal_coral_cover	0.00237797	0.000348348
HCOM_temp_0m_degrees	0.00231174	0.000398304
QuadratDictyota_pulchella	0.0023076	0.000520419
QuadratCrustose_and_turf	0.00222041	0.000418275
quarter	0.00219368	0.000675758
DecileQuadratTotal_articulated_corallines	0.0021271	0.00058884
QuadratStephanocoeania	0.00211546	0.000554162
QuadratTotal_invert_cover	0.00208628	0.000464757
QuadratGreen_scuz	0.00204471	0.000661434
QuadratTotal_invert_non_coral	0.00202574	0.000412247
QuadratShort_turf	0.00195307	0.000516215
QuadratCCA	0.00184802	0.000460929
DecileQuadratTotal_upright_algal_cover	0.00177599	0.000290683
QuadratLobophora	0.00173411	0.000658355
QuadratP_astreoides	0.00165019	0.000238035
QuadratGorgonian	0.00162387	0.000434573
HCOM_avg_0m_degrees	0.00162053	0.000333477
QuadratTotal_cyanobacteria	0.00161698	0.000315886
QuadratDictyota_cilliolata	0.00160457	0.00069771
QuadratGalaxaura_obtusata	0.00159403	0.000477903
QuadratSiderastrea	0.00155227	0.000396899
HCOM_avg_temp_5m_degrees	0.00151309	0.000397991
QuadratMillepora	0.00149508	0.000432144
QuadratCyano_Lyngbia	0.00147026	0.000440312
QuadratCyano_4	0.00146645	0.000443415
is_Agaricia	0.00122853	0.000667012
QuadratDictyota_bart	0.00118923	0.000259269
QuadratGelidiella	0.00111138	0.000403338
QuadratDictyota_pfaf	0.00110216	0.000316733
QuadratAgaricia	0.00109697	0.000201912
QuadratP_porites	0.00103939	0.000536439
plot_number	0.000992719	0.000230457
QuadratHalimeda_opuntia	0.00097249	0.000219296
is_Porites	0.000923733	0.000462341
is_Siderastrea	0.000879803	0.000272028
QuadratHypnea_2_Wrightiella_blodgettii	0.000735833	0.000137175
herbivore_exclusion	0.000722779	0.000212907
binary_pfish_bites_in_nutrients_up_to_this_timepoint	0.000690222	0.000337935
QuadratCyano_3	0.000553543	0.000203677
QuadratPessyonelia	0.000553021	0.000435309
QuadratJania_adherens	0.000538009	0.000189495
QuadratLaurencia	0.000501918	0.000192908
QuadratCeramium_nitens	0.00038063	0.000290092
nutrient_pollution	0.000356637	0.000156336
QuadratCyano_6	0.00034408	0.000240028
replicate_subplot	0.000309851	0.000114943
QuadratPennicillus	0.00028862	5.79842e-05
QuadratDasya	0.000213799	8.44655e-05
QuadratDasycladus	0.000177968	7.55443e-05
QuadratRed_Dictyota_like	0.00014666	0.000107758
QuadratHypnea_3	0.000143967	9.46994e-05
QuadratGalaxura_marginata	0.000138872	7.38936e-05
QuadratMeandrina	0.000129271	0.000122916
QuadratManicinia	0.000114051	0.000144728
QuadratSargassum_hystrix	0.00011181	5.28501e-05
QuadratOther_inverts	9.19762e-05	8.60963e-05
QuadratSargassum_filipendula	8.87119e-05	8.26578e-05
QuadratTunicate	4.30459e-05	0.000105671
QuadratWrangelia_argus	3.51553e-05	8.56659e-05
QuadratLiagora_sp	3.46909e-05	2.98063e-05
QuadratWirebrush_alga	2.91521e-05	5.18452e-05
QuadratHallymenia	2.76156e-05	8.68428e-05
QuadratDigenia	1.3401e-05	1.43724e-05
QuadratHalimeda_goreauii	1.23638e-05	4.20425e-05
QuadratAsparagopsis	1.11344e-05	9.88803e-06
QuadratHypnea_4	1.11338e-05	3.7564e-05
QuadratPadina_spp	9.52548e-06	7.9399e-06
QuadratCryptonemia	7.72353e-06	5.08905e-06
QuadratCyano_Schythothirx	4.87498e-06	6.53395e-06
QuadratValonia	1.33068e-06	2.80766e-06
QuadratAvrainvillea	0	0
QuadratBotryocladia	0	0
QuadratBryothamnion	0	0
QuadratCyano_Other	0	0
QuadratDasya_2	0	0
QuadratEctocarpus	0	0
QuadratGracilaria_sp	0	0
QuadratLaurencia_2	0	0
QuadratLaurencia_3	0	0
QuadratRhipocephalus	0	0
QuadratCodium_intertextum_Spongy_green	0	0
QuadratUdotea_spp	0	0
QuadratGrateloupia	-8.87663e-06	8.51332e-06
QuadratNeomeris	-1.81437e-05	0.000104544
QuadratBrown_crust_Pseudolithoderma	-2.16657e-05	0.000116909
QuadratDictyota_cervicornis	-3.49586e-05	0.00012305
QuadratMadracis	-7.80106e-05	4.62803e-05
QuadratAnemone	-9.12184e-05	6.70715e-05
QuadratDichocoenia	-0.000103091	9.09939e-05
QuadratMontastrea_cav	-0.000111118	9.12155e-05
QuadratDiploria	-0.00019943	0.000130034

## Sheet: 3j_Random_Forest_Corals
Supplementary Data 3j. Random Forest analysis predicting which microbial order will dominate each sample
Machine learning analysis of factors predicting coral growth vs. tissue loss. Each coral sample was classified according to tissue loss over the course of the experiment. Random forests analysis, a supervised classification technique, was used to build a model predicting dominance by each order of microbes using metadata about the coral, such as the water temperature at the time of sampling, the …
Tissue gain or loss	Prediction Accuracy	Error
Tissue Loss	0.7241	0.2759
Tissue Growth	0.8125	0.1875
Overall	0.7681	0.2319
Feature	Mean decrease in accuracy if excluded	Standard deviation
Algae	0.0377859	0.0111263
Turf	0.0227056	0.00747962
k__Bacteria;p__Proteobacteria;c__Alphaproteobacteria;o__Rhodospirillales	0.0113072	0.00449558
k__Bacteria;p__Proteobacteria;c__Alphaproteobacteria;o__Rhodobacterales	0.00642907	0.00163465
Dictytoa	0.00628984	0.00410255
Initial_diameter_cm	0.00626933	0.00401482
Amphiroa	0.00531746	0.00256863
k__Bacteria;p__Acidobacteria	0.00399236	0.00261488
Algae_and_Sediment	0.00207912	0.00176751
k__Bacteria;p__Bacteroidetes	0.00206172	0.00296206
Sediment	0.00176951	0.00166426
k__Bacteria;p__Proteobacteria;c__Gammaproteobacteria;o__Pseudomonadales	0.00176816	0.00124301
plot	0.00152443	0.00218417
k__Bacteria;p__Proteobacteria;c__Alphaproteobacteria;o__Rickettsiales	0.00141054	0.00265585
k__Bacteria;p__Proteobacteria;c__Gammaproteobacteria;o__Thiotrichales	0.000955824	0.00296874
is_siderastrea	0.000710004	0.00088515
k__Bacteria;p__Cyanobacteria	0.000655429	0.00193979
is_agaricia	0.000299656	0.000430134
k__Bacteria;p__Cyanobacteria;c__Synechococcophycideae;o__Synechococcales	9.05749e-05	0.00202636
is_stephanocoenia	6.76263e-05	0.000120154
is_dichocoenia	0	0
Bleached	-0.000157354	0.000197248
is_porites	-0.0002112	0.000717016
Sargassum	-0.000296049	0.000246232
herbivore_exclusion	-0.000300734	0.00102099
DSS	-0.000307403	0.00078725
proteobacteria_to_cyanobacteria_ratio	-0.000318421	0.00184452
Cyanobacteria	-0.000326912	0.000167051
Halimeda	-0.00044062	0.000291204
Pfish_bites	-0.000471426	0.000473888
nutrient_pollution	-0.000609947	0.000908463
k__Bacteria;p__Proteobacteria	-0.000799672	0.000825458
k__Bacteria;p__Proteobacteria;c__Gammaproteobacteria;o__Alteromonadales	-0.00103234	0.00228088
k__Bacteria;p__Firmicutes	-0.00134614	0.00187396
k__Bacteria;p__Proteobacteria;c__Gammaproteobacteria;o__Vibrionales	-0.00146824	0.00127867
k__Bacteria;p__Actinobacteria	-0.00259361	0.00183313

[truncated: 2 more sheets: 3k_Mantel_SERC, 3l_Betadiv_by_order]
