# Supplementary material for: Overfishing and nutrient pollution interact with temperature to disrupt coral reefs down to microbial scales
Source: Nat Commun. 2016 Jun 7;7:11833. doi: 10.1038/ncomms11833 (PMC4899628; doi:10.1038/ncomms11833)
Supplement: Supplementary Data 4 — Predicted microbial function data [file ncomms11833-s5.xlsx]

## Sheet: 4a_PICRUSt_algal_cover
Supplementary Data 4a. Microbial Community Analysis
Results of increasing upright algal cover on imputed microbial community function. PICRUSt functional profile predictions for 16S rRNA samples based on sequenced relatives. Imputed gene family (KO) abundances per sample were summarized using the KEGG pathway categories (level 3). The relative abundance of each pathway across sample was regressed against the level of upright algal cover. FDR was u…
				Category
KEGG Pathway category (level 3)	prob	FDR_corrected	r
D-Glutamine and D-glutamate metabolism	0.000896822	0.0131384	-0.158678	Amino acids
Histidine metabolism	0.000450308	0.01466	-0.167521	Amino acids
Lysine biosynthesis	9.98486e-05	0.00975188	-0.18547	Amino acids
Phenylalanine, tyrosine and tryptophan biosynthesis	0.00825475	0.0409939	-0.126504	Amino acids
Amino acid related enzymes	0.0100427	0.0474597	-0.123314	Amino acids
Arginine and proline metabolism	0.0135186	0.0495117	-0.118342	Amino acids
Cysteine and methionine metabolism	0.00621646	0.0379463	-0.130999	Amino acids
Tetracycline biosynthesis	0.000518373	0.0151883	-0.16575	Antibiotics and antimicrobials
Linoleic acid metabolism	1.24204e-06	0.000363919	-0.23002	Fatty acids and other lipids
Lipid metabolism	0.00307992	0.0250671	-0.141596	Fatty acids and other lipids
Lipoic acid metabolism	0.0071408	0.0373617	-0.128818	Fatty acids and other lipids
Glycerolipid metabolism	0.00343281	0.0264688	-0.140005	Fatty acids and other lipids
Bacterial chemotaxis	0.00698684	0.0372208	0.129163	Motility, secretion, and virulence
Bacterial invasion of epithelial cells	0.0123685	0.0476839	0.119848	Motility, secretion, and virulence
Bacterial motility proteins	0.0103722	0.0482392	0.122782	Motility, secretion, and virulence
Cell motility and secretion	0.000572784	0.0139855	0.164483	Motility, secretion, and virulence
Calcium signaling pathway	0.0043774	0.0312824	-0.136381	Other metabolism
Energy metabolism	0.000443826	0.0162551	0.167702	Other metabolism
Methane metabolism	0.000967261	0.0128822	0.15768	Other metabolism
Nitrogen metabolism	0.00109407	0.0139375	0.156041	Other metabolism
Phosphonate and phosphinate metabolism	0.00054048	0.0143964	0.165221	Other metabolism
Selenocompound metabolism	0.00993847	0.0477372	-0.123486	Other metabolism
Taurine and hypotaurine metabolism	0.002406	0.02203	0.145159	Other metabolism
Photosynthesis - antenna proteins	0.00494881	0.0345238	-0.13452	Photosynthesis and carbon fixation
Betalain biosynthesis	0.00135447	0.0146985	0.153162	Secondary metabolites
Biosynthesis and biodegradation of secondary metabolites	0.00257955	0.0229033	0.144162	Secondary metabolites
Flavonoid biosynthesis	0.000366399	0.0153364	0.170084	Secondary metabolites
Indole alkaloid biosynthesis	0.00641766	0.038375	0.130501	Secondary metabolites
Inorganic ion transport and metabolism	0.00125373	0.0146937	0.15421	Sensing and Transport
Glycan biosynthesis and metabolism	0.00606956	0.0378379	0.131372	Sugars and Glycans
Pentose and glucuronate interconversions	0.00602187	0.0383567	0.131495	Sugars and Glycans
Arrhythmogenic right ventricular cardiomyopathy (ARVC)	0.0120299	0.0496445	0.120315
Atrazine degradation	0.00818169	0.0413317	-0.126647
Base excision repair	0.00116302	0.0141986	-0.155222
Bile secretion	0.000287197	0.0140248	0.173065
Biotin metabolism	0.00680839	0.0376389	-0.129572
Bladder cancer	0.00682944	0.037056	0.129523
Chronic myeloid leukemia	0.000678943	0.0124331	0.162304
Cytochrome P450	0.00656803	0.037734	0.130137
Cytosolic DNA-sensing pathway	0.0080971	0.0416219	0.126814
DNA repair and recombination proteins	0.000900631	0.0125659	-0.158623
DNA replication	0.00201903	0.0197192	-0.147643
DNA replication proteins	0.00553704	0.0377291	-0.132796
Homologous recombination	0.00324274	0.025679	-0.140843
Hypertrophic cardiomyopathy (HCM)	0.00923015	0.0450739	0.124695
Leukocyte transendothelial migration	0.0120299	0.0476319	0.120315
Meiosis - yeast	0.000106121	0.00777336	0.184776
Mismatch repair	0.0126162	0.0473916	-0.119513
Nitrotoluene degradation	0.000682064	0.0111025	0.162245
Notch signaling pathway	0.000678943	0.0117018	0.162304
Nucleotide metabolism	0.00198228	0.0200279	0.147901
Phototransduction - fly	0.0120299	0.0469968	0.120315
Primary bile acid biosynthesis	0.0125468	0.047743	0.119606
Prion diseases	1.32447e-05	0.00194035	-0.207181
Protein export	0.00203767	0.0192593	-0.147514
Protein kinases	0.00377162	0.0283355	0.138612
Purine metabolism	0.00401641	0.0294202	-0.137674
Pyrimidine metabolism	0.00134239	0.0151277	-0.153284
Regulation of actin cytoskeleton	0.0120299	0.0482844	0.120315
Renal cell carcinoma	0.000108124	0.00633606	-0.184563
Restriction enzyme	0.000648765	0.0135777	0.16289
Riboflavin metabolism	0.00176856	0.0185067	-0.149495
Ribosome	0.00297942	0.0256756	-0.142079
RNA polymerase	0.00584196	0.0380377	-0.131966
RNA transport	0.00307387	0.0257327	-0.141625
Secondary bile acid biosynthesis	0.0105333	0.0482226	0.122528
Steroid hormone biosynthesis	0.0133125	0.0493741	0.118604
Styrene degradation	0.000623876	0.0140612	-0.163392
Tight junction	0.0120299	0.048955	0.120315
Transcription related proteins	0.0067745	0.0381717	-0.12965
Translation proteins	0.00556257	0.0370417	-0.132725
Ubiquitin system	0.00648942	0.038028	-0.130326
Vasopressin-regulated water reabsorption	0.000823052	0.0126923	0.159805
Wnt signaling pathway	0.000678943	0.013262	0.162304
Photosynthesis proteins	0.0115093	0.0503318	-0.121055
Dilated cardiomyopathy (DCM)	0.0120299	0.0503537	0.120315
Aminoacyl-tRNA biosynthesis	0.0139239	0.0503668	-0.117839
Nucleotide excision repair	0.0112384	0.0506591	-0.121453
Two-component system	0.0114552	0.0508544	0.121134
Adherens junction	0.0120299	0.0510834	0.120315
Fatty acid biosynthesis	0.01192	0.0513613	-0.120468
Alanine, aspartate and glutamate metabolism	0.0148365	0.0517512	-0.11675
One carbon pool by folate	0.0146921	0.0518649	-0.116918
Phosphatidylinositol signaling system	0.0146091	0.0522008	-0.117016
Photosynthesis	0.0158701	0.0547052	-0.115586
Signal transduction mechanisms	0.016218	0.0552545	0.115209
Folate biosynthesis	0.0176635	0.0588114	-0.113715
Various types of N-glycan biosynthesis	0.0175024	0.0589449	-0.113876
Zeatin biosynthesis	0.0190069	0.061198	-0.11242
Metabolism of cofactors and vitamins	0.0189141	0.0615758	0.112507
Proteasome	0.019457	0.0619664	-0.112004
Amoebiasis	0.0188575	0.0620814	0.11256
Terpenoid backbone biosynthesis	0.0198328	0.062484	-0.111663
Prenyltransferases	0.0217717	0.0678628	-0.109987
Caffeine metabolism	0.0225407	0.0695203	-0.109358
Translation factors	0.0228502	0.0697406	-0.10911
Focal adhesion	0.023104	0.0697885	0.108909
Isoflavonoid biosynthesis	0.0242509	0.0725051	0.108024
ABC transporters	0.0249134	0.0737335	0.107529
Membrane and intracellular structural molecules	0.0273283	0.0792792	0.105815
Flagellar assembly	0.0270656	0.0793022	0.105995
Melanogenesis	0.0292447	0.0840067	0.104546
Type II diabetes mellitus	0.0295695	0.0841153	0.104337
Inositol phosphate metabolism	0.0300196	0.0845745	-0.104052
Flavone and flavonol biosynthesis	0.0308608	0.0861162	0.103529
Transporters	0.0321747	0.0889356	0.102736
Phagosome	0.0330093	0.09039	-0.102246
Pancreatic secretion	0.0337757	0.0916323	0.101806
Other transporters	0.0345954	0.0921496	0.101344
Neuroactive ligand-receptor interaction	0.0342872	0.0921666	0.101517
Circadian rhythm - plant	0.0349306	0.0922042	0.101158
Valine, leucine and isoleucine biosynthesis	0.035735	0.0926581	-0.100718
Oxidative phosphorylation	0.0362092	0.0930641	-0.100462
Peptidases	0.03566	0.0932892	-0.100758
Chloroalkane and chloroalkene degradation	0.0369837	0.0934158	0.10005
Epithelial cell signaling in Helicobacter pylori infection	0.0367525	0.0936391	-0.100172
Renin-angiotensin system	0.0415817	0.104132	0.0977466
Sphingolipid metabolism	0.0445639	0.110655	0.0963651
Peptidoglycan biosynthesis	0.0478964	0.11793	-0.0949105
Systemic lupus erythematosus	0.0488595	0.119299	0.0945059
Carotenoid biosynthesis	0.0506477	0.120649	-0.0937721
Parkinson's disease	0.0503231	0.120858	0.0939036
Porphyrin and chlorophyll metabolism	0.0501184	0.121361	-0.093987
Sulfur relay system	0.0543771	0.128488	0.0923087
Glycosaminoglycan degradation	0.0554884	0.130065	0.0918888
Glycosphingolipid biosynthesis - ganglio series	0.0568853	0.132281	0.0913708
D-Alanine metabolism	0.0579888	0.133785	-0.090969
MAPK signaling pathway - yeast	0.0586589	0.134274	0.0907281
D-Arginine and D-ornithine metabolism	0.0626352	0.142265	0.0893436
Biosynthesis of 12-, 14- and 16-membered macrolides	0.0637593	0.143704	0.0889654
Cardiac muscle contraction	0.065197	0.144717	0.0884896
Pantothenate and CoA biosynthesis	0.0668639	0.145119	-0.0879486
Thiamine metabolism	0.0651008	0.145607	-0.0885212
Ion channels	0.0661351	0.145696	0.0881837
Nicotinate and nicotinamide metabolism	0.0668341	0.146137	-0.0879582
Cell division	0.069429	0.148487	0.0871373
Non-homologous end-joining	0.0691436	0.148964	-0.0872263
Cell cycle	0.0773017	0.159503	-0.0847915
Phosphotransferase system (PTS)	0.0783665	0.160569	0.0844894
Measles	0.0773017	0.160634	-0.0847915
Galactose metabolism	0.0811767	0.160708	0.0837076
Carbon fixation in photosynthetic organisms	0.0757943	0.160926	-0.0852251
RNA degradation	0.0811523	0.161752	-0.0837143
ECM-receptor interaction	0.0806131	0.161778	0.0838626
Hepatitis C	0.0773017	0.161781	-0.0847915
Apoptosis	0.0795566	0.161876	0.0841556
CAM ligands	0.0806131	0.162894	0.0838626
mTOR signaling pathway	0.0773017	0.162945	-0.0847915
Prostate cancer	0.0876564	0.163588	-0.0819852
Viral myocarditis	0.0838953	0.163876	0.0829719
Progesterone-mediated oocyte maturation	0.087568	0.164471	-0.082008
Influenza A	0.0838168	0.164821	0.0829929
Antigen processing and presentation	0.087568	0.165532	-0.082008
Toxoplasmosis	0.0867904	0.166206	0.0822093
Cellular antigens	0.087515	0.166506	0.0820216
Small cell lung cancer	0.0859745	0.166825	0.0824221
Colorectal cancer	0.0867904	0.1673	0.0822093
Amino acid metabolism	0.0978496	0.179187	0.079472
Lysosome	0.0976082	0.179869	0.079529
mRNA surveillance pathway	0.0972963	0.180429	-0.0796029
Primary immunodeficiency	0.101998	0.185623	0.0785088
beta-Lactam resistance	0.104185	0.188433	-0.0780134
Novobiocin biosynthesis	0.112585	0.199923	-0.0761842
Function unknown	0.112108	0.20029	0.0762851
p53 signaling pathway	0.111753	0.200882	0.0763604
Replication, recombination and repair proteins	0.117946	0.208181	0.0750721
Transcription factors	0.123346	0.21641	0.0739911
Stilbenoid, diarylheptanoid and gingerol biosynthesis	0.128066	0.223354	0.073076
Ascorbate and aldarate metabolism	0.129276	0.224129	0.0728459
Mineral absorption	0.132196	0.227844	-0.0722966
Chromosome	0.136629	0.234107	-0.0714807
Retinol metabolism	0.140667	0.239624	0.0707549
Peroxisome	0.143337	0.242761	-0.0702838
Glutathione metabolism	0.153655	0.258741	-0.0685237
Sulfur metabolism	0.159975	0.267844	-0.0674894
Secretion system	0.166448	0.27094	0.0664616
Ubiquinone and other terpenoid-quinone biosynthesis	0.163722	0.27102	-0.0668907
beta-Alanine metabolism	0.16573	0.271279	0.0665741
Alzheimer's disease	0.165141	0.271833	0.0666667
Glycosyltransferases	0.16363	0.272407	0.0669052
Glyoxylate and dicarboxylate metabolism	0.179545	0.290644	0.0644701
Streptomycin biosynthesis	0.184226	0.296583	-0.0637845
Vibrio cholerae pathogenic cycle	0.188607	0.301977	0.0631544
Chlorocyclohexane and chlorobenzene degradation	0.1915	0.304944	0.0627441
Toluene degradation	0.196185	0.309044	-0.0620893
Type I diabetes mellitus	0.195191	0.30914	-0.0622273
Caprolactam degradation	0.197844	0.309991	0.0618602
Fluorobenzoate degradation	0.202892	0.314537	-0.0611715
Protein digestion and absorption	0.202044	0.314887	-0.0612864
Butanoate metabolism	0.204639	0.315576	0.060936
Cyanoamino acid metabolism	0.207648	0.318539	-0.0605339
Pyruvate metabolism	0.209594	0.31985	0.0602761
Plant-pathogen interaction	0.2131	0.321847	0.0598159
Other glycan degradation	0.215928	0.32279	0.0594488
Fatty acid metabolism	0.212746	0.322977	0.0598622
Huntington's disease	0.215229	0.323395	0.0595392
Germination	0.218691	0.325261	-0.0590932
Tropane, piperidine and pyridine alkaloid biosynthesis	0.223617	0.330908	0.0584674
Glycosphingolipid biosynthesis - globo series	0.226805	0.333939	0.0580676
General function prediction only	0.228573	0.334859	0.0578475
Carbohydrate metabolism	0.254556	0.371069	0.0547443
NOD-like receptor signaling pathway	0.260725	0.376318	-0.0540403
Glycerophospholipid metabolism	0.259738	0.376749	0.0541522
Fatty acid elongation in mitochondria	0.266764	0.381278	0.0533622
Phenylpropanoid biosynthesis	0.266544	0.382831	-0.0533867
Propanoate metabolism	0.27346	0.388951	0.0526224
Phenylalanine metabolism	0.27825	0.393851	0.0521009
Bacterial secretion system	0.280733	0.395455	0.0518329
Ethylbenzene degradation	0.291029	0.407997	-0.0507384
Butirosin and neomycin biosynthesis	0.293911	0.410076	-0.0504366
Glycolysis / Gluconeogenesis	0.303906	0.422012	-0.0494053
Protein processing in endoplasmic reticulum	0.311474	0.428459	0.0486394
Ribosome Biogenesis	0.312965	0.428498	-0.0484899
African trypanosomiasis	0.311134	0.430011	-0.0486735
Pores ion channels	0.322969	0.44014	0.0474988
Polyketide sugar unit biosynthesis	0.336653	0.456664	-0.0461751
Sporulation	0.34291	0.463008	-0.0455813
Electron transfer carriers	0.348418	0.468286	0.0450643
Transcription machinery	0.353738	0.473266	0.0445698
Lipid biosynthesis proteins	0.371241	0.494426	-0.0429751
Bacterial toxins	0.381599	0.50592	0.0420533
Vibrio cholerae infection	0.389639	0.514253	0.0413482
Insulin signaling pathway	0.396604	0.521099	0.0407446
Pertussis	0.402914	0.524683	0.0402032
Glycosylphosphatidylinositol(GPI)-anchor biosynthesis	0.40282	0.526902	0.0402112
Biosynthesis of type II polyketide products	0.413785	0.536455	0.0392821
Biosynthesis of unsaturated fatty acids	0.44822	0.57854	0.0364546
Polycyclic aromatic hydrocarbon degradation	0.451114	0.579721	-0.0362228
Pathways in cancer	0.454115	0.58103	-0.0359832
Biosynthesis of ansamycins	0.45809	0.583567	-0.0356673
Naphthalene degradation	0.464132	0.588704	0.03519
Geraniol degradation	0.490585	0.611665	0.0331395
Protein folding and associated processing	0.489914	0.613439	-0.0331907
Basal transcription factors	0.488454	0.614236	0.0333024
Cytoskeleton proteins	0.486631	0.614582	0.033442
Pentose phosphate pathway	0.512281	0.63601	-0.0315016
Biosynthesis of vancomycin group antibiotics	0.517567	0.639862	-0.0311081
N-Glycan biosynthesis	0.525153	0.646512	-0.0305469
VEGF signaling pathway	0.547849	0.663305	0.0288922
Amino sugar and nucleotide sugar metabolism	0.544319	0.664523	-0.0291473
Leishmaniasis	0.547849	0.666057	0.0288922
Aminobenzoate degradation	0.543505	0.666305	0.0292062
Penicillin and cephalosporin biosynthesis	0.563518	0.679469	0.0277695
Vitamin B6 metabolism	0.56998	0.684443	-0.0273109
Isoquinoline alkaloid biosynthesis	0.580072	0.690899	-0.0265995
1,1,1-Trichloro-2,2-bis(4-chlorophenyl)ethane (DDT) degradation	0.577917	0.691141	-0.026751
Glycosaminoglycan biosynthesis - chondroitin sulfate	0.584267	0.693078	0.0263056
alpha-Linolenic acid metabolism	0.586651	0.693099	-0.026139
Carbon fixation pathways in prokaryotes	0.589569	0.69375	0.0259354
Drug metabolism - other enzymes	0.595095	0.697451	0.0255513
Ribosome biogenesis in eukaryotes	0.612997	0.715571	-0.0243176
Dioxin degradation	0.620154	0.721052	0.0238289
Metabolism of xenobiotics by cytochrome P450	0.631355	0.722605	0.023069
Chaperones and folding catalysts	0.625299	0.724161	-0.0234791
Lipopolysaccharide biosynthesis proteins	0.630625	0.7246	0.0231183
Carbohydrate digestion and absorption	0.629778	0.726476	0.0231756
Others	0.648595	0.739448	0.0219103
Glutamatergic synapse	0.675659	0.764355	0.0201163
Amyotrophic lateral sclerosis (ALS)	0.678867	0.765031	-0.0199056
Arachidonic acid metabolism	0.674284	0.765757	0.0202068
Lysine degradation	0.69844	0.784072	0.0186277
Other ion-coupled transporters	0.710662	0.794748	0.0178364
Limonene and pinene degradation	0.738081	0.822272	0.0160783
Staphylococcus aureus infection	0.749759	0.832119	-0.015336
Xylene degradation	0.759803	0.840085	-0.0147006
Synthesis and degradation of ketone bodies	0.784294	0.863903	0.0131615
Adipocytokine signaling pathway	0.794927	0.872335	-0.0124976
Starch and sucrose metabolism	0.806904	0.87564	-0.0117526
Tryptophan metabolism	0.806152	0.878077	0.0117992
Proximal tubule bicarbonate reclamation	0.804308	0.879336	0.0119138
Biosynthesis of siderophore group nonribosomal peptides	0.815068	0.881236	-0.0112463
Ether lipid metabolism	0.837803	0.902487	-0.00984288
Cell cycle - Caulobacter	0.847957	0.906757	0.0092189
Glycine, serine and threonine metabolism	0.85288	0.908704	-0.00891692
Valine, leucine and isoleucine degradation	0.847382	0.909462	0.00925415
GnRH signaling pathway	0.868777	0.912371	-0.00794405
Fc gamma R-mediated phagocytosis	0.872977	0.913508	-0.0076876
Pathogenic Escherichia coli infection	0.861722	0.914799	-0.00837537
Endocytosis	0.868777	0.915653	-0.00794405
Drug metabolism - cytochrome P450	0.868362	0.91852	0.00796939
C5-Branched dibasic acid metabolism	0.887502	0.925402	0.00680228
Benzoate degradation	0.904617	0.939904	0.00576197
PPAR signaling pathway	0.915279	0.947621	0.00511531
Steroid biosynthesis	0.926003	0.951996	-0.00446586
Citrate cycle (TCA cycle)	0.9258	0.955138	0.00447815
Tyrosine metabolism	0.937522	0.960468	-0.00376909
Lipopolysaccharide biosynthesis	0.949493	0.962635	-0.00304582
Shigellosis	0.949078	0.965555	0.00307093
Fructose and mannose metabolism	0.948914	0.968751	-0.00308083
Tuberculosis	0.966148	0.976142	0.00204072
RIG-I-like receptor signaling pathway	0.979077	0.985806	0.00126105
Chagas disease (American trypanosomiasis)	0.989077	0.989077	0.000658269
Bisphenol degradation	0.988407	0.991792	-0.00069866

## Sheet: 4b_PICRUSt_temperature
Supplementary Data 4b. Microbial Community Analysis
Effects of extreme temperatures on imputed microbial community function. PICRUSt functional profile predictions for 16S rRNA samples based on sequenced relatives. Imputed gene family (KO) abundances per sample were summarized using the KEGG pathway categories (level 3). In order to capture functional changes across both high and low extremes of temperature (both of which produce coral mortality i…
				Category
KEGG Pathway category (level 3)	prob	FDR_corrected	r
Tyrosine metabolism	0.0163933	0.040027	0.111855	Amino acids
Histidine metabolism	0.0178148	0.0431384	-0.110438	Amino acids
Cysteine and methionine metabolism	0.0151005	0.0384734	-0.113241	Amino acids
Amino acid related enzymes	0.0065096	0.0186992	-0.126698	Amino acids
Phenylalanine, tyrosine and tryptophan biosynthesis	0.000564814	0.00285329	-0.160159	Amino acids
Valine, leucine and isoleucine biosynthesis	0.000162025	0.00128306	-0.174982	Amino acids
Lysine biosynthesis	0.0183027	0.0435992	-0.109975	Amino acids
Tetracycline biosynthesis	0.00547946	0.0170796	-0.129305	Antibiotics and antimicrobials
Biosynthesis of vancomycin group antibiotics	0.000190517	0.00132908	-0.173127	Antibiotics and antimicrobials
Butirosin and neomycin biosynthesis	0.000167349	0.00129035	-0.174613	Antibiotics and antimicrobials
Streptomycin biosynthesis	4.65e-05	0.000568177	-0.18868	Antibiotics and antimicrobials
Novobiocin biosynthesis	1.93e-06	5.13e-05	-0.21986	Antibiotics and antimicrobials
alpha-Linolenic acid metabolism	1.3e-06	4.76e-05	0.223412	Fatty acids and other lipids
Glycerophospholipid metabolism	5.21e-05	0.000610967	0.187474	Fatty acids and other lipids
Biosynthesis of unsaturated fatty acids	0.0021212	0.00828683	0.142919	Fatty acids and other lipids
Fatty acid biosynthesis	0.0125626	0.0340818	-0.116295	Fatty acids and other lipids
Glycerolipid metabolism	0.00015198	0.00123695	-0.17571	Fatty acids and other lipids
Lipoic acid metabolism	0.000102602	0.000910985	-0.180116	Fatty acids and other lipids
Lipid metabolism	1.88e-06	6.11e-05	-0.220098	Fatty acids and other lipids
Pathogenic Escherichia coli infection	2.47e-09	3.62e-07	0.273473	Motility, secretion, and virulence
Flagellar assembly	0.000205822	0.00140246	0.172235	Motility, secretion, and virulence
Bacterial motility proteins	0.000462604	0.00265771	0.162614	Motility, secretion, and virulence
Bacterial chemotaxis	0.000563383	0.00289599	0.160191	Motility, secretion, and virulence
Secretion system	0.00588078	0.0175823	0.128241	Motility, secretion, and virulence
Energy metabolism	6.46e-05	0.000675729	0.185179	Other metabolism
Taurine and hypotaurine metabolism	0.000655952	0.00325752	0.158297	Other metabolism
Butanoate metabolism	0.00375376	0.0134128	0.134876	Other metabolism
Propanoate metabolism	0.00544247	0.0171467	0.129407	Other metabolism
Mineral absorption	0.00906746	0.0253025	-0.121548	Other metabolism
Sulfur metabolism	0.00794762	0.0223909	-0.123618	Other metabolism
Selenocompound metabolism	0.00471287	0.015343	-0.131549	Other metabolism
Amino sugar and nucleotide sugar metabolism	0.00230447	0.00888435	-0.141776	Other metabolism
Glutathione metabolism	0.000795745	0.00376054	-0.155861	Other metabolism
Calcium signaling pathway	4.2e-05	0.00053528	-0.18976	Other metabolism
Carbon fixation pathways in prokaryotes	0.00616131	0.0178739	0.127535	Photosynthesis and carbon fixation
Porphyrin and chlorophyll metabolism	7.82e-05	0.000739581	-0.183095	Photosynthesis and carbon fixation
Carbon fixation in photosynthetic organisms	2.59e-05	0.000344453	-0.194806	Photosynthesis and carbon fixation
Photosynthesis	1.64e-05	0.000253415	-0.199409	Photosynthesis and carbon fixation
Photosynthesis - antenna proteins	1.37e-05	0.000235498	-0.201251	Photosynthesis and carbon fixation
Photosynthesis proteins	1.13e-05	0.000254503	-0.203138	Photosynthesis and carbon fixation
Isoquinoline alkaloid biosynthesis	4.58e-07	2.23e-05	-0.232545	Secondary metabolites
Other ion-coupled transporters	1.04e-05	0.000255061	0.203903	Sensing and Transport
Transcription factors	1.33e-05	0.000242837	0.201549	Sensing and Transport
Pores ion channels	0.000168428	0.00126537	0.17454	Sensing and Transport
Other transporters	0.000360612	0.00229694	0.165629	Sensing and Transport
Two-component system	0.00112831	0.00508608	0.151367	Sensing and Transport
Ion channels	0.00389488	0.0137494	0.134341	Sensing and Transport
Phosphotransferase system (PTS)	0.00441728	0.0150496	0.132504	Sensing and Transport
Signal transduction mechanisms	0.0066163	0.0188211	0.126449	Sensing and Transport
Protein kinases	0.0135035	0.0353262	0.115104	Sensing and Transport
Glycan biosynthesis and metabolism	0.00044897	0.00263096	0.162979	Sugars and Glycans
Carbohydrate metabolism	0.00314798	0.0116754	-0.1374	Sugars and Glycans
Various types of N-glycan biosynthesis	0.000671714	0.00328021	-0.157999	Sugars and Glycans
N-Glycan biosynthesis	1.91e-05	0.000280413	-0.197873	Sugars and Glycans
Sporulation	6.57e-08	6.41e-06	0.248609
Germination	1.23e-07	8.99e-06	0.243556
Shigellosis	1.5e-07	8.81e-06	0.241893
Primary immunodeficiency	1.25e-05	0.000244945	0.202103
Nucleotide metabolism	5.82e-05	0.000655931	0.186296
Restriction enzyme	6.29e-05	0.000682385	0.185465
Pertussis	7.36e-05	0.000719069	0.183758
1,1,1-Trichloro-2,2-bis(4-chlorophenyl)ethane (DDT) degradation	0.000111199	0.000958272	0.179222
Pyruvate metabolism	0.000325936	0.00212221	0.166838
African trypanosomiasis	0.000447157	0.00267381	0.163028
Chromosome	0.00050769	0.00280666	0.161475
General function prediction only	0.000873529	0.00406261	0.154672
Cellular antigens	0.00116147	0.00515621	0.150989
Function unknown	0.00127267	0.00556554	0.149789
Replication, recombination and repair proteins	0.00145251	0.00616791	0.148039
Circadian rhythm - plant	0.00164855	0.00680319	0.146345
Retinol metabolism	0.00186412	0.007482	0.144684
Proximal tubule bicarbonate reclamation	0.00198935	0.00787673	0.143798
Chagas disease (American trypanosomiasis)	0.00238765	0.00908549	0.141285
Drug metabolism - other enzymes	0.00285359	0.0107192	0.138791
Vitamin B6 metabolism	0.00431932	0.014889	0.132833
Biosynthesis and biodegradation of secondary metabolites	0.00470838	0.0155006	0.131563
Bladder cancer	0.00507991	0.0161784	0.130437
Nitrotoluene degradation	0.0057906	0.0174912	0.128474
Membrane and intracellular structural molecules	0.00591943	0.0175191	0.128142
Xylene degradation	0.0105726	0.0289513	0.119098
Dioxin degradation	0.0130862	0.0348568	0.115623
Protein digestion and absorption	0.0138198	0.0358337	0.11472
Peptidases	0.0231718	0.0543146	-0.105857
Translation proteins	0.0193235	0.0456596	-0.109038
Peptidoglycan biosynthesis	0.0178205	0.0427983	-0.110433
Toluene degradation	0.0162376	0.0399801	-0.112017
Antigen processing and presentation	0.0154612	0.038391	-0.112844
Progesterone-mediated oocyte maturation	0.0154612	0.0387191	-0.112844
Prostate cancer	0.0154585	0.0390461	-0.112847
Base excision repair	0.014423	0.0370696	-0.114009
Protein export	0.0131136	0.0346152	-0.115588
Caffeine metabolism	0.0130113	0.0349752	-0.115718
Nicotinate and nicotinamide metabolism	0.0102573	0.0283527	-0.119584
C5-Branched dibasic acid metabolism	0.00602964	0.0176668	-0.127863
Pyrimidine metabolism	0.00570105	0.0174001	-0.128709
Ubiquinone and other terpenoid-quinone biosynthesis	0.00553861	0.0170822	-0.129144
Polycyclic aromatic hydrocarbon degradation	0.00492896	0.0158702	-0.130885
Zeatin biosynthesis	0.00461458	0.0153644	-0.13186
Renal cell carcinoma	0.00456305	0.0153675	-0.132026
Type I diabetes mellitus	0.00404407	0.0141061	-0.133795
Pentose phosphate pathway	0.00345075	0.0124823	-0.136088
Nucleotide excision repair	0.00324829	0.0118969	-0.136953
Ribosome	0.00170559	0.00694079	-0.145887
Pantothenate and CoA biosynthesis	0.00161414	0.00675635	-0.146629
One carbon pool by folate	0.00128471	0.00553559	-0.149665
Riboflavin metabolism	0.00111883	0.00512213	-0.151477
Translation factors	0.00068149	0.00327339	-0.157818
Purine metabolism	0.000552547	0.00289101	-0.160431
RNA degradation	0.000537975	0.00286594	-0.160761
Polyketide sugar unit biosynthesis	0.000536292	0.00290988	-0.1608
Non-homologous end-joining	0.000486773	0.00274278	-0.161991
Prenyltransferases	0.000424306	0.00259004	-0.163666
Terpenoid backbone biosynthesis	0.000397809	0.00247996	-0.164447
Aminoacyl-tRNA biosynthesis	0.000284881	0.00189705	-0.168436
Protein folding and associated processing	0.00018948	0.00135409	-0.17319
Steroid biosynthesis	0.000176465	0.0012926	-0.174007
RNA polymerase	0.000132985	0.00111328	-0.177219
Oxidative phosphorylation	0.00010203	0.000934209	-0.180178
Fluorobenzoate degradation	6.7e-05	0.000677196	-0.184776
Phosphatidylinositol signaling system	2.35e-05	0.000328248	-0.195776
Pathways in cancer	1.47e-05	0.000239999	-0.200494
Atrazine degradation	1.22e-05	0.000254859	-0.202393
Cell cycle - Caulobacter	1.89e-06	5.55e-05	-0.220012
Carotenoid biosynthesis	1.26e-06	5.26e-05	-0.2237
Fatty acid metabolism	0.0257182	0.0598049	0.103996
Synthesis and degradation of ketone bodies	0.0261687	0.0599018	0.103683
Valine, leucine and isoleucine degradation	0.0261213	0.0602641	0.103716
Pancreatic secretion	0.0272333	0.0618554	0.102962
Neuroactive ligand-receptor interaction	0.029373	0.0662022	0.101584
Sulfur relay system	0.0301316	0.0673936	0.101116
Glycolysis / Gluconeogenesis	0.0324423	0.0714706	-0.0997501
Chloroalkane and chloroalkene degradation	0.0324229	0.071969	0.0997613
NOD-like receptor signaling pathway	0.0370246	0.080357	-0.0972706
beta-Alanine metabolism	0.0368018	0.0804696	0.0973849
Inorganic ion transport and metabolism	0.0398177	0.0851575	0.0958844
Arginine and proline metabolism	0.0401185	0.0851792	-0.0957401
Geraniol degradation	0.0395432	0.0851923	0.096017
DNA repair and recombination proteins	0.0442162	0.093204	-0.0938598
Bile secretion	0.0446316	0.0934076	0.0936775
RNA transport	0.0469585	0.0968933	-0.0926819
Cell motility and secretion	0.0469556	0.0975744	0.0926831
Plant-pathogen interaction	0.0480521	0.0977727	0.0922282
Folate biosynthesis	0.0478474	0.0980369	-0.0923125
Ribosome biogenesis in eukaryotes	0.0492037	0.0994254	0.0917597
Ascorbate and aldarate metabolism	0.050523	0.101392	0.0912341
Cyanoamino acid metabolism	0.0532135	0.106065	-0.0901968
Biotin metabolism	0.0543243	0.107547	-0.0897813
Ether lipid metabolism	0.0551366	0.1077	0.0894818
Lysine degradation	0.0548812	0.107921	0.0895756
MAPK signaling pathway - yeast	0.0558098	0.108293	0.0892364
Citrate cycle (TCA cycle)	0.0612892	0.117371	0.0873255
Metabolism of cofactors and vitamins	0.06107	0.11772	0.0873992
Stilbenoid, diarylheptanoid and gingerol biosynthesis	0.0628552	0.118055	-0.0868053
Pentose and glucuronate interconversions	0.0626018	0.118338	0.0868888
Starch and sucrose metabolism	0.0625196	0.11895	-0.0869159
Drug metabolism - cytochrome P450	0.0655469	0.122326	-0.0859358
Cardiac muscle contraction	0.0671887	0.124597	0.0854197
Insulin signaling pathway	0.0684663	0.126167	-0.0850252
Naphthalene degradation	0.0706329	0.129346	0.0843697
Homologous recombination	0.0715599	0.13023	-0.0840943
Caprolactam degradation	0.0751762	0.135967	0.083047
ABC transporters	0.0769331	0.138291	0.0825529
Vibrio cholerae pathogenic cycle	0.0785248	0.140291	0.0821131
Chaperones and folding catalysts	0.0876697	0.15568	-0.0797177
Meiosis - yeast	0.0933847	0.16483	-0.0783211
Methane metabolism	0.095853	0.168173	0.077739
Secondary bile acid biosynthesis	0.0976699	0.170341	0.0773181
Epithelial cell signaling in Helicobacter pylori infection	0.100328	0.171908	-0.0767133
Nitrogen metabolism	0.0995352	0.172567	0.0768924
Linoleic acid metabolism	0.100144	0.1726	-0.076755
Chlorocyclohexane and chlorobenzene degradation	0.104112	0.177354	-0.0758741
Endocytosis	0.1082	0.180129	0.0749943
Flavone and flavonol biosynthesis	0.106936	0.181111	0.0752636
GnRH signaling pathway	0.1082	0.181158	0.0749943
D-Alanine metabolism	0.107896	0.181687	-0.0750589
Fc gamma R-mediated phagocytosis	0.113117	0.18725	0.0739701
p53 signaling pathway	0.125085	0.205899	-0.0716156
Proteasome	0.126979	0.206694	-0.0712593
Transporters	0.126711	0.20741	0.0713094
Mismatch repair	0.133855	0.216683	-0.0699992
Vibrio cholerae infection	0.135044	0.217407	0.0697864
DNA replication	0.137742	0.218154	-0.0693089
Glyoxylate and dicarboxylate metabolism	0.138788	0.218629	0.0691257
Tryptophan metabolism	0.137397	0.21879	0.0693696
Metabolism of xenobiotics by cytochrome P450	0.136812	0.219048	-0.0694728
Prion diseases	0.145077	0.227312	-0.0680461
Small cell lung cancer	0.145959	0.227479	-0.0678974
Influenza A	0.147757	0.229062	-0.0675967
Toxoplasmosis	0.151323	0.232135	-0.0670084
Viral myocarditis	0.152617	0.2329	-0.0667976
Colorectal cancer	0.151323	0.233356	-0.0670084
Biosynthesis of siderophore group nonribosomal peptides	0.160857	0.244203	0.0654856
Glycosaminoglycan biosynthesis - chondroitin sulfate	0.164792	0.248887	0.0648769
D-Arginine and D-ornithine metabolism	0.172449	0.259115	0.0637232
Phagosome	0.179665	0.268581	-0.0626701
Cytoskeleton proteins	0.185907	0.276502	-0.0617843
Thiamine metabolism	0.190581	0.282021	-0.0611353
Adipocytokine signaling pathway	0.201428	0.296574	0.0596728
Apoptosis	0.20244	0.296574	-0.0595392
Phosphonate and phosphinate metabolism	0.20395	0.297301	0.0593409
Measles	0.209014	0.298736	-0.0586837
Cell cycle	0.209014	0.300201	-0.0586837
Flavonoid biosynthesis	0.211556	0.300902	0.058358
mTOR signaling pathway	0.209014	0.30168	-0.0586837
Hepatitis C	0.209014	0.303173	-0.0586837
Glycosyltransferases	0.215701	0.305315	-0.057833
Amino acid metabolism	0.217027	0.305716	-0.0576666
Betalain biosynthesis	0.219226	0.307336	-0.0573922
beta-Lactam resistance	0.227117	0.31538	-0.0564235
Ethylbenzene degradation	0.226908	0.316591	0.0564488
Isoflavonoid biosynthesis	0.230785	0.318963	0.0559813
Indole alkaloid biosynthesis	0.234382	0.322413	-0.0555526
mRNA surveillance pathway	0.237358	0.324981	-0.0552013
Other glycan degradation	0.244609	0.333351	0.0543582
Chronic myeloid leukemia	0.25389	0.33968	-0.0533043
Wnt signaling pathway	0.25389	0.341238	-0.0533043
Notch signaling pathway	0.25389	0.34281	-0.0533043
Vasopressin-regulated water reabsorption	0.253089	0.34331	-0.0533943
Carbohydrate digestion and absorption	0.258957	0.344884	0.0527402
Others	0.263733	0.349655	-0.0522154
Huntington's disease	0.291494	0.384719	0.0492869
Benzoate degradation	0.299543	0.39357	0.0484731
VEGF signaling pathway	0.306661	0.397574	-0.0477655
Glutamatergic synapse	0.313759	0.397971	0.0470707
Ubiquitin system	0.304895	0.398813	-0.0479401
Leishmaniasis	0.306661	0.399341	-0.0477655
Biosynthesis of ansamycins	0.313644	0.399555	-0.0470819
Limonene and pinene degradation	0.313046	0.400535	0.04714
Primary bile acid biosynthesis	0.310712	0.401051	0.0473677
Aminobenzoate degradation	0.312486	0.401572	-0.0471945
Protein processing in endoplasmic reticulum	0.319493	0.401766	-0.0465169
Glycosylphosphatidylinositol(GPI)-anchor biosynthesis	0.318639	0.402419	0.0465989
Arachidonic acid metabolism	0.34973	0.436046	0.043698
Transcription related proteins	0.352362	0.437467	-0.04346
Styrene degradation	0.349469	0.437583	-0.0437216
D-Glutamine and D-glutamate metabolism	0.365352	0.449782	-0.0423021
Phenylalanine metabolism	0.367343	0.450342	0.0421268
Systemic lupus erythematosus	0.364655	0.450818	-0.0423635
Glycosphingolipid biosynthesis - ganglio series	0.384568	0.469493	0.040635
Alzheimer's disease	0.399261	0.485408	0.0393943
Ribosome Biogenesis	0.408964	0.49515	0.03859
Staphylococcus aureus infection	0.43167	0.520491	-0.0367508
Bacterial secretion system	0.44028	0.528697	0.0360681
Lipopolysaccharide biosynthesis proteins	0.454094	0.540852	0.0349885
Galactose metabolism	0.453734	0.542628	0.0350164
Transcription machinery	0.472547	0.560551	0.0335748
RIG-I-like receptor signaling pathway	0.508908	0.60125	0.0308744
Phenylpropanoid biosynthesis	0.52026	0.612193	-0.0300524
Hypertrophic cardiomyopathy (HCM)	0.545778	0.634575	0.0282375
Fructose and mannose metabolism	0.544502	0.635614	-0.0283272
Bacterial invasion of epithelial cells	0.542966	0.636356	0.0284353
Sphingolipid metabolism	0.582232	0.674285	0.0257155
Biosynthesis of 12-, 14- and 16-membered macrolides	0.593882	0.685069	-0.0249254
Amoebiasis	0.60778	0.698351	0.023992
Adherens junction	0.629889	0.699082	0.0225263
Tight junction	0.629889	0.70174	0.0225263
ECM-receptor interaction	0.617808	0.704349	-0.0233244
Dilated cardiomyopathy (DCM)	0.629889	0.704418	0.0225263
Peroxisome	0.638952	0.706464	0.0219319
CAM ligands	0.617808	0.7071	-0.0233244
Arrhythmogenic right ventricular cardiomyopathy (ARVC)	0.629889	0.707117	0.0225263
Regulation of actin cytoskeleton	0.629889	0.709837	0.0225263
Phototransduction - fly	0.629889	0.712577	0.0225263
Leukocyte transendothelial migration	0.629889	0.715339	0.0225263
Fatty acid elongation in mitochondria	0.653924	0.7203	-0.0209576
Renin-angiotensin system	0.65724	0.721241	0.0207431
Lysosome	0.665106	0.727149	0.0202359
PPAR signaling pathway	0.673921	0.734048	-0.0196703
DNA replication proteins	0.677162	0.734846	-0.019463
Cell division	0.687086	0.740133	0.0188308
Glycosphingolipid biosynthesis - globo series	0.684668	0.74025	0.0189845
Steroid hormone biosynthesis	0.699361	0.750596	0.0180536
Penicillin and cephalosporin biosynthesis	0.704564	0.750681	0.0177256
Glycine, serine and threonine metabolism	0.703535	0.75232	-0.0177904
Melanogenesis	0.716382	0.760507	-0.0169838
Focal adhesion	0.757809	0.801582	-0.0144158
Tropane, piperidine and pyridine alkaloid biosynthesis	0.767111	0.808502	0.0138454
Amyotrophic lateral sclerosis (ALS)	0.79311	0.832908	0.0122615
Parkinson's disease	0.808713	0.843249	0.0113178
Inositol phosphate metabolism	0.805919	0.843336	0.0114864
Glycosaminoglycan degradation	0.825215	0.857404	0.0103247
Biosynthesis of type II polyketide products	0.877334	0.908335	-0.00721616
Cytochrome P450	0.888757	0.916921	0.00653956
Lipid biosynthesis proteins	0.924658	0.950613	0.00442128
Cytosolic DNA-sensing pathway	0.936155	0.959068	0.003745
Bacterial toxins	0.958776	0.97882	-0.0024166
Electron transfer carriers	0.966574	0.979952	0.00195918
Type II diabetes mellitus	0.970445	0.980484	-0.00173221
Alanine, aspartate and glutamate metabolism	0.965714	0.98248	-0.00200959
Basal transcription factors	0.979592	0.986324	0.00119597
Bisphenol degradation	0.987837	0.99122	0.000712725
Lipopolysaccharide biosynthesis	0.994949	0.994949	-0.000295943
