# Supplementary material for: Overfishing and nutrient pollution interact with temperature to disrupt coral reefs down to microbial scales
Source: Nat Commun. 2016 Jun 7;7:11833. doi: 10.1038/ncomms11833 (PMC4899628; doi:10.1038/ncomms11833)
Supplement: Supplementary Data 5 — Coral mortality and tissue loss [file ncomms11833-s6.xlsx]

## Sheet: 5a
Supplementary Data 5a. Analysis of Coral Mortality and Tissue Loss.
Summary of coral mortality and tissue loss means within each overall plot and treatment.
Plot Number	Treatment	N corals	N dead	Tissue Change score	Percent Dead	Tissue change (% high max)
1	Control	13	1	1.92308	7.69231	23.1538
1	Exclosure	9	2	-1.66667	22.2222	-29.8889
1	Exclosure & Nutrients	14	2	-1.07143	14.2857	-10.0714
1	Nutrients	19	6	-1.89474	31.5789	-19.2632
2	Control	17	0	1.70588	0	45.8235
2	Exclosure	17	6	-1.82353	35.2941	-30.1765
2	Exclosure & Nutrients	20	10	-3.85	50	-60.25
2	Nutrients	18	8	-2.72222	44.4444	-45.3889
3	Control	8	1	1.375	12.5	32.875
3	Exclosure	11	3	-1.54545	27.2727	-29.1818
3	Exclosure & Nutrients	10	4	-1.7	40	-14.5
3	Nutrients	16	5	-1.875	31.25	-32.125
4	Control	13	0	2.07692	0	45.4615
4	Exclosure	15	6	-2.66667	40	-41.8667
4	Exclosure & Nutrients	16	8	-2.75	50	-37.5
4	Nutrients	10	4	-2.9	40	-47.5

## Sheet: 5b
Supplementary Data 5b. Analysis of Coral Mortality and Tissue Loss.
Summary of coral mortality and tissue loss within each treatment. Results are summarized across all plots and all coral taxa.
Treatment	Tissue gain/ loss score mean	sem	Percent dead mean	sem	Tissue gain or loss. Positive numbers indicate growth, negative numbers indicate tissue loss.	sem
Control	1.7725	0.151183	5.05	3.08	36.8285	5.4625
Exclosure	-1.9275	0.253587	31.2	3.98	-32.7785	3.0366
Nutrients	-2.3475	0.269548	36.82	3.25	-36.0693	6.55439
Nutrients & Exclosure	-2.3425	0.610374	38.57	8.43	-30.5804	11.5735

## Sheet: 5c
Supplementary Data 5c. Effects of experimental treatment on coral tissue loss, by coral genus
Results of mixed-effect models testing for effects of nutrient enrichment, herbivore exclusion, and their interactions on tissue loss of corals by the end of the experiment. Statistics were calculated for all corals or for each coral genus individually.
Coral Tissue Loss	Effect	Nutrients	Herbivore Exclosure	Nutrients x Herbivore Exclosure
All corals	F	23.3	17.4	16.6
	p	<0.001	0.003	<0.001
All corals, excluding total colony mortality	F	11.3	12.1	8.4
	p	0.015	0.002	0.008
Porites	F	24	13.1	11.1
	p	0.003	0.002	0.003
Porites,	F	5.6	4	6.2
excluding total colony mortality	p	0.056	0.06	0.023
Agaricia	F	1.3	3.7	0.9
	p	0.299	0.081	0.362
Agaricia, excluding total colony mortality	F	0.9	2.2	0.1
	p	0.377	0.184	0.807
Siderastrea	F	1	0.8	3.9
	p	0.357	0.41	0.076
Siderastrea, excluding total colony mortality	NA (no mortality)

## Sheet: 5d
Supplementary Data 5d. Tests for effects of nutrient pollution and herbivore exclosure on coral mortality.
Results of mixed-effect models testing for effects of nutrient enrichment, herbivore exclusion, and their interactions on the mortality of corals by the end of the experiment.
Group		Nutrients	Herbivore Exclosure	Nutrients x Herbivore Exclosure
All corals	F	12.9	3.6	5
	p	0.001	0.069	0.034

## Sheet: 5e
Supplementary Data 5e. Parrotfish bite frequency in open experimental plots.
The mean prevalence column reports the prevalence of parrotfish bite scars averaged across the four plots. Parrotfish predation was more prevalent on Porites corals in nutrient enrichment plots, though this was not significant. P values for all data reflect paired t-tests of predation prevalence in nutrient or control treatments across plots.
Treatment	Coral Type	Survey type			P value
(open only)			Mean Bite	Bitten
			prevalence	corals
Control	All corals	Within plots	0.275	14/51	0.29
Nutrients	All corals	Within plots	0.412	26/63
Control	Porites only	Within plots	0.5	14/28
					0.08
Nutrients	Porites only	Within plots	0.743	26/35
