# Supplementary material for: Overfishing and nutrient pollution interact with temperature to disrupt coral reefs down to microbial scales
Source: Nat Commun. 2016 Jun 7;7:11833. doi: 10.1038/ncomms11833 (PMC4899628; doi:10.1038/ncomms11833)
Supplement: Supplementary Data 6 — Temperature and thermal stress data [file ncomms11833-s7.xlsx]

## Sheet: 6a
Supplementary Data 6a. Pathfinder Sea-Surface Climatology
Climatological values (1982-2012) for sea-surface temperature used in calculating the MMM. All values are derived from the Pathfinder v5.2 dataset. Note that study years (starting Jan 2009) were excluded from this baseline calculation.
Concatenated Date	Temperature (K)	Temperature ©	Monthly mean temperature
19820107	297.919	24.7691
19820114	296.03	22.8803
19820121	295.55	22.4
19820129	296.238	23.0877	23.2843
19820205	298.07	24.9199
19820211	298.313	25.1627
19820218	297.584	24.4341
19820225	296.89	23.74	24.5642
19820304	296.51	23.36
19820311	298.085	24.935
19820318	298.693	25.5433
19820325	298.097	24.9466	24.6962
19820402	299.44	26.29
19820408	298.74	25.59
19820415	299.47	26.32
19820422	295.959	22.8086
19820429	297.792	24.6424	24.8403
19820506	297.642	24.4923
19820513	298.03	24.88
19820520	297.64	24.49
19820527	297.727	24.5771	24.6099
19820606	299.695	26.545
19820613	298.59	25.44
19820620	300.248	27.0975
19820627	301.84	28.69	26.9431
19820704	301.583	28.4333
19820711	301.79	28.64
19820719	301.545	28.395
19820726	299.62	26.47	27.9846
19820802	301.759	28.6085
19820808	302.705	29.555
19820815	300.448	27.298
19820822	302.93	29.78
19820829	302.818	29.6678	29.0752
19820905	302.46	29.31
19820912	302.08	28.93
19820919	300.049	26.8993
19820929	300.13	26.98	28.0298
19821005	301.467	28.3175
19821012	301.144	27.9942
19821019	299.367	26.2168
19821026	298.749	25.5992	27.0319
19821102	299.014	25.8638
19821109	298.618	25.4682
19821116	299.29	26.14
19821123	298.31	25.16
19821130	298.5	25.35	25.5296
19821207	298.919	25.7693
19821214	297.457	24.3075
19821221	297.019	23.8687
19821231	295.938	22.788	24.1834
19830107	297.513	24.3626
19830114	296.713	23.5633
19830121	295.203	22.0534
19830128	296.84	23.69	23.4173
19830204	296.139	22.989
19830211	295.39	22.24
19830218	294.81	21.66
19830225	295.026	21.8757	22.1912
19830304	295.557	22.4066
19830311	295.601	22.4507
19830318	294.819	21.6688
19830325	294.893	21.7433	22.0674
19830401	296.85	23.7
19830408	296.917	23.7669
19830415	296.07	22.92
19830422	296.239	23.0894
19830429	296.16	23.01	23.1966
19830506	297.63	24.48
19830513	298.39	25.24
19830520	300.03	26.88
19830527	300.39	27.24	25.96
19830603	301.43	28.28
19830610	301.08	27.93
19830617	301.072	27.9224
19830624	302.42	29.27	28.3506
19830701	303.13	29.98
19830706	299.409	26.2591
19830714	301.275	28.125
19830722	299.529	26.3787	27.6857
19830730	302.83	29.68
19830807	302.325	29.175
19830813	303.43	30.28
19830820	302.396	29.2459
19830826	302.94	29.79	29.6227
19830902	302.762	29.6125
19830909	302.106	28.9556
19830916	300.553	27.4029
19830929	300.208	27.058	28.2573
19831006	301.481	28.3312
19831013	301.93	28.78
19831020	300.23	27.08
19831027	299.077	25.9266	27.5295
19831103	300.08	26.93
19831110	299.175	26.025
19831117	299.58	26.43
19831124	299.02	25.87
19831201	299.293	26.1433	26.1171
19831208	297.941	24.7908
19831215	297.931	24.7813
19831222	297.99	24.84
19831231	296.46	23.3096	24.4304
19840107	295.811	22.6608
19840116	297.119	23.9693
19840122	297.34	24.19
19840126	295.073	21.9228	23.1857
19840130	297.658	24.5081
19840213	295.625	22.4747
19840221	296.337	23.1869
19840226	295.077	21.9271	23.0242
19840304	294.374	21.2236
19840311	296.14	22.99
19840318	296.94	23.79
19840326	296.755	23.605	22.9022
19840402	296.62	23.47
19840409	297.22	24.07
19840416	296.785	23.635
19840423	298.235	25.0845
19840430	299.71	26.56	24.8374
19840507	299.64	26.49
19840514	299.36	26.21
19840521	299.7	26.55
19840528	299.25	26.1	26.3375
19840604	299.035	25.8847
19840611	299.72	26.57
19840618	300.903	27.7533
19840625	302.21	29.06	27.317
19840702	301.935	28.785
19840709	300.72	27.57
19840716	301.205	28.0547
19840723	301.85	28.7	28.2774
19840730	301.63	28.48
19840806	301.843	28.6933
19840813	302.24	29.09
19840817	301.104	27.9544
19840827	302.66	29.51	28.8119
19840903	302.105	28.955
19840910	302.32	29.17
19840917	300.577	27.4275
19840924	299.804	26.654	28.0516
19841001	299.31	26.16
19841008	299.125	25.975
19841015	299.757	26.6067
19841022	299.596	26.4464	26.297
19841029	299.88	26.73
19841105	300.92	27.77
19841112	299.66	26.51
19841119	296.342	23.1918
19841126	298.39	25.24	25.678
19841203	299.26	26.11
19841211	298.645	25.4954
19841219	298.2	25.05
19841231	296.464	23.314	24.9924
19850107	296.454	23.3035
19850114	295.901	22.7513
19850121	296.013	22.8634
19850128	296.385	23.235	23.0383
19850204	297.29	24.14
19850214	296.38	23.23
19850221	297.19	24.04
19850301	297.53	24.38	23.9475
19850308	297.072	23.9217
19850315	297.339	24.1885
19850322	296.39	23.24
19850329	296.627	23.4775	23.7069
19850406	297.68	24.53
19850412	297.476	24.3264
19850419	297.03	23.88
19850426	297.933	24.7833
19850503	299.31	26.16	24.7874
19850512	300.252	27.1025
19850519	300.81	27.66
19850526	300.42	27.27
19850602	301.133	27.9833	27.504
19850607	301.805	28.6546
19850614	298.982	25.8317
19850621	300.584	27.4339
19850628	300.764	27.6136	27.3835
19850705	301.87	28.72
19850713	301.652	28.5016
19850719	299.746	26.5964
19850726	302.83	29.68	28.3745
19850802	302.91	29.76
19850810	303.56	30.41
19850817	303.54	30.39
19850824	299.29	26.14
19850830	300.724	27.5739	28.6285
19850906	301.47	28.32
19850914	299.663	26.5132
19850920	301.412	28.2624
19850927	300.18	27.0298	27.5314
19851004	301.53	28.38
19851011	300.606	27.4559
19851018	299.97	26.82
19851025	299.91	26.76	27.354
19851101	300.855	27.705
19851108	299.347	26.1966
19851115	298.53	25.38
19851122	298.055	24.9047
19851129	298.79	25.64	25.5303
19851206	298.68	25.53
19851213	298.13	24.98
19851220	297.795	24.6454
19851231	296.778	23.6278	24.6958
19860107	295.993	22.843
19860114	296.58	23.43
19860121	295.78	22.63
19860128	296.459	23.3087	23.0529
19860204	295.86	22.71
19860211	297.024	23.8738
19860218	296.715	23.565
19860225	296.455	23.3047	23.3634
19860304	296.04	22.89
19860311	296.96	23.81
19860319	296.513	23.3628
19860326	296.09	22.94	23.2507
19860402	297.078	23.928
19860409	296.967	23.8175
19860416	298.02	24.87
19860423	298.53	25.38
19860430	298.84	25.69	24.9394
19860507	299.4	26.25
19860514	298.56	25.41
19860521	299.517	26.3673
19860528	299.65	26.5	26.1318
19860604	299.645	26.4947
19860611	301.171	28.0205
19860618	301.575	28.4255
19860625	302.04	28.89	27.9577
19860702	301.86	28.71
19860709	302.145	28.995
19860716	302.52	29.37
19860723	302.228	29.0781	29.0383
19860730	302.665	29.515
19860806	302.95	29.8
19860813	301.312	28.1624
19860820	301.142	27.9919
19860827	301.97	28.82	28.6936
19860903	301.1	27.9502
19860910	302.17	29.02
19860917	301.826	28.6757
19860924	302.57	29.42	28.7665
19861001	301.855	28.705
19861008	301.935	28.785
19861015	301.71	28.56
19861022	300.31	27.16	28.3025
19861029	301.16	28.01
19861105	299.14	25.99
19861112	300.21	27.06
19861119	300.57	27.42
19861126	298.524	25.3743	26.4611
19861203	299	25.85
19861210	299.035	25.885
19861217	298.287	25.1367
19861224	296.42	23.2704
19861231	296.499	23.3486	24.6981
19870107	297.8	24.65
19870114	297.353	24.2033
19870121	296.22	23.07
19870128	296.61	23.4598	23.8458
19870204	296.93	23.78
19870211	295.46	22.31
19870218	297.63	24.48
19870225	295.416	22.2655	23.2089
19870304	296.564	23.4142
19870311	296.394	23.2443
19870318	296.865	23.7148
19870325	296.6	23.45	23.4558
19870401	296.984	23.8336
19870409	296.64	23.49
19870416	296.62	23.47
19870422	297.407	24.2566
19870429	298.608	25.4575	24.1685
19870506	298.69	25.54
19870513	299.38	26.23
19870520	299.17	26.02
19870527	299.437	26.2865	26.0191
19870603	299.42	26.27
19870610	301.065	27.915
19870617	302.05	28.9
19870624	301.895	28.7452	27.9576
19870701	302.175	29.025
19870708	302.103	28.9525
19870715	302.155	29.005
19870722	302.89	29.74	29.1806
19870729	302.61	29.46
19870805	302.42	29.27
19870812	302.57	29.42
19870819	302.785	29.635
19870826	302.743	29.5933	29.4796
19870902	302.33	29.18
19870909	303.3	30.15
19870916	303.293	30.1433
19870923	303.33	30.18	29.9133
19870930	301.94	28.79
19871007	300.464	27.3138
19871014	299.7	26.55
19871021	299.89	26.74	27.3485
19871028	298.699	25.5489
19871104	299.72	26.57
19871111	298.071	24.9209
19871118	297.991	24.8406
19871125	299.935	26.785	25.7791
19871202	299.188	26.0375
19871209	298.2	25.05
19871216	298.53	25.38
19871223	298.13	24.98
19871231	297.033	23.883	25.0661
19880107	296.141	22.9911
19880115	296.2	23.0496
19880121	295.487	22.3369
19880128	296.164	23.0139	22.8479
19880204	297.371	24.2206
19880212	295.94	22.79
19880218	296.81	23.66
19880225	295.34	22.19	23.2152
19880303	295.841	22.6906
19880309	295.93	22.78
19880317	295.074	21.9239
19880324	297.043	23.8929	22.8219
19880331	297.5	24.35
19880406	297.043	23.8932
19880414	296.765	23.615
19880421	298.556	25.406
19880428	297.46	24.31	24.3061
19880505	297.58	24.43
19880512	298.269	25.1193
19880519	299.905	26.755
19880526	297.673	24.5225	25.2067
19880602	300.48	27.33
19880609	299.473	26.3232
19880616	300.29	27.14
19880623	300.75	27.6	27.0983
19880630	300.003	26.8527
19880707	301.001	27.8513
19880714	301.59	28.44
19880721	301.7	28.55	27.9235
19880728	300.88	27.73
19880804	301.74	28.59
19880811	302.011	28.8609
19880818	302.21	29.06
19880825	302.48	29.33	28.9602
19880901	301.582	28.4325
19880908	302.61	29.46
19880915	302.265	29.115
19880922	302.095	28.945	28.9881
19880928	301.43	28.28
19881006	300.79	27.64
19881014	300.535	27.385
19881022	300.47	27.32	27.6563
19881029	299.32	26.17
19881105	299.35	26.2
19881111	300.17	27.02
19881118	298.9	25.75
19881125	298.62	25.4696	26.1099
19881202	296.925	23.7754
19881210	297.2	24.05
19881217	297.495	24.3451
19881223	296.7	23.55
19881231	297.59	24.44	24.0321
19890107	297.09	23.94
19890114	297.391	24.2408
19890121	295.678	22.5282
19890128	297.525	24.375	23.771
19890204	297.25	24.1
19890211	296.55	23.4
19890218	296.565	23.4146
19890225	295.865	22.7149	23.4074
19890304	295.041	21.8912
19890311	296.215	23.065
19890318	296.36	23.21
19890325	297.945	24.795	23.2403
19890401	297.55	24.4
19890408	297.933	24.7833
19890415	298.221	25.0706
19890422	298.503	25.3533
19890429	299.04	25.89	25.2743
19890506	299.273	26.1233
19890513	299.905	26.755
19890521	300.53	27.38
19890527	300.71	27.56	26.9546
19890603	300.03	26.88
19890610	300.55	27.4
19890617	299.777	26.6273
19890624	300.805	27.655	27.1406
19890701	301.1	27.95
19890708	301.735	28.585
19890715	302.315	29.165
19890722	302.051	28.9012	28.6503
19890729	302.309	29.1588
19890805	303.41	30.26
19890812	300.074	26.9235
19890819	302.39	29.24
19890826	301.902	28.7518	28.7938
19890902	302.833	29.6833
19890909	302.95	29.8
19890916	302.44	29.29
19890923	302.54	29.39	29.5408
19890930	300.372	27.2215
19891007	301.65	28.5
19891014	301.605	28.455
19891021	299.883	26.7333	27.7275
19891028	299.385	26.235
19891104	300.065	26.915
19891111	298.784	25.6338
19891118	298.774	25.6239
19891125	299.34	26.19	26.0907
19891202	297.96	24.81
19891209	297.51	24.36
19891216	297.569	24.4193
19891223	296.19	23.04
19891231	296.703	23.5533	24.0365
19900107	297.36	24.21
19900114	297.17	24.02
19900121	297.06	23.91
19900128	297.85	24.7	24.21
19900204	297.43	24.28
19900211	297.52	24.37
19900218	297.97	24.82
19900225	296.673	23.5229	24.2482
19900304	297.054	23.9043
19900311	297.09	23.94
19900318	297.98	24.83
19900325	297.815	24.665	24.3348
19900401	298.26	25.11
19900408	298.75	25.6
19900415	298.36	25.21
19900422	298	24.85
19900429	298.89	25.74	25.35
19900506	298.26	25.11
19900513	299.804	26.6538
19900520	298.36	25.21
19900527	300.755	27.605	26.1447
19900603	300.3	27.15
19900610	301.66	28.51
19900617	300.38	27.23
19900624	298.689	25.539	27.1073
19900701	302.37	29.22
19900708	301.009	27.8588
19900715	302.325	29.1747
19900722	303.02	29.87	29.0309
19900729	302.928	29.778
19900805	302.784	29.6345
19900812	300.524	27.374
19900819	303.135	29.985
19900826	302.89	29.74	29.1834
19900902	302.713	29.5633
19900909	302.335	29.185
19900916	302.545	29.395
19900923	302.24	29.09	29.3083
19900930	301.2	28.05
19901007	301.47	28.32
19901014	301.635	28.485
19901021	300.38	27.23	28.0213
19901028	298.802	25.6516
19901104	299.259	26.1094
19901111	299.805	26.6554
19901118	298.284	25.1338
19901125	298.53	25.38	25.8197
19901202	297.905	24.7552
19901209	297.8	24.65
19901216	297.69	24.54
19901223	297.221	24.0713
19901231	297.85	24.7	24.5433
19910107	298.06	24.91
19910114	297.574	24.4238
19910121	296.943	23.7933
19910128	297.68	24.53	24.4143
19910204	297.825	24.675
19910211	297.69	24.54
19910218	296.127	22.9767
19910225	297.845	24.6947	24.2216
19910304	296.55	23.4
19910311	295.83	22.68
19910318	297.8	24.65
19910325	297.63	24.48	23.8025
19910401	297.35	24.2
19910408	298.333	25.1833
19910415	298.755	25.605
19910422	299.645	26.495
19910429	300.4	27.25	26.1333
19910506	299.868	26.7185
19910513	300.11	26.96
19910520	299.782	26.6324
19910528	300.743	27.5933	26.9761
19910603	300.44	27.29
19910610	301.555	28.405
19910617	301.039	27.8886
19910624	302.71	29.56	28.2859
19910701	301.42	28.27
19910708	303.03	29.88
19910715	301.925	28.775
19910722	301.365	28.215	28.785
19910729	302.94	29.79
19910805	301.883	28.7333
19910812	301.063	27.9133
19910819	302.924	29.7741
19910826	302.11	28.96	28.8452
19910902	302.545	29.395
19910909	301.47	28.32
19910916	302.95	29.8
19910923	301.699	28.549	29.016
19910930	301.634	28.4844
19911007	299.8	26.6497
19911014	300.38	27.23
19911021	300.968	27.8176	27.5454
19911028	299.412	26.262
19911105	299.655	26.5046
19911111	298.76	25.61
19911118	298.84	25.69
19911125	298.012	24.862	25.6667
19911202	298.782	25.6321
19911209	298.527	25.3767
19911216	296.916	23.7659
19911223	296.987	23.8372
19911231	296.39	23.2398	24.3703
19920107	297.142	23.9918
19920114	297.77	24.62
19920121	296.853	23.7034
19920128	297.027	23.8767	24.048
19920204	296.365	23.215
19920211	297.137	23.9867
19920218	296.41	23.26
19920226	296.461	23.3112	23.4432
19920303	298.23	25.08
19920310	297.125	23.975
19920317	296.64	23.49
19920324	296.949	23.7988	24.086
19920331	296.526	23.3762
19920407	296.752	23.6022
19920414	297.81	24.66
19920421	299.65	26.5
19920428	297.704	24.554	24.8291
19920505	298.36	25.21
19920512	298.34	25.19
19920519	299.555	26.405
19920526	299.96	26.81	25.9038
19920602	298.998	25.8477
19920609	300.44	27.29
19920616	301.22	28.07
19920623	300.484	27.3341	27.1355
19920630	301.277	28.127
19920707	301.43	28.28
19920714	302.057	28.9067
19920721	301.153	28.0033	28.3293
19920728	302.78	29.63
19920804	301.91	28.76
19920811	301.947	28.7973
19920818	300.937	27.7872
19920825	303.26	30.11	28.8636
19920901	301.606	28.4557
19920909	300.544	27.3941
19920916	301.403	28.2526
19920923	301.395	28.2446	28.0868
19920930	301.567	28.4167
19921007	301.49	28.34
19921014	300.96	27.8098
19921021	300.253	27.1029	27.9174
19921028	300.54	27.39
19921104	299.99	26.84
19921111	300.78	27.63
19921118	299.02	25.87
19921125	299.5	26.35	26.6725
19921202	298.913	25.7625
19921211	298.36	25.21
19921218	297.785	24.6346
19921223	298.51	25.36
19921231	298.218	25.0677	25.207
19930107	298.423	25.2734
19930114	298.704	25.5541
19930121	296.199	23.0493
19930128	298.03	24.88	24.6892
19930204	297.11	23.96
19930211	296.72	23.57
19930218	296.49	23.34
19930225	296.311	23.161	23.5078
19930304	296.225	23.075
19930311	295.79	22.64
19930318	295.057	21.9066
19930325	297.245	24.095	22.9292
19930401	297.23	24.08
19930408	296.85	23.7
19930415	296.675	23.5245
19930422	296.411	23.2607
19930429	297.246	24.0961	23.6453
19930506	298.653	25.5033
19930513	299.067	25.9175
19930520	298.685	25.535
19930527	299.34	26.19	25.7865
19930603	300.327	27.1767
19930610	300.67	27.52
19930617	300.54	27.39
19930624	299.035	25.885	26.9929
19930701	301.465	28.315
19930708	302.07	28.92
19930715	302.197	29.0467
19930722	303.47	30.32	29.1504
19930729	300.88	27.73
19930805	302.14	28.99
19930812	302.285	29.135
19930819	303.12	29.97
19930826	301.802	28.652	29.1868
19930902	302.97	29.82
19930909	303.79	30.64
19930916	302.8	29.65
19930923	302.35	29.2	29.8275
19930930	299.936	26.7857
19931008	300.887	27.7375
19931014	300.413	27.2625
19931021	299.76	26.61	27.0989
19931028	299.98	26.8296
19931104	299.41	26.26
19931111	299.665	26.515
19931118	299.73	26.58
19931125	299.395	26.245	26.4
19931202	298.639	25.4892
19931209	297.731	24.5809
19931216	297.245	24.095
19931223	296.965	23.8149
19931231	296.414	23.2643	24.2489
19940107	296.202	23.0522
19940114	295.781	22.6307
19940121	296.87	23.72
19940128	297.59	24.44	23.4607
19940204	296.585	23.435
19940211	297.453	24.3032
19940218	297.84	24.69
19940225	297.948	24.7983	24.3066
19940304	296.356	23.2055
19940311	297.04	23.89
19940318	297.793	24.6425
19940325	297.95	24.8	24.1345
19940401	297.733	24.5833
19940408	298.912	25.7617
19940415	299.063	25.9128
19940422	299.068	25.9179
19940429	299.547	26.3974	25.9975
19940506	300.12	26.97
19940513	300.815	27.665
19940520	299.837	26.6875
19940527	298.301	25.1512	26.6184
19940603	301.035	27.885
19940610	302.082	28.9318
19940617	301.67	28.52
19940625	302.1	28.95	28.5717
19940702	301.384	28.234
19940708	301.167	28.0167
19940715	301.42	28.27
19940722	302.73	29.58	28.5252
19940729	302.5	29.3503
19940805	303.03	29.88
19940812	302.43	29.28
19940819	302.12	28.97
19940826	302.145	28.995	29.2813
19940902	302.56	29.41
19940909	302.83	29.68
19940916	302.14	28.99
19940923	299.772	26.6224	28.6756
19941001	301.015	27.865
19941008	301.19	28.04
19941015	300.278	27.1284
19941022	300.76	27.61	27.6609
19941029	300.059	26.9089
19941105	299.83	26.68
19941111	299.803	26.6526
19941118	299.58	26.43
19941125	299.377	26.2275	26.4975
19941202	299.905	26.755
19941210	299.6	26.45
19941217	297.611	24.4606
19941224	297.937	24.7869	25.6131
19950102	297.138	23.9877
19950109	297.33	24.18
19950116	296.65	23.5
19950121	296.515	23.365
19950128	295.92	22.77	23.4538
19950204	295.07	21.92
19950211	295.74	22.59
19950218	297.341	24.1912
19950225	296.348	23.1975	22.9747
19950304	296.685	23.535
19950311	296.921	23.7705
19950318	298.007	24.8567
19950325	298.998	25.8475	24.5024
19950401	298.088	24.9383
19950408	299.233	26.0833
19950415	299.29	26.14
19950422	298.34	25.19
19950429	299.355	26.205	25.9046
19950506	300.33	27.18
19950513	301.29	28.14
19950520	301.283	28.1325
19950527	301.33	28.18	27.9081
19950603	301.92	28.77
19950610	301.824	28.674
19950617	300.054	26.9036
19950624	300.783	27.633	27.9952
19950701	303.36	30.21
19950708	301.84	28.69
19950713	303.205	30.055
19950722	301.5	28.35	29.3263
19950729	301.66	28.51
19950805	302.337	29.1875
19950812	302.9	29.75
19950819	301.746	28.596
19950826	302.075	28.925	29.1146
19950902	302.777	29.6266
19950909	302.8	29.65
19950916	302.245	29.095
19950924	302.59	29.44	29.4529
19950930	301.99	28.84
19951007	301.83	28.68
19951014	300.968	27.8179
19951021	299.73	26.58	27.9795
19951028	301.27	28.12
19951104	300.16	27.01
19951111	300.82	27.67
19951118	299.806	26.6562
19951125	298.699	25.5491	26.7213
19951202	299.347	26.1966
19951209	297.7	24.5496
19951216	298.58	25.43
19951223	298.355	25.2046
19951231	296.654	23.5044	24.977
19960107	296.134	22.9836
19960114	295.808	22.6576
19960121	295.495	22.345
19960128	295.72	22.57	22.6391
19960204	295.904	22.7543
19960211	296.194	23.0436
19960218	295.58	22.43
19960225	296.19	23.04	22.817
19960303	295.67	22.52
19960310	294.884	21.7342
19960317	294.915	21.765
19960324	294.668	21.5177
19960331	296.85	23.7	22.2474
19960407	297.355	24.205
19960414	297.507	24.357
19960421	297.52	24.37
19960428	300.255	27.105	25.0093
19960505	299.47	26.32
19960512	299.077	25.9268
19960519	299.234	26.0838
19960526	300.58	27.43	26.4402
19960602	301.357	28.2067
19960609	300.758	27.6081
19960616	300.214	27.0641
19960623	301.885	28.735
19960630	300.853	27.7032	27.8634
19960707	301.891	28.7413
19960712	301.845	28.695
19960721	302.42	29.27
19960728	301.46	28.31	28.7541
19960804	301.815	28.6651
19960811	302.36	29.21
19960820	301.08	27.9302
19960827	302.057	28.9067	28.678
19960903	302.286	29.1358
19960910	303.39	30.24
19960917	302.2	29.05
19960922	301.69	28.54
19960929	299.831	26.6809	28.7293
19961006	299.584	26.4343
19961013	298.673	25.5231
19961020	300.25	27.1
19961027	299.975	26.825	26.4706
19961103	299.75	26.6
19961110	297.889	24.7387
19961117	299.535	26.385
19961124	298.611	25.4607	25.7961
19961201	296.91	23.76
19961208	299.31	26.16
19961215	296.407	23.2568
19961222	297.13	23.9796
19961231	298.803	25.6533	24.5619
19970107	298.55	25.4
19970114	298.024	24.8736
19970121	296.79	23.6401
19970128	297.114	23.9641	24.4695
19970204	296.84	23.69
19970211	296.35	23.2
19970218	297.078	23.9279
19970225	297.965	24.815	23.9082
19970304	297.98	24.83
19970311	297.758	24.6079
19970318	297.903	24.7533
19970325	298.652	25.5025	24.9234
19970401	298.06	24.91
19970408	296.101	22.9515
19970415	299.237	26.087
19970422	297.677	24.5273
19970429	299.67	26.52	24.9992
19970506	299.622	26.4718
19970513	301.21	28.06
19970521	300.473	27.3231
19970527	300.714	27.5638	27.3547
19970603	300.91	27.76
19970610	300.795	27.6453
19970617	302.485	29.335
19970624	302.003	28.8533	28.3984
19970701	302.357	29.2067
19970708	303.78	30.63
19970715	301.64	28.49
19970722	303.1	29.95
19970729	303.44	30.29	29.84
19970805	300.965	27.8147
19970812	303.43	30.28
19970819	303.57	30.42
19970826	302.472	29.3223	29.4593
19970902	301.68	28.5303
19970909	302.27	29.12
19970916	301.09	27.94
19970923	301.26	28.11
19970930	301.03	27.88	28.2625
19971007	300.586	27.4359
19971014	299.611	26.4606
19971021	300.007	26.8572
19971028	299.87	26.72	26.8684
19971104	299.04	25.89
19971111	298.812	25.6624
19971118	298.313	25.1629
19971125	298.447	25.297
19971130	298.33	25.18	25.3256
19971209	297.863	24.7133
19971216	296.455	23.305
19971223	297.554	24.4039
19971231	295.985	22.835	23.8143
19980107	297.56	24.41
19980114	296.946	23.796
19980121	296.122	22.9723
19980128	296.528	23.3781	23.6391
19980204	295.061	21.9112
19980211	295.436	22.2858
19980218	296.89	23.74
19980225	295.9	22.75	22.6718
19980304	297.395	24.2453
19980311	297.327	24.1765
19980318	296.545	23.3952
19980325	295.57	22.42	23.5593
19980401	297.69	24.54
19980408	297.055	23.9049
19980415	297.7	24.55
19980422	297.17	24.02
19980430	298.16	25.01	24.405
19980506	298.94	25.79
19980513	299.42	26.27
19980520	300.04	26.89
19980527	299.64	26.49	26.36
19980603	302.373	29.2225
19980610	302.863	29.7133
19980617	303.18	30.03
19980624	302.34	29.19	29.539
19980701	302.93	29.78
19980708	304.11	30.96
19980715	303.48	30.33
19980722	302.11	28.96
19980729	303.01	29.86	30.0275
19980806	303.022	29.8725
19980812	303.22	30.07
19980819	303.24	30.09
19980826	302.663	29.5133	29.8865
19980902	303.348	30.1976
19980909	300.269	27.1194
19980916	302.2	29.05
19980924	300.856	27.7064	28.5184
19981001	301.967	28.8167
19981008	301.96	28.81
19981015	301.3	28.15
19981021	300.242	27.0919
19981029	300.25	27.1	27.788
19981104	299.226	26.0759
19981111	298.74	25.59
19981118	299.67	26.52
19981125	298.94	25.79	25.994
19981202	297.795	24.645
19981209	298.31	25.16
19981216	297.895	24.745
19981223	298.57	25.42
19981231	297.565	24.4152	24.9351
19990107	296.958	23.8083
19990115	297.68	24.53
19990121	297.39	24.24
19990128	296.932	23.7823	24.0902
19990204	297.713	24.5626
19990211	297.64	24.4897
19990218	296.938	23.7877
19990225	295.68	22.5299	23.8425
19990304	296.274	23.1239
19990311	296.616	23.4665
19990318	296.08	22.93
19990325	297.63	24.48	23.5001
19990401	298.087	24.9367
19990408	299.21	26.06
19990415	300.275	27.125
19990422	299.16	26.01
19990429	297.38	24.23	25.6723
19990506	300.127	26.9766
19990513	300.46	27.31
19990520	300.755	27.605
19990527	300.75	27.5997	27.3728
19990603	302.07	28.92
19990610	299.149	25.9988
19990617	300.221	27.0712
19990624	299.682	26.5317	27.1304
19990701	301.49	28.34
19990708	302.18	29.03
19990715	302.46	29.31
19990722	304.2	31.05
19990729	304.17	31.02	30.1025
19990805	303.963	30.8133
19990812	302.239	29.0893
19990819	302.22	29.07
19990826	302.332	29.1821	29.5387
19990902	303.67	30.52
19990911	304.43	31.28
19990917	300.279	27.1292
19990925	304	30.85	29.9448
19991001	300.79	27.64
19991007	301.2	28.05
19991015	300.435	27.285
19991021	300.346	27.1963
19991028	299.7	26.5497	27.2703
19991104	298.158	25.0077
19991111	298.434	25.2843
19991116	298.593	25.4428
19991119	299.29	26.14	25.4687
19991126	299.38	26.23
19991203	297.154	24.0041
19991210	297.94	24.79
19991223	297.651	24.5015
19991231	296.99	23.84	24.2839
20000107	297.68	24.53
20000114	297.246	24.0959
20000121	296.978	23.8275
20000128	296.54	23.39	23.9609
20000204	296.363	23.2128
20000211	296.785	23.635
20000220	296.84	23.69
20000227	296.715	23.565	23.5257
20000303	297.535	24.385
20000311	297.12	23.97
20000318	297.785	24.635
20000324	298.335	25.185
20000331	298.94	25.79	24.793
20000407	297.16	24.01
20000414	297.87	24.72
20000421	298.09	24.94
20000428	297.77	24.62	24.816
20000505	298.76	25.61
20000512	299.405	26.2551
20000519	300.55	27.4
20000526	301.014	27.8641	26.7823
20000603	298.913	25.7631
20000611	300.6	27.45
20000618	301.54	28.39
20000624	301.17	28.02
20000630	301.85	28.7	27.6646
20000708	302.607	29.4567
20000715	303.4	30.25
20000722	302.448	29.2982	29.6683
20000801	302.45	29.3
20000808	302.87	29.72
20000813	303.03	29.88
20000818	302.8	29.65
20000826	302.5	29.35	29.65
20000831	301.865	28.715
20000909	302.54	29.39
20000917	303.23	30.08
20000922	302.12	28.97
20000929	300.83	27.68	28.967
20001006	301.825	28.675
20001013	299.809	26.6586
20001020	300.262	27.1121
20001027	299.709	26.5593	27.2513
20001103	298.999	25.8491
20001110	299.294	26.1439
20001117	299.206	26.0558
20001124	298.447	25.2968	25.8364
20001201	297.805	24.6547
20001208	297.651	24.5013
20001215	297.978	24.8278
20001222	297.948	24.7981
20001231	296.514	23.3641	24.3728
20010107	296.226	23.0757
20010114	296.295	23.1452
20010121	295.26	22.1099
20010128	295.865	22.715	22.7615
20010204	296.945	23.7952
20010211	297.44	24.29
20010218	297.25	24.1
20010225	298.15	25	24.2963
20010304	296.637	23.4867
20010311	296.924	23.774
20010318	296.05	22.9
20010325	297.37	24.22	23.5952
20010401	297.69	24.54
20010408	298.33	25.18
20010415	297.385	24.2349
20010422	297.72	24.57
20010429	297.075	23.9246	24.4899
20010506	297.3	24.15
20010513	298.63	25.48
20010520	299.145	25.995
20010527	300.92	27.77	25.8488
20010603	300.95	27.8
20010610	302.295	29.145
20010617	302.42	29.27
20010624	301.09	27.94	28.5388
20010701	302.17	29.02
20010708	302.309	29.1592
20010715	302.749	29.599
20010722	302.11	28.96
20010729	301.388	28.2383	28.9891
20010805	302.45	29.3
20010812	301.73	28.58
20010819	302.795	29.645
20010826	301.925	28.7755	29.0751
20010902	302.39	29.24
20010909	300.333	27.1829
20010916	302.12	28.97
20010923	302.67	29.52	28.7282
20010930	300.95	27.8
20011007	301.56	28.41
20011014	299.736	26.5856
20011021	299.647	26.4973
20011028	299.091	25.9414	26.8586
20011104	299.665	26.515
20011111	297.79	24.6396
20011118	299.74	26.59
20011125	298.339	25.1892	25.7335
20011202	298.4	25.25
20011209	298.51	25.36
20011216	298.486	25.3356
20011223	297.541	24.3906
20011231	297.01	23.86	24.7366
20020107	297.165	24.0147
20020114	296.457	23.3075
20020121	296.61	23.46
20020128	297.657	24.5066	23.8222
20020204	295.478	22.3283
20020211	297.23	24.08
20020218	295.71	22.56
20020225	295.693	22.5433	22.8779
20020304	298.13	24.98
20020311	298.394	25.2445
20020318	298.597	25.4467
20020325	298.18	25.03	25.1753
20020401	300.09	26.94
20020408	299.53	26.38
20020415	299.56	26.41
20020422	299.945	26.795
20020429	300.139	26.9895	26.7029
20020506	299.88	26.73
20020513	300.485	27.335
20020520	299.42	26.2702
20020527	299.52	26.37	26.6763
20020603	301.289	28.1395
20020610	299.426	26.2761
20020617	300.51	27.36
20020624	300.865	27.7153	27.3727
20020701	301.129	27.9792
20020708	302.393	29.2433
20020715	303.865	30.715
20020722	302	28.85
20020729	303.343	30.1934	29.7504
20020805	302.91	29.7601
20020812	303.82	30.67
20020819	303.15	30
20020826	301.866	28.7156	29.7864
20020902	300.352	27.2016
20020909	302.055	28.9048
20020916	302.11	28.9598
20020923	302.3	29.15	28.5541
20020930	301.8	28.65
20021007	302.207	29.0567
20021014	301.22	28.07
20021021	300.813	27.6633
20021028	301.29	28.14	28.2325
20021104	300.51	27.36
20021111	301.06	27.91
20021118	299.64	26.49
20021125	298.548	25.3977	26.7894
20021202	298.95	25.8
20021209	298.26	25.11
20021216	297.461	24.3108
20021223	297.833	24.6829
20021231	297.1	23.95	24.5134
20030107	296.708	23.5583
20030114	295.944	22.7939
20030121	295.21	22.06
20030128	294.869	21.7192	22.5329
20030204	295.795	22.645
20030211	295.955	22.805
20030218	296.269	23.1188
20030225	298.92	25.7702	23.5848
20030304	298.68	25.53
20030311	299.003	25.8533
20030318	299.149	25.9992
20030325	298.375	25.225	25.6519
20030401	297.259	24.1087
20030408	298.61	25.46
20030415	298.274	25.1236
20030422	299.04	25.89
20030429	300.03	26.88	25.4925
20030506	300.335	27.185
20030513	300.917	27.7667
20030520	301.43	28.28
20030527	301.3	28.15	27.8454
20030603	301.119	27.9694
20030610	301.223	28.0727
20030617	299.709	26.5594
20030624	300.95	27.7996	27.6003
20030701	299.975	26.8249
20030708	301.05	27.9
20030715	303.251	30.1012
20030722	302.355	29.205
20030729	303.46	30.3097	29.379
20030805	300.843	27.6931
20030812	303.05	29.9
20030819	303.553	30.4029
20030826	303.77	30.6204	29.6541
20030902	302.38	29.23
20030909	301.165	28.015
20030916	302.733	29.5833
20030923	302.524	29.3736	29.0505
20030930	302.33	29.18
20031007	302.77	29.62
20031014	301.46	28.31
20031021	300.89	27.74
20031028	301.1	27.95	28.405
20031104	300.041	26.8915
20031111	299.608	26.4582
20031118	299.546	26.396
20031125	299.25	26.1	26.4614
20031202	298.8	25.6505
20031209	297.92	24.77
20031216	296.658	23.5083
20031223	296.991	23.8413
20031231	297.364	24.2139	24.0834
20040107	295.937	22.787
20040114	296.69	23.5402
20040121	296.96	23.8099
20040128	296.25	23.1	23.3093
20040204	297.459	24.3092
20040211	297.581	24.4307
20040218	296.66	23.51
20040225	296.357	23.2068	23.8642
20040303	297.2	24.05
20040310	296.37	23.22
20040317	298.12	24.97
20040324	298.01	24.86
20040331	298.06	24.91	24.402
20040407	298.29	25.14
20040414	296.76	23.61
20040421	297.51	24.36
20040428	299.305	26.155	24.835
20040505	297.79	24.6399
20040512	298.97	25.82
20040519	299.087	25.9367
20040526	300.37	27.22	25.9042
20040602	301.54	28.39
20040609	300.91	27.76
20040616	302.21	29.06
20040623	303.22	30.07
20040630	302.01	28.86	28.828
20040707	302.443	29.2933
20040714	301.64	28.4904
20040721	302.975	29.825
20040728	300.153	27.0032	28.653
20040804	302.51	29.3598
20040811	301.548	28.3983
20040818	302.248	29.0982
20040825	303.9	30.75	29.4016
20040901	302.95	29.8
20040908	302.721	29.5705
20040915	302.028	28.8777
20040922	300.78	27.63
20040929	301.75	28.6	28.8956
20041006	300.798	27.6481
20041013	300.78	27.63
20041020	300.484	27.3337
20041027	300.558	27.4082	27.505
20041103	300.33	27.18
20041110	299.66	26.51
20041117	299.293	26.1427
20041124	299.464	26.3141	26.5367
20041201	298.63	25.48
20041208	298.63	25.48
20041215	297.834	24.6843
20041222	297.034	23.8841
20041231	297.065	23.9154	24.491
20050107	296.284	23.1345
20050114	296.943	23.7932
20050121	296.944	23.7937
20050128	295.622	22.4719	23.2983
20050204	296.98	23.83
20050211	296.185	23.035
20050218	296.836	23.686
20050225	295.204	22.0541	23.1513
20050304	295.792	22.6423
20050311	295.755	22.605
20050318	296.38	23.23
20050325	296.35	23.2	22.9193
20050401	296.58	23.43
20050408	297.03	23.88
20050415	297.07	23.92
20050422	297.838	24.688
20050429	298.815	25.665	24.3166
20050506	298.139	24.9895
20050513	298.42	25.27
20050520	299.645	26.495
20050527	301.57	28.42	26.2936
20050603	299.096	25.9457
20050610	301.373	28.2233
20050617	301.318	28.1683
20050624	301.23	28.08	27.6043
20050701	301.92	28.77
20050708	301.088	27.9384
20050715	300.838	27.6883
20050722	303.237	30.0867
20050729	303.41	30.26	28.9934
20050805	302.852	29.7023
20050812	303.36	30.21
20050819	303.352	30.2018
20050826	303.05	29.9	30.0035
20050902	301.224	28.0735
20050909	302.69	29.54
20050916	301.405	28.2546
20050923	300.535	27.3848
20050930	301.47	28.32	28.3146
20051007	301.548	28.3975
20051014	301.081	27.9306
20051021	300.792	27.642
20051028	298.875	25.7247	27.4237
20051104	299.42	26.27
20051111	299.49	26.34
20051118	299	25.85
20051125	298.255	25.105	25.8913
20051202	297.76	24.61
20051209	298.105	24.955
20051216	297.338	24.1883
20051223	296.149	22.9986	24.188
20060101	296.94	23.79
20060108	296.24	23.09
20060115	295.774	22.6237
20060122	295.717	22.5675
20060129	296.024	22.874	22.989
20060205	296.27	23.12
20060212	295.94	22.7899
20060219	296.255	23.105
20060226	295.728	22.578	22.8982
20060305	295.795	22.645
20060312	298.31	25.16
20060319	298.21	25.06
20060326	297.698	24.5481	23.9982
20060402	298.228	25.0775
20060409	298.192	25.0421
20060416	299.122	25.9716
20060423	299.47	26.32
20060430	299.88	26.73	25.8282
20060507	300.345	27.195
20060514	299.625	26.475
20060521	300.96	27.8097
20060528	301.09	27.94	27.3549
20060604	301.683	28.5333
20060611	301.3	28.15
20060618	301.465	28.315
20060625	302.07	28.92	28.3717
20060702	301.114	27.9639
20060709	301.54	28.39
20060716	301.153	28.003
20060723	302.669	29.5193
20060730	302.731	29.5806	28.6914
20060806	303.08	29.93
20060813	302.177	29.0268
20060820	302.268	29.1179
20060827	303.528	30.3776	29.6131
20060903	302.52	29.3703
20060910	301.409	28.2587
20060917	302.48	29.33
20060924	303.35	30.2	29.5073
20061001	302.06	28.9098
20061008	301.683	28.5326
20061015	300.893	27.7427
20061022	301.068	27.9182
20061029	299.385	26.2347	27.8676
20061105	300.179	27.0289
20061112	300.53	27.38
20061119	299.293	26.1434
20061126	298.426	25.276	26.4571
20061203	299.231	26.0807
20061210	297.489	24.3393
20061217	297.95	24.8
20061224	297.595	24.4448	24.9162
20070101	298.16	25.01
20070108	298.69	25.54
20070115	297.801	24.651
20070122	297.989	24.8388
20070129	295.779	22.6289	24.5337
20070205	297.2	24.05
20070214	296.682	23.5316
20070219	295.926	22.7764
20070226	296.496	23.3458	23.426
20070305	296.99	23.84
20070312	297.49	24.34
20070319	296.273	23.123
20070326	297.72	24.57	23.9683
20070402	297.56	24.41
20070409	297.925	24.775
20070416	297.765	24.615
20070423	298.597	25.4466
20070430	300.265	27.115	25.2723
20070507	300.125	26.975
20070514	300.03	26.88
20070521	299.37	26.22
20070528	299.33	26.18	26.5638
20070604	299.9	26.7499
20070611	300.88	27.73
20070618	301.34	28.19
20070625	302.065	28.9145	27.8961
20070702	302.92	29.77
20070709	303.53	30.38
20070716	303.23	30.08
20070723	303.608	30.4581
20070730	302.89	29.74	30.0856
20070806	303.83	30.68
20070813	303.05	29.9
20070820	302.74	29.59
20070827	302.83	29.68	29.9625
20070903	300.584	27.4338
20070910	301.391	28.241
20070917	302.027	28.8772
20070924	302.09	28.94	28.6344
20071001	301.227	28.0766
20071008	300.6	27.45
20071015	300.228	27.0778
20071022	299.583	26.433
20071029	300.03	26.88	27.1835
20071105	299.911	26.7614
20071112	299.7	26.55
20071119	298.325	25.1754
20071126	298.63	25.48	25.9917
20071203	298.803	25.6533
20071210	299.2	26.0496
20071217	298.17	25.02
20071224	298.71	25.56
20071231	297.007	23.8574	25.2281
20080107	297.33	24.18
20080114	296.532	23.3822
20080121	296.49	23.34
20080128	296.697	23.5467	23.6613
20080204	298.45	25.3
20080211	297.464	24.3143
20080218	297.04	23.89
20080225	295.41	22.26	23.9411
20080303	295.959	22.8091
20080310	296.435	23.285
20080317	296.581	23.4307
20080324	296.77	23.62
20080331	297.19	24.04	23.437
20080407	299.26	26.11
20080414	297.553	24.4033
20080421	298.558	25.4075
20080428	298.385	25.235	25.0392
20080505	299.366	26.216
20080512	299.9	26.75
20080519	300.961	27.8108
20080526	300.15	27	26.9442
20080602	301.21	28.06
20080609	301.23	28.08
20080616	301.199	28.0487
20080623	302.162	29.0116	28.3001
20080630	301.91	28.7602
20080707	300.083	26.9334
20080714	302.62	29.47
20080721	302.05	28.9
20080728	303.42	30.27	28.8667
20080804	300.824	27.6738
20080811	303.166	30.016
20080818	300.874	27.7238
20080825	302.71	29.5597	28.7433
20080901	301.36	28.2097
20080908	301.67	28.52
20080915	301.357	28.2067
20080922	300.361	27.2112
20080929	302.081	28.9311	28.2157
20081006	301.25	28.1
20081013	299.96	26.81
20081020	299.882	26.7316
20081027	299.483	26.333	27.3811
20081103	298.468	25.3177
20081110	297.94	24.79
20081117	298.033	24.8833
20081124	297.969	24.8191	24.9525
20081201	297.88	24.73
20081208	297.467	24.3171
20081215	297.24	24.09
20081222	296.631	23.4807
20081231	296.78	23.63	24.0496

## Sheet: 6b
Supplementary Data 6b. Pathfinder Temperature Data for the Study period
Summary of Pathfinder temperature data for our study period. Two erroneous 0 data value was ignored in downstream calculations, and is flagged in the notes column.
Concatenated Date	Temperature (K)	Temperature (ºC)	Notes
20090107	296.778	23.628
20090114	295.368	22.2183
20090121	295.029	21.8792
20090128	295.705	22.555
20090204	295.221	22.0712
20090211	296.26	23.11
20090218	295.867	22.7167
20090225	295.694	22.544
20090304	295.7	22.5495
20090311	296.26	23.11
20090318	297.39	24.24
20090325	297.425	24.275
20090401	298.28	25.13
20090408	296.81	23.66
20090415	297.86	24.71
20090422	297.475	24.3251
20090429	298.91	25.76
20090506	299.012	25.8625
20090513	301.41	28.26
20090520	301.08	27.93
20090527	299.596	26.4455
20090603	299.208	26.0581
20090610	301.7	28.5503
20090617	302.707	29.5566
20090624	300.273	27.1228
20090701	303.36	30.21
20090708	303.243	30.0933
20090715	303.46	30.31
20090722	302.852	29.7023
20090729	302.73	29.58
20090805	302.94	29.79
20090812	303.04	29.89
20090819	0	-273.15	This 0 value was removed from calculations as erroneous.
20090826	303.803	30.6529
20090902	301.013	27.8628
20090909	300.738	27.5875
20090916	301.452	28.3023
20090923	302.6	29.4497
20090930	303.49	30.34
20091007	303.05	29.9
20091014	302.245	29.095
20091021	300.427	27.277
20091028	301.273	28.1233
20091104	299.33	26.1802
20091111	300.675	27.5255
20091118	299.49	26.3405
20091125	0	-273.15	This 0 value was removed from calculations as erroneous.
20091202	298.95	25.8
20091209	298.765	25.615
20091216	297.206	24.0563
20091223	297.51	24.3601
20091231	296.995	23.845
20100107	297.316	24.1659
20100114	296.11	22.96
20100121	296.552	23.4022
20100128	297.66	24.51
20100204	295.94	22.79
20100211	295.616	22.4658
20100218	296.351	23.2007
20100225	295.423	22.273
20100304	293.921	20.771
20100311	295.219	22.0691
20100318	295.114	21.9639
20100325	295.997	22.847
20100401	295.75	22.6
20100408	296.98	23.8298
20100415	297.217	24.0674
20100422	298.16	25.01
20100429	299	25.85
20100506	300.563	27.4133
20100513	299.62	26.47
20100520	299.45	26.3
20100527	301.168	28.0175
20100603	301.391	28.2409
20100610	303.05	29.9
20100617	303.357	30.2067
20100624	301.78	28.6298
20100701	299.877	26.727
20100708	301.96	28.8104
20100715	301.818	28.6678
20100722	302.59	29.44
20100729	303.295	30.1448
20100805	303.04	29.89
20100812	302.04	28.89
20100819	304.193	31.0427
20100826	302.84	29.69
20100902	302.862	29.7122
20100909	303.21	30.06
20100916	302.37	29.22
20100923	300.363	27.2133
20100930	301.91	28.76
20101007	300.372	27.2221
20101014	300.1	26.95
20101021	300.892	27.7417
20101028	301.28	28.13
20101104	300.205	27.055
20101111	299.007	25.8571
20101118	298.565	25.4153
20101125	298.54	25.39
20101202	298.457	25.3072
20101209	297.342	24.1923
20101216	296.14	22.99
20101223	295.867	22.7171
20101231	297.71	24.56
20110107	295.265	22.115
20110114	295.845	22.695
20110121	294.44	21.29
20110128	294.885	21.735
20110204	295.53	22.38
20110211	294.495	21.345
20110218	295.298	22.1475
20110225	295.967	22.8167
20110304	297.48	24.33
20110311	296.54	23.39
20110318	296.713	23.5633
20110325	297.587	24.4367
20110401	298.095	24.945
20110408	299.027	25.8766
20110415	299.463	26.3133
20110422	298.51	25.36
20110429	299.66	26.51
20110506	299.923	26.7733
20110513	300.31	27.16
20110520	300.645	27.495
20110527	300.075	26.925
20110603	300.37	27.22
20110610	303.03	29.88
20110617	301.837	28.6875
20110624	299.635	26.4846
20110701	301.97	28.82
20110708	302.51	29.36
20110715	303.325	30.175
20110722	302.394	29.2443
20110729	303.17	30.02
20110805	303.838	30.6884
20110812	303.485	30.335
20110819	302.104	28.9536
20110826	302.691	29.5412
20110902	303.485	30.335
20110909	303.32	30.17
20110916	303.228	30.0783
20110923	302.445	29.295
20110930	302.59	29.44
20111007	300.381	27.2309
20111014	299.467	26.3166
20111021	299.707	26.5566
20111028	298.855	25.705
20111104	298.88	25.73
20111111	298.635	25.485
20111118	298.98	25.83
20111125	298.52	25.37
20111202	297.427	24.2766
20111209	298.03	24.8796
20111216	296.942	23.7924
20111223	297.21	24.06
20111231	297.215	24.065
20120107	297.13	23.98
20120114	296.08	22.93
20120121	296.398	23.248
20120128	297.14	23.99
20120204	297.53	24.38
20120211	297.545	24.395
20120218	297.56	24.41
20120225	297.569	24.4194
20120303	298.24	25.09
20120310	297.64	24.49
20120317	298.26	25.11
20120324	298	24.85
20120331	299.115	25.965
20120407	298.76	25.61
20120414	297.847	24.6966
20120421	297.58	24.43
20120428	298.17	25.0204
20120505	298.855	25.705
20120512	299.267	26.117
20120519	299.297	26.1467
20120526	300.64	27.49
20120602	298.45	25.3005
20120609	301.043	27.8933
20120616	300.699	27.5491
20120623	300.81	27.66
20120630	301.98	28.83
20120707	301.91	28.76
20120714	302.435	29.2852
20120721	301.815	28.665
20120728	302.623	29.4733
20120804	301.46	28.31
20120811	302.06	28.91
20120818	303.106	29.956
20120825	300.646	27.4963
20120901	301.725	28.575
20120908	302.123	28.9733
20120915	300.66	27.5104
20120922	301.366	28.2163
20120929	300.071	26.9208
20121006	301.271	28.1212
20121013	301.836	28.6863
20121020	300.84	27.69
20121027	301.17	28.02
20121103	300.31	27.16
20121110	299.205	26.0554
20121117	298.986	25.8358
20121124	299.204	26.0544
20121201	298.254	25.1041
20121208	298.019	24.8695
20121215	299.162	26.0122
20121222	298.51	25.36

## Sheet: 6c
Supplementary Data 6c. Monthly mean data
Supporting data for the calculation of the maximum monthly mean (MMM). Yearly sea surface temperature data for 1982 - 2008 at our study site are listed in rows by month. The mean temperature of the warmest month , August, is marked in bold text. August tempeartures had a a monthly mean of ~ 29.26 C in this dataset. Therefore the MMM threshod for our site was 29.26 and the MMM + 1 threshold was 30…
Year	Month
	Jan	Feb	Mar	Apr	May	Jun	Jul	Aug	Sep	Oct	Nov	Dec
Monthly Means (1982-2008)	23.5713	23.4974	23.7815	25.0033	26.5112	27.8276	28.9653	29.259	28.8062	27.4806	26.0114	24.5655
1982	23.2843	24.5642	24.6962	24.8403	24.6099	26.9431	27.9846	29.0752	28.0298	27.0319	25.5296	24.1834
1983	23.4173	22.1912	22.0674	23.1966	25.96	28.3506	27.6857	29.6227	28.2573	27.5295	26.1171	24.4304
1984	23.1857	23.0242	22.9022	24.8374	26.3375	27.317	28.2774	28.8119	28.0516	26.297	25.678	24.9924
1985	23.0383	23.9475	23.7069	24.7874	27.504	27.3835	28.3745	28.6285	27.5314	27.354	25.5303	24.6958
1986	23.0529	23.3634	23.2507	24.9394	26.1318	27.9577	29.0383	28.6936	28.7665	28.3025	26.4611	24.6981
1987	23.8458	23.2089	23.4558	24.1685	26.0191	27.9576	29.1806	29.4796	29.9133	27.3485	25.7791	25.0661
1988	22.8479	23.2152	22.8219	24.3061	25.2067	27.0983	27.9235	28.9602	28.9881	27.6563	26.1099	24.0321
1989	23.771	23.4074	23.2403	25.2743	26.9546	27.1406	28.6503	28.7938	29.5408	27.7275	26.0907	24.0365
1990	24.21	24.2482	24.3348	25.35	26.1447	27.1073	29.0309	29.1834	29.3083	28.0213	25.8197	24.5433
1991	24.4143	24.2216	23.8025	26.1333	26.9761	28.2859	28.785	28.8452	29.016	27.5454	25.6667	24.3703
1992	24.048	23.4432	24.086	24.8291	25.9038	27.1355	28.3293	28.8636	28.0868	27.9174	26.6725	25.207
1993	24.6892	23.5078	22.9292	23.6453	25.7865	26.9929	29.1504	29.1868	29.8275	27.0989	26.4	24.2489
1994	23.4607	24.3066	24.1345	25.9975	26.6184	28.5717	28.5252	29.2813	28.6756	27.6609	26.4975	25.6131
1995	23.4538	22.9747	24.5024	25.9046	27.9081	27.9952	29.3263	29.1146	29.4529	27.9795	26.7213	24.977
1996	22.6391	22.817	22.2474	25.0093	26.4402	27.8634	28.7541	28.678	28.7293	26.4706	25.7961	24.5619
1997	24.4695	23.9082	24.9234	24.9992	27.3547	28.3984	29.84	29.4593	28.2625	26.8684	25.3256	23.8143
1998	23.6391	22.6718	23.5593	24.405	26.36	29.539	30.0275	29.8865	28.5184	27.788	25.994	24.9351
1999	24.0902	23.8425	23.5001	25.6723	27.3728	27.1304	30.1025	29.5387	29.9448	27.2703	25.4687	24.2839
2000	23.9609	23.5257	24.793	24.816	26.7823	27.6646	29.6683	29.65	28.967	27.2513	25.8364	24.3728
2001	22.7615	24.2963	23.5952	24.4899	25.8488	28.5388	28.9891	29.0751	28.7282	26.8586	25.7335	24.7366
2002	23.8222	22.8779	25.1753	26.7029	26.6763	27.3727	29.7504	29.7864	28.5541	28.2325	26.7894	24.5134
2003	22.5329	23.5848	25.6519	25.4925	27.8454	27.6003	29.379	29.6541	29.0505	28.405	26.4614	24.0834
2004	23.3093	23.8642	24.402	24.835	25.9042	28.828	28.653	29.4016	28.8956	27.505	26.5367	24.491
2005	23.2983	23.1513	22.9193	24.3166	26.2936	27.6043	28.9934	30.0035	28.3146	27.4237	25.8913	24.188
2006	22.989	22.8982	23.9982	25.8282	27.3549	28.3717	28.6914	29.6131	29.5073	27.8676	26.4571	24.9162
2007	24.5337	23.426	23.9683	25.2723	26.5638	27.8961	30.0856	29.9625	28.6344	27.1835	25.9917	25.2281
2008	23.6613	23.9411	23.437	25.0392	26.9442	28.3001	28.8667	28.7433	28.2157	27.3811	24.9525	24.0496

## Sheet: 6d
Supplementary Data 6d. Calculation of degree heating weeks
Data used in the calculation of degree heating weeks for the three warmest months (July, August, September). The date column lists dates in a concatenated year-month-day format (e.g. 20090107 represents January 7 2009). Standard DHW calculations for coral bleaching are conducted relative to the maximum monthly mean plus 1 degree Celsius (MMM + 1). These are listed under 'calculation of Degree Hea…
Timepoint		Temperature		Calculation of Degree Heating Weeks (MMM)			Calculation of Degree Heating Weeks (MMM + 1)			DHWs (MMM) Whole Season	DHWs (MMM + 1) Whole Season
Week Number	Date	Temp in K	Temp in C	temperature difference from MMM	weekly thermal stress accumulated (vs. MMM)	seasonal total thermal stress DHW(MMM)	temperature difference from MMM + 1	weekly thermal stress accumulated (vs. MMM +1)	seasonal total thermal stress DHW(MMM + 1)
26	20090701	303.36	30.21	0.95	0.95	0.95	-0.05	0	0
27	20090708	303.243	30.0933	0.8333	0.8333	1.7833	-0.1667	0	0
28	20090715	303.46	30.31	1.05	1.05	2.8333	0.05	0.05	0.05
29	20090722	302.852	29.7023	0.4423	0.4423	3.2756	-0.5577	0	0.05
30	20090729	302.73	29.58	0.32	0.32	3.5956	-0.68	0	0.05
31	20090805	302.94	29.79	0.53	0.53	4.1256	-0.47	0	0.05
32	20090812	303.04	29.89	0.63	0.63	4.7556	-0.37	0	0.05
33	20090819	303.04	29.89	0.63	0.63	5.3856	-0.37	0	0.05
34	20090826	303.803	30.6529	1.3929	1.3929	6.7785	0.3929	0.3929	0.4429
35	20090902	301.013	27.8628	-1.3972	0	6.7785	-2.3972	0	0.4429
36	20090909	300.738	27.5875	-1.6725	0	6.7785	-2.6725	0	0.4429
37	20090916	301.452	28.3023	-0.9577	0	6.7785	-1.9577	0	0.4429
38	20090923	302.6	29.4497	0.1897	0.1897	6.9682	-0.8103	0	0.4429	DHWs (MMM)	DHWs (MMM + 1)
39	20090930	303.49	30.34	1.08	1.08	8.0482	0.08	0.08	0.5229	8.0482	0.5229
78	20100701	299.877	26.727	-2.533	0	0	-3.533	0	0
79	20100708	301.96	28.8104	-0.4496	0	0	-1.4496	0	0
80	20100715	301.818	28.6678	-0.5922	0	0	-1.5922	0	0
81	20100722	302.59	29.44	0.18	0.18	0.18	-0.82	0	0
82	20100729	303.295	30.1448	0.8848	0.8848	1.0648	-0.1152	0	0
83	20100805	303.04	29.89	0.63	0.63	1.6948	-0.37	0	0
84	20100812	302.04	28.89	-0.37	0	1.6948	-1.37	0	0
85	20100819	304.193	31.0427	1.7827	1.7827	3.4775	0.7827	0.7827	0.7827
86	20100826	302.84	29.69	0.43	0.43	3.9075	-0.57	0	0.7827
87	20100902	302.862	29.7122	0.4522	0.4522	4.3597	-0.5478	0	0.7827
88	20100909	303.21	30.06	0.8	0.8	5.1597	-0.2	0	0.7827
89	20100916	302.37	29.22	-0.04	0	5.1597	-1.04	0	0.7827
90	20100923	300.363	27.2133	-2.0467	0	5.1597	-3.0467	0	0.7827	DHWs (MMM)	DHWs (MMM + 1)
91	20100930	301.91	28.76	-0.5	0	5.1597	-1.5	0	0.7827	5.1597	0.7827
130	20110701	301.97	28.82	-0.44	0	0	-1.44	0	0
131	20110708	302.51	29.36	0.1	0.1	0.1	-0.9	0	0
132	20110715	303.325	30.175	0.915	0.915	1.015	-0.085	0	0
133	20110722	302.394	29.2443	-0.0157	0	1.015	-1.0157	0	0
134	20110729	303.17	30.02	0.76	0.76	1.775	-0.24	0	0
135	20110805	303.838	30.6884	1.4284	1.4284	3.2034	0.4284	0.4284	0
136	20110812	303.485	30.335	1.075	1.075	4.2784	0.075	0.075	0
137	20110819	302.104	28.9536	-0.3064	0	4.2784	-1.3064	0	0.4284
138	20110826	302.691	29.5412	0.2812	0.2812	4.5596	-0.7188	0	0.5034
139	20110902	303.485	30.335	1.075	1.075	5.6346	0.075	0.075	0.5034
140	20110909	303.32	30.17	0.91	0.91	6.5446	-0.09	0	0.5034
141	20110916	303.228	30.0783	0.8183	0.8183	7.3629	-0.1817	0	0.5784
142	20110923	302.445	29.295	0.035	0.035	7.3979	-0.965	0	0.5784	DHWs (MMM)	DHWs (MMM + 1)
143	20110930	302.59	29.44	0.18	0.18	7.5779	-0.82	0	0.5784	7.5779	0.5784
183	20120707	301.91	28.76	-0.5	0	0	-1.5	0	0
184	20120714	302.435	29.2852	0.0252	0.0252	0.0252	-0.9748	0	0
185	20120721	301.815	28.665	-0.595	0	0.0252	-1.595	0	0
186	20120728	302.623	29.4733	0.2133	0.2133	0.2385	-0.7867	0	0
187	20120804	301.46	28.31	-0.95	0	0.2385	-1.95	0	0
188	20120811	302.06	28.91	-0.35	0	0.2385	-1.35	0	0
189	20120818	303.106	29.956	0.696	0.696	0.9345	-0.304	0	0
190	20120825	300.646	27.4963	-1.7637	0	0.9345	-2.7637	0	0
191	20120901	301.725	28.575	-0.685	0	0.9345	-1.685	0	0
192	20120908	302.123	28.9733	-0.2867	0	0.9345	-1.2867	0	0
193	20120915	300.66	27.5104	-1.7496	0	0.9345	-2.7496	0	0
194	20120922	301.366	28.2163	-1.0437	0	0.9345	-2.0437	0	0	DHWs (MMM)	DHWs (MMM + 1)
195	20120929	300.071	26.9208	-2.3392	0	0.9345	-3.3392	0	0	0.9345	0

## Sheet: 6e
Supplementary Data 6e. Summary of Yearly Degree Heating Weeks.
Degree heating weeks by year. Data values summarize the yearly accumulation of degree heating weeks (DHWs) during the three warmest months (here July, Aug, Sept). The DHW (MMM + 1) shows conventional DHWs relative to the MMM + 1. The DHW (MMM) shows accumulation of degree heating weeks relative to the MMM.
	DHW (MMM + 1)	DHW (MMM)
Year
2009	0.52	8.04
2010	0.8	5.16
2011	0.58	7.58
2012	0	0.93
