# Supplementary material for: Overfishing and nutrient pollution interact with temperature to disrupt coral reefs down to microbial scales
Source: Nat Commun. 2016 Jun 7;7:11833. doi: 10.1038/ncomms11833 (PMC4899628; doi:10.1038/ncomms11833)
Supplement: Supplementary Data 7 — OTU Biom file. [file ncomms11833-s8.txt]

{"id": "None","format": "Biological Observation Matrix 1.0.0","format_url": "http://biom-format.org","type": "OTU table","generated_by": "QIIME 1.7.0","date": "2014-08-22T12:23:50.773282","matrix_type": "sparse","matrix_element_type": "float","shape": [23721, 478],"data": [[0,0,5.0],[1,1,1.0],[1,2,3.0],[1,3,1.0],[1,4,1.0],[1,5,1.0],[2,0,3.0],[2,6,328.0],[2,7,206.0],[2,8,387.0],[2,9,783.0],[2,10,171.0],[2,11,317.0],[2,12,936.0],[2,13,41.0],[2,14,5.0],[2,15,199.0],[2,16,1029.0],[2,17,11.0],[2,18,7.0],[2,19,52.0],[2,20,178.0],[2,21,11.0],[2,22,9.0],[2,23,2.0],[2,24,215.0],[2,25,2.0],[2,26,4.0],[2,27,28.0],[2,28,8.0],[2,29,1.0],[2,30,3.0],[2,31,1.0],[2,32,1.0],[2,33,1.0],[2,34,1.0],[2,35,1.0],[2,36,2.0],[2,37,16.0],[2,38,1.0],[2,39,3.0],[2,40,15.0],[2,41,7.0],[2,42,2.0],[2,43,2.0],[2,44,9.0],[2,45,11.0],[2,46,4.0],[2,47,1.0],[2,48,3.0],[2,49,2.0],[2,50,8.0],[2,51,7.0],[2,52,18.0],[2,53,1.0],[2,54,1.0],[2,55,1.0],[2,56,2.0],[2,57,1.0],[2,58,1.0],[2,59,5.0],[2,60,1.0],[2,61,2.0],[2,62,1.0],[2,63,1.0],[2,64,1.0],[2,65,2.0],[2,66,3.0],[2,67,1.0],[2,68,1.0],[2,69,2.0],[2,70,1.0],[2,71,1.0],[2,72,1.0],[2,73,3.0],[2,74,4.0],[2,75,1.0],[2,76,3.0],[2,77,1.0],[2,78,1.0],[2,79,4.0],[2,80,3.0],[2,81,2.0],[2,82,1.0],[2,83,1.0],[2,84,1.0],[2,85,5.0],[2,86,5.0],[2,87,2.0],[2,88,6.0],[2,89,2.0],[2,90,7.0],[2,91,1.0],[2,92,1.0],[2,93,1.0],[2,94,2.0],[2,95,1.0],[2,96,1.0],[2,97,1.0],[2,98,1.0],[2,99,1.0],[2,100,4.0],[2,101,1.0],[2,102,2.0],[2,103,1.0],[2,104,2.0],[2,105,1.0],[2,106,1.0],[2,107,2.0],[2,108,3.0],[2,109,1.0],[2,110,1.0],[2,111,1.0],[2,112,1.0],[2,113,1.0],[2,114,1.0],[2,115,1.0],[2,116,1.0],[3,1,1.0],[3,35,1.0],[3,64,2.0],[3,105,1.0],[3,117,2.0],[3,118,1.0],[3,119,1.0],[3,120,1.0],[3,121,1.0],[3,122,1.0],[3,123,1.0],[3,124,1.0],[3,125,1.0],[3,126,1.0],[3,127,1.0],[3,128,1.0],[3,129,1.0],[4,79,8.0],[5,18,2.0],[5,41,2.0],[5,61,1.0],[5,65,1.0],[5,73,13.0],[5,76,1.0],[5,79,2.0],[5,90,2.0],[5,130,5.0],[5,131,1.0],[5,132,2.0],[5,133,1.0],[5,134,1.0],[6,132,1.0],[6,135,1.0],[7,25,1.0],[7,84,1.0],[7,88,1.0],[7,100,1.0],[7,126,2.0],[7,136,1.0],[7,137,1.0],[7,138,1.0],[7,139,1.0],[7,140,2.0],[7,141,1.0],[7,142,1.0],[7,143,1.0],[7,144,2.0],[7,145,1.0],[8,16,1.0],[8,17,1.0],[8,146,4.0],[8,147,1.0],[9,49,1.0],[9,75,1.0],[9,83,1.0],[9,101,1.0],[9,121,1.0],[9,148,1.0],[9,149,1.0],[9,150,1.0],[10,151,1.0],[10,152,1.0],[10,153,1.0],[10,154,1.0],[10,155,1.0],[11,0,3.0],[12,1,1.0],[12,11,1.0],[12,17,6.0],[12,22,2.0],[12,26,3.0],[12,27,1.0],[12,29,2.0],[12,40,2.0],[12,42,39.0],[12,50,1.0],[12,51,1.0],[12,53,1.0],[12,58,1.0],[12,61,5.0],[12,63,1.0],[12,70,1.0],[12,77,2.0],[12,81,2.0],[12,83,1.0],[12,87,1.0],[12,88,6.0],[12,90,12.0],[12,95,1.0],[12,96,2.0],[12,97,2.0],[12,98,1.0],[12,99,4.0],[12,100,3.0],[12,102,1.0],[12,105,3.0],[12,106,7.0],[12,117,2.0],[12,118,10.0],[12,121,1.0],[12,123,1.0],[12,124,1.0],[12,125,4.0],[12,134,3.0],[12,136,2.0],[12,137,1.0],[12,139,1.0],[12,140,2.0],[12,143,1.0],[12,144,1.0],[12,147,2.0],[12,152,6.0],[12,155,1.0],[12,156,1.0],[12,157,4.0],[12,158,1.0],[12,159,4.0],[12,160,3.0],[12,161,3.0],[12,162,3.0],[12,163,2.0],[12,164,2.0],[12,165,4.0],[12,166,1.0],[12,167,2.0],[12,168,4.0],[12,169,7.0],[12,170,1.0],[12,171,1.0],[12,172,6.0],[12,173,1.0],[12,174,2.0],[12,175,6.0],[12,176,5.0],[12,177,2.0],[12,178,2.0],[12,179,4.0],[12,180,10.0],[12,181,1.0],[12,182,4.0],[12,183,2.0],[12,184,1.0],[12,185,3.0],[12,186,1.0],[12,187,3.0],[12,188,4.0],[12,189,2.0],[12,190,2.0],[12,191,1.0],[12,192,4.0],[12,193,1.0],[12,194,2.0],[12,195,4.0],[12,196,3.0],[12,197,3.0],[12,198,2.0],[12,199,1.0],[12,200,2.0],[12,201,3.0],[12,202,1.0],[12,203,1.0],[12,204,2.0],[12,205,1.0],[12,206,1.0],[12,207,3.0],[12,208,1.0],[12,209,2.0],[12,210,1.0],[12,211,1.0],[12,212,1.0],[12,213,1.0],[12,214,1.0],[12,215,1.0],[12,216,1.0],[12,217,1.0],[12,218,1.0],[12,219,2.0],[12,220,1.0],[12,221,1.0],[12,222,1.0],[12,223,1.0],[12,224,1.0],[12,225,1.0],[12,226,1.0],[12,227,1.0],[12,228,1.0],[12,229,1.0],[12,230,1.0],[12,231,1.0],[12,232,1.0],[12,233,1.0],[14,0,9.0],[14,30,1.0],[14,33,3.0],[14,66,1.0],[14,87,1.0],[14,92,8.0],[14,101,4.0],[14,132,6.0],[14,225,1.0],[14,234,2.0],[14,235,2.0],[14,236,2.0],[14,237,2.0],[14,238,4.0],[14,239,1.0],[14,240,1.0],[14,241,3.0],[14,242,3.0],[14,243,2.0],[14,244,1.0],[14,245,1.0],[14,246,1.0],[15,26,4.0],[15,223,1.0],[15,247,3.0],[15,248,1.0],[15,249,1.0],[15,250,1.0],[16,33,1.0],[16,64,1.0],[16,135,19.0],[17,0,1.0],[17,14,1.0],[17,19,4.0],[17,23,1.0],[17,32,1.0],[17,33,1.0],[17,35,1.0],[17,37,2.0],[17,39,4.0],[17,40,1.0],[17,46,1.0],[17,48,2.0],[17,49,2.0],[17,50,1.0],[17,51,1.0],[17,52,3.0],[17,54,1.0],[17,57,2.0],[17,61,1.0],[17,62,1.0],[17,65,1.0],[17,67,1.0],[17,69,2.0],[17,74,2.0],[17,76,6.0],[17,79,3.0],[17,81,1.0],[17,84,1.0],[17,88,1.0],[17,92,2.0],[17,98,1.0],[17,101,1.0],[17,105,2.0],[17,106,2.0],[17,108,108.0],[17,109,1.0],[17,111,1.0],[17,114,2.0],[17,115,1.0],[17,116,2.0],[17,117,1.0],[17,124,1.0],[17,127,1.0],[17,128,3.0],[17,133,1.0],[17,137,1.0],[17,142,1.0],[17,147,1.0],[17,148,2.0],[17,165,1.0],[17,173,1.0],[17,175,1.0],[17,180,2.0],[17,183,3.0],[17,184,1.0],[17,188,1.0],[17,194,1.0],[17,200,2.0],[17,211,1.0],[17,213,1.0],[17,214,1.0],[17,216,1.0],[17,234,2.0],[17,236,6.0],[17,238,6.0],[17,239,1.0],[17,240,2.0],[17,241,1.0],[17,242,4.0],[17,249,2.0],[17,250,1.0],[17,251,2.0],[17,252,1.0],[17,253,1.0],[17,254,2.0],[17,255,3.0],[17,256,1.0],[17,257,1.0],[17,258,5.0],[17,259,1.0],[17,260,1.0],[17,261,6.0],[17,262,2.0],[17,263,1.0],[17,264,4.0],[17,265,4.0],[17,266,1.0],[17,267,8.0],[17,268,1.0],[17,269,2.0],[17,270,4.0],[17,271,4.0],[17,272,1.0],[17,273,3.0],[17,274,2.0],[17,275,1.0],[17,276,1.0],[17,277,3.0],[17,278,1.0],[17,279,1.0],[17,280,2.0],[17,281,1.0],[17,282,1.0],[17,283,1.0],[17,284,1.0],[17,285,1.0],[17,286,2.0],[17,287,1.0],[17,288,1.0],[17,289,2.0],[17,290,4.0],[17,291,1.0],[17,292,1.0],[17,293,2.0],[17,294,1.0],[17,295,1.0],[17,296,1.0],[17,297,1.0],[17,298,1.0],[17,299,1.0],[17,300,1.0],[17,301,3.0],[17,302,1.0],[17,303,2.0],[17,304,1.0],[17,305,1.0],[17,306,1.0],[17,307,1.0],[17,308,1.0],[17,309,1.0],[17,310,1.0],[17,311,1.0],[17,312,1.0],[17,313,1.0],[17,314,1.0],[17,315,1.0],[17,316,1.0],[17,317,1.0],[18,208,1.0],[18,277,21.0],[19,31,1.0],[19,120,1.0],[19,124,1.0],[19,126,1.0],[19,140,1.0],[19,159,1.0],[19,179,1.0],[19,247,1.0],[19,248,1.0],[19,318,1.0],[19,319,1.0],[19,320,1.0],[20,176,1.0],[21,18,1.0],[21,25,1.0],[21,39,1.0],[21,101,1.0],[21,108,2.0],[21,186,50.0],[21,216,3.0],[21,225,2.0],[21,230,1.0],[21,234,1.0],[21,284,7.0],[21,287,3.0],[21,290,1.0],[21,299,2.0],[21,301,1.0],[21,306,7.0],[21,321,7.0],[21,322,2.0],[21,323,1.0],[21,324,2.0],[21,325,1.0],[21,326,1.0],[21,327,1.0],[21,328,1.0],[21,329,3.0],[21,330,1.0],[21,331,1.0],[21,332,2.0],[22,42,1.0],[22,140,1.0],[22,147,1.0],[22,164,1.0],[22,179,2.0],[22,198,1.0],[22,215,1.0],[22,260,1.0],[22,333,1.0],[22,334,1.0],[23,116,2.0],[23,241,2.0],[23,315,2.0],[23,325,2.0],[24,19,1.0],[24,134,1.0],[24,222,2.0],[24,224,1.0],[24,260,1.0],[25,1,1.0],[25,9,1.0],[25,118,1.0],[25,139,1.0],[25,200,1.0],[25,259,1.0],[25,294,1.0],[25,315,2.0],[25,335,1.0],[26,0,1.0],[26,44,1.0],[26,45,1.0],[26,76,1.0],[26,130,1.0],[26,176,1.0],[26,284,1.0],[26,319,1.0],[26,321,1.0],[26,336,1.0],[27,10,2.0],[27,16,383.0],[27,36,3.0],[27,130,18.0],[27,131,1.0],[27,149,1.0],[27,151,2.0],[27,166,1.0],[27,185,1.0],[27,235,1.0],[27,265,2.0],[27,277,3.0],[27,323,1.0],[27,333,2.0],[27,337,2.0],[27,338,1.0],[28,205,1.0],[28,339,2.0],[28,340,1.0],[29,44,2.0],[29,94,2.0],[29,115,1.0],[29,190,4.0],[29,247,2.0],[29,287,1.0],[29,305,2.0],[29,341,1.0],[29,342,1.0],[30,166,1.0],[30,177,1.0],[30,234,1.0],[30,343,4.0],[31,14,1.0],[31,26,1.0],[31,29,1.0],[31,42,3.0],[31,53,1.0],[31,70,1.0],[31,97,1.0],[31,152,1.0],[31,179,1.0],[31,180,1.0],[31,196,1.0],[31,197,3.0],[31,243,1.0],[31,342,1.0],[31,344,1.0],[31,345,1.0],[31,346,1.0],[31,347,1.0],[32,5,3.0],[32,16,14.0],[32,23,3.0],[32,26,3.0],[32,27,2.0],[32,29,3.0],[32,32,1.0],[32,40,1.0],[32,44,1.0],[32,96,1.0],[32,100,1.0],[32,105,5.0],[32,106,1.0],[32,117,1.0],[32,118,1.0],[32,129,3.0],[32,137,1.0],[32,139,2.0],[32,144,1.0],[32,168,2.0],[32,179,1.0],[32,181,1.0],[32,187,2.0],[32,191,1.0],[32,196,1.0],[32,197,4.0],[32,216,2.0],[32,218,2.0],[32,221,1.0],[32,229,1.0],[32,232,1.0],[32,235,1.0],[32,239,1.0],[32,247,1.0],[32,262,3.0],[32,294,1.0],[32,326,1.0],[32,344,1.0],[32,345,2.0],[32,348,1.0],[32,349,3.0],[32,350,1.0],[32,351,1.0],[32,352,1.0],[32,353,1.0],[32,354,1.0],[32,355,1.0],[32,356,1.0],[33,2,1.0],[33,3,1.0],[33,19,1.0],[33,23,1.0],[33,38,1.0],[33,48,1.0],[33,67,1.0],[33,76,4.0],[33,87,1.0],[33,93,1.0],[33,104,1.0],[33,120,1.0],[33,155,1.0],[33,165,1.0],[33,191,1.0],[33,232,1.0],[33,270,1.0],[33,357,1.0],[34,1,2.0],[34,2,2.0],[34,9,1.0],[34,14,1.0],[34,18,6.0],[34,22,2.0],[34,25,1.0],[34,26,8.0],[34,30,3.0],[34,34,1.0],[34,39,2.0],[34,40,10.0],[34,42,3.0],[34,46,2.0],[34,48,2.0],[34,49,1.0],[34,53,1.0],[34,54,1.0],[34,58,8.0],[34,59,2.0],[34,61,2.0],[34,64,2.0],[34,70,1.0],[34,73,2.0],[34,75,1.0],[34,77,1.0],[34,78,1.0],[34,80,1.0],[34,81,3.0],[34,83,5.0],[34,84,1.0],[34,85,1.0],[34,87,2.0],[34,88,9.0],[34,90,12.0],[34,93,1.0],[34,96,1.0],[34,97,3.0],[34,98,1.0],[34,100,3.0],[34,102,3.0],[34,104,3.0],[34,105,2.0],[34,106,10.0],[34,108,12.0],[34,111,3.0],[34,112,5.0],[34,113,2.0],[34,118,1.0],[34,119,2.0],[34,120,1.0],[34,121,1.0],[34,122,2.0],[34,123,1.0],[34,125,2.0],[34,126,5.0],[34,128,1.0],[34,129,5.0],[34,131,2.0],[34,134,3.0],[34,136,4.0],[34,137,4.0],[34,139,4.0],[34,140,3.0],[34,143,5.0],[34,148,1.0],[34,151,4.0],[34,152,2.0],[34,154,3.0],[34,155,2.0],[34,156,4.0],[34,157,1.0],[34,158,1.0],[34,159,1.0],[34,160,1.0],[34,162,1.0],[34,164,7.0],[34,165,3.0],[34,168,2.0],[34,171,1.0],[34,172,1.0],[34,173,1.0],[34,175,1.0],[34,176,2.0],[34,177,7.0],[34,178,2.0],[34,179,2.0],[34,181,1.0],[34,182,1.0],[34,185,1.0],[34,186,1.0],[34,188,5.0],[34,189,1.0],[34,190,6.0],[34,191,3.0],[34,193,3.0],[34,194,16.0],[34,195,2.0],[34,196,1.0],[34,198,3.0],[34,202,1.0],[34,205,1.0],[34,207,1.0],[34,209,6.0],[34,210,1.0],[34,211,5.0],[34,212,1.0],[34,214,1.0],[34,216,3.0],[34,218,1.0],[34,221,3.0],[34,224,2.0],[34,226,1.0],[34,227,1.0],[34,229,1.0],[34,230,3.0],[34,231,1.0],[34,232,1.0],[34,235,1.0],[34,238,17.0],[34,244,1.0],[34,246,1.0],[34,247,1.0],[34,249,1.0],[34,255,2.0],[34,258,1.0],[34,259,2.0],[34,264,3.0],[34,268,1.0],[34,280,1.0],[34,282,1.0],[34,286,6.0],[34,288,2.0],[34,292,2.0],[34,294,4.0],[34,299,1.0],[34,306,2.0],[34,310,3.0],[34,313,1.0],[34,314,1.0],[34,315,3.0],[34,316,5.0],[34,317,2.0],[34,318,5.0],[34,319,1.0],[34,320,2.0],[34,323,1.0],[34,326,2.0],[34,328,3.0],[34,331,1.0],[34,334,2.0],[34,335,3.0],[34,338,1.0],[34,339,1.0],[34,340,3.0],[34,345,2.0],[34,346,1.0],[34,347,3.0],[34,349,1.0],[34,350,1.0],[34,351,8.0],[34,353,4.0],[34,354,1.0],[34,357,1.0],[34,360,1.0],[34,362,3.0],[34,363,1.0],[34,364,3.0],[34,365,1.0],[34,366,2.0],[34,367,2.0],[34,368,2.0],[34,369,9.0],[34,370,3.0],[34,371,2.0],[34,372,1.0],[34,373,2.0],[34,374,1.0],[34,375,1.0],[34,376,3.0],[34,377,2.0],[34,378,4.0],[34,379,1.0],[34,380,2.0],[34,381,1.0],[34,382,2.0],[34,383,1.0],[34,384,2.0],[34,385,1.0],[34,386,2.0],[34,387,2.0],[34,388,1.0],[34,389,3.0],[34,390,3.0],[34,391,2.0],[34,392,1.0],[34,393,1.0],[34,394,2.0],[34,395,1.0],[34,396,1.0],[34,397,1.0],[34,398,1.0],[34,399,1.0],[34,400,2.0],[34,401,1.0],[34,402,1.0],[34,403,1.0],[34,404,1.0],[34,405,1.0],[35,139,1.0],[36,88,1.0],[36,98,1.0],[36,134,1.0],[36,152,3.0],[37,406,8.0],[38,35,1.0],[38,106,1.0],[38,108,1.0],[38,376,1.0],[38,384,1.0],[39,194,2.0],[39,222,1.0],[39,323,1.0],[39,328,1.0],[39,335,2.0],[39,344,1.0],[39,354,1.0],[40,339,1.0],[40,393,1.0],[41,71,1.0],[41,185,1.0],[41,238,1.0],[41,370,1.0],[42,23,1.0],[42,210,1.0],[43,31,2.0],[43,100,2.0],[43,124,1.0],[43,176,1.0],[43,197,1.0],[44,3,1.0],[44,43,1.0],[44,58,1.0],[44,75,1.0],[44,98,1.0],[44,106,1.0],[44,111,2.0],[44,121,2.0],[44,137,3.0],[44,143,1.0],[44,149,1.0],[44,152,1.0],[44,159,1.0],[44,163,2.0],[44,168,2.0],[44,174,1.0],[44,177,1.0],[44,179,1.0],[44,187,1.0],[44,189,1.0],[44,190,1.0],[44,193,1.0],[44,195,1.0],[44,196,1.0],[44,197,1.0],[44,211,1.0],[44,216,2.0],[44,227,1.0],[44,248,1.0],[44,256,1.0],[44,266,1.0],[44,305,1.0],[44,318,1.0],[44,342,1.0],[44,351,1.0],[44,354,1.0],[44,367,1.0],[44,380,1.0],[44,382,1.0],[44,390,1.0],[44,404,2.0],[44,407,1.0],[45,20,3.0],[45,21,1.0],[45,22,1.0],[45,24,3.0],[45,26,3.0],[45,27,2.0],[45,29,1.0],[45,31,1.0],[45,35,1.0],[45,40,8.0],[45,46,1.0],[45,49,6.0],[45,50,1.0],[45,88,4.0],[45,89,1.0],[45,107,2.0],[45,110,2.0],[45,148,1.0],[45,195,1.0],[45,238,1.0],[45,292,4.0],[45,300,1.0],[45,408,1.0],[46,53,1.0],[46,258,1.0],[47,288,6.0],[48,2,1.0],[48,14,2.0],[48,26,1.0],[48,53,1.0],[48,88,1.0],[48,89,2.0],[48,100,1.0],[48,121,1.0],[48,126,1.0],[48,162,1.0],[48,184,1.0],[48,197,1.0],[48,208,2.0],[48,249,1.0],[48,325,2.0],[48,331,1.0],[48,366,1.0],[48,409,4.0],[49,22,1.0],[49,25,1.0],[49,78,4.0],[49,84,3.0],[49,196,1.0],[49,206,1.0],[49,211,1.0],[49,223,1.0],[49,230,3.0],[49,246,1.0],[49,318,2.0],[49,335,2.0],[49,389,1.0],[49,394,1.0],[49,410,1.0],[49,411,1.0],[50,113,2.0],[50,268,1.0],[50,389,1.0],[50,412,1.0],[51,99,1.0],[51,144,2.0],[51,196,1.0],[52,13,3.0],[53,32,1.0],[53,227,2.0],[53,345,1.0],[54,135,12.0],[55,84,1.0],[55,108,3.0],[55,113,3.0],[55,134,2.0],[55,212,1.0],[55,245,1.0],[55,413,2.0],[56,26,3.0],[56,108,2.0],[56,162,1.0],[56,187,1.0],[56,238,3.0],[56,325,1.0],[57,38,1.0],[57,88,1.0],[57,92,1.0],[57,144,1.0],[57,169,1.0],[57,177,1.0],[57,196,1.0],[57,203,1.0],[57,273,1.0],[57,329,1.0],[57,337,1.0],[57,364,2.0],[57,366,1.0],[58,55,2.0],[59,135,7.0],[59,303,1.0],[60,73,1.0],[60,319,1.0],[61,2,1.0],[61,3,2.0],[61,22,1.0],[61,26,6.0],[61,31,1.0],[61,40,3.0],[61,71,1.0],[61,84,1.0],[61,88,2.0],[61,97,1.0],[61,100,6.0],[61,106,3.0],[61,117,1.0],[61,119,1.0],[61,120,1.0],[61,122,2.0],[61,126,1.0],[61,136,1.0],[61,139,1.0],[61,162,1.0],[61,163,1.0],[61,176,3.0],[61,190,2.0],[61,196,1.0],[61,198,1.0],[61,199,1.0],[61,201,2.0],[61,209,2.0],[61,212,4.0],[61,232,1.0],[61,235,1.0],[61,238,9.0],[61,239,1.0],[61,247,3.0],[61,265,2.0],[61,310,1.0],[61,317,1.0],[61,330,1.0],[61,331,1.0],[61,333,1.0],[61,350,1.0],[61,352,1.0],[61,357,2.0],[61,358,1.0],[61,359,1.0],[61,361,1.0],[61,363,3.0],[61,367,2.0],[61,372,2.0],[61,380,1.0],[61,383,1.0],[61,384,1.0],[61,386,3.0],[61,390,4.0],[61,414,2.0],[61,415,1.0],[62,10,1.0],[62,30,5.0],[62,64,1.0],[62,73,5.0],[62,200,4.0],[62,213,1.0],[62,243,1.0],[62,258,1.0],[62,410,1.0],[63,3,1.0],[63,25,1.0],[63,26,1.0],[63,41,1.0],[63,97,1.0],[63,98,1.0],[63,111,1.0],[63,124,1.0],[63,126,1.0],[63,155,2.0],[63,156,1.0],[63,160,7.0],[63,169,1.0],[63,170,1.0],[63,173,2.0],[63,178,2.0],[63,184,1.0],[63,198,4.0],[63,208,1.0],[63,232,1.0],[63,248,1.0],[63,254,1.0],[63,305,2.0],[63,313,1.0],[63,343,1.0],[63,350,1.0],[63,351,3.0],[63,372,1.0],[63,380,1.0],[63,381,2.0],[63,383,1.0],[63,412,1.0],[63,416,2.0],[63,417,2.0],[64,44,1.0],[64,241,1.0],[65,104,1.0],[65,107,1.0],[65,119,1.0],[65,120,1.0],[65,126,1.0],[65,152,1.0],[65,159,1.0],[65,187,1.0],[65,206,1.0],[65,323,1.0],[66,22,2.0],[66,40,2.0],[66,48,1.0],[66,60,1.0],[66,70,2.0],[66,82,2.0],[66,88,1.0],[66,100,2.0],[66,106,1.0],[66,112,1.0],[66,113,1.0],[66,124,1.0],[66,131,1.0],[66,143,1.0],[66,147,1.0],[66,152,1.0],[66,155,1.0],[66,167,1.0],[66,176,2.0],[66,177,1.0],[66,178,1.0],[66,179,1.0],[66,187,1.0],[66,194,3.0],[66,195,1.0],[66,198,2.0],[66,200,1.0],[66,204,1.0],[66,209,1.0],[66,211,2.0],[66,213,1.0],[66,216,1.0],[66,218,1.0],[66,223,1.0],[66,227,1.0],[66,232,1.0],[66,258,2.0],[66,265,1.0],[66,292,1.0],[66,295,1.0],[66,302,1.0],[66,311,1.0],[66,315,2.0],[66,317,1.0],[66,318,1.0],[66,328,1.0],[66,335,2.0],[66,344,1.0],[66,349,2.0],[66,354,1.0],[66,357,1.0],[66,359,1.0],[66,368,1.0],[66,370,1.0],[66,375,1.0],[66,376,1.0],[66,377,1.0],[66,379,1.0],[66,399,1.0],[66,417,1.0],[66,418,1.0],[66,419,1.0],[66,420,2.0],[66,421,1.0],[66,422,1.0],[67,51,3.0],[67,82,1.0],[67,92,1.0],[67,99,3.0],[67,102,1.0],[67,135,9.0],[67,142,1.0],[67,153,11.0],[67,204,3.0],[67,246,2.0],[67,264,3.0],[67,300,1.0],[67,336,12.0],[67,406,43.0],[67,423,1.0],[67,424,5.0],[68,188,2.0],[69,425,8.0],[70,111,1.0],[70,125,1.0],[70,238,5.0],[71,111,4.0],[72,108,1.0],[72,116,2.0],[72,175,1.0],[72,225,5.0],[72,250,5.0],[72,282,2.0],[72,297,3.0],[72,299,1.0],[72,309,1.0],[72,312,3.0],[72,325,1.0],[72,343,2.0],[72,364,2.0],[73,213,1.0],[73,409,1.0],[74,7,1.0],[74,8,1.0],[74,166,1.0],[75,26,1.0],[75,35,2.0],[75,40,1.0],[75,87,1.0],[75,88,2.0],[75,93,1.0],[75,97,1.0],[75,105,2.0],[75,106,1.0],[75,108,1.0],[75,111,1.0],[75,117,2.0],[75,118,2.0],[75,139,2.0],[75,152,2.0],[75,154,2.0],[75,162,1.0],[75,168,1.0],[75,187,2.0],[75,192,2.0],[75,193,1.0],[75,216,1.0],[75,227,1.0],[75,258,1.0],[75,268,1.0],[75,310,1.0],[75,311,2.0],[75,315,2.0],[75,317,1.0],[75,335,1.0],[75,338,1.0],[75,348,1.0],[75,350,1.0],[75,352,1.0],[75,386,1.0],[75,400,1.0],[75,412,1.0],[75,419,1.0],[75,426,1.0],[76,13,2.0],[76,18,1.0],[76,30,1.0],[76,56,1.0],[76,62,1.0],[76,74,3.0],[76,100,1.0],[76,132,5.0],[76,194,5.0],[76,238,4.0],[76,251,1.0],[76,261,1.0],[76,368,1.0],[76,406,6.0],[76,427,12.0],[77,17,2.0],[77,155,1.0],[77,205,1.0],[77,343,1.0],[77,345,2.0],[77,370,1.0],[78,31,1.0],[78,63,1.0],[78,68,1.0],[78,84,1.0],[78,88,1.0],[78,124,1.0],[78,143,1.0],[78,149,1.0],[78,150,1.0],[78,224,1.0],[78,354,1.0],[78,366,1.0],[78,377,1.0],[78,386,1.0],[78,393,1.0],[78,415,1.0],[78,424,2.0],[78,428,1.0],[78,429,1.0],[79,18,1.0],[79,209,3.0],[79,371,3.0],[80,91,5.0],[81,190,1.0],[81,249,1.0],[81,272,1.0],[82,22,16.0],[82,44,10.0],[82,49,1.0],[82,66,1.0],[82,88,1.0],[82,94,2.0],[82,106,11.0],[82,107,1.0],[82,108,8.0],[82,114,1.0],[82,138,1.0],[82,143,1.0],[82,156,1.0],[82,186,1.0],[82,232,1.0],[82,259,1.0],[82,267,1.0],[82,300,1.0],[82,306,1.0],[82,322,3.0],[82,362,1.0],[82,376,2.0],[82,388,1.0],[82,430,1.0],[82,431,1.0],[83,26,4.0],[83,29,1.0],[83,35,1.0],[83,40,4.0],[83,43,1.0],[83,57,3.0],[83,84,1.0],[83,88,1.0],[83,104,1.0],[83,106,1.0],[83,121,1.0],[83,139,1.0],[83,143,1.0],[83,151,1.0],[83,152,1.0],[83,161,1.0],[83,163,1.0],[83,188,2.0],[83,193,1.0],[83,200,1.0],[83,210,2.0],[83,216,2.0],[83,219,1.0],[83,226,1.0],[83,230,1.0],[83,231,1.0],[83,232,1.0],[83,306,1.0],[83,320,1.0],[83,330,1.0],[83,331,1.0],[83,350,1.0],[83,355,1.0],[83,367,2.0],[83,376,1.0],[83,380,1.0],[83,389,2.0],[83,390,1.0],[83,395,1.0],[83,426,2.0],[83,432,1.0],[84,49,1.0],[84,56,4.0],[85,14,1.0],[85,44,2.0],[85,106,1.0],[85,110,1.0],[85,140,1.0],[85,163,1.0],[85,182,2.0],[85,187,1.0],[85,191,1.0],[85,221,1.0],[85,231,1.0],[85,273,1.0],[85,326,1.0],[86,216,1.0],[86,433,1.0],[87,13,2.0],[87,25,1.0],[87,26,1.0],[87,71,1.0],[87,126,1.0],[87,144,1.0],[87,147,2.0],[87,151,1.0],[87,181,1.0],[87,185,1.0],[87,217,1.0],[87,225,1.0],[87,328,1.0],[87,330,2.0],[87,361,1.0],[87,434,1.0],[87,435,1.0],[88,131,1.0],[88,436,1.0],[89,73,4.0],[90,14,1.0],[90,22,1.0],[90,23,1.0],[90,26,3.0],[90,31,1.0],[90,34,1.0],[90,40,2.0],[90,49,1.0],[90,63,1.0],[90,77,1.0],[90,80,1.0],[90,81,1.0],[90,93,1.0],[90,99,1.0],[90,105,4.0],[90,117,1.0],[90,118,1.0],[90,122,3.0],[90,125,4.0],[90,129,1.0],[90,137,1.0],[90,141,1.0],[90,143,1.0],[90,149,2.0],[90,151,1.0],[90,152,5.0],[90,154,1.0],[90,162,1.0],[90,163,1.0],[90,164,1.0],[90,177,2.0],[90,179,1.0],[90,182,2.0],[90,189,1.0],[90,191,1.0],[90,193,1.0],[90,198,1.0],[90,201,2.0],[90,209,1.0],[90,211,1.0],[90,216,1.0],[90,217,3.0],[90,224,2.0],[90,229,1.0],[90,231,2.0],[90,232,1.0],[90,243,1.0],[90,280,1.0],[90,286,2.0],[90,287,1.0],[90,317,1.0],[90,325,1.0],[90,329,1.0],[90,335,1.0],[90,340,2.0],[90,345,1.0],[90,350,1.0],[90,363,1.0],[90,365,1.0],[90,366,2.0],[90,369,1.0],[90,373,1.0],[90,374,1.0],[90,379,2.0],[90,387,2.0],[90,390,1.0],[90,391,2.0],[90,408,1.0],[90,410,1.0],[90,411,2.0],[90,414,1.0],[90,416,1.0],[90,449,1.0],[90,450,4.0],[91,53,1.0],[91,70,1.0],[91,88,1.0],[91,111,1.0],[91,152,1.0],[91,154,2.0],[91,174,1.0],[91,180,1.0],[91,187,1.0],[91,192,1.0],[91,198,1.0],[91,248,1.0],[91,354,1.0],[91,368,1.0],[91,384,1.0],[91,393,1.0],[91,408,2.0],[91,426,2.0],[92,192,1.0],[92,333,7.0],[93,3,1.0],[93,17,4.0],[93,30,1.0],[93,34,1.0],[93,42,8.0],[93,48,2.0],[93,56,345.0],[93,59,11.0],[93,63,6.0],[93,65,3.0],[93,73,15.0],[93,78,24.0],[93,92,8.0],[93,94,5.0],[93,122,4.0],[93,130,2.0],[93,131,16.0],[93,132,37.0],[93,134,1.0],[93,136,8.0],[93,140,1.0],[93,144,5.0],[93,168,2.0],[93,179,1.0],[93,233,1.0],[93,237,12.0],[93,238,2.0],[93,240,1.0],[93,243,1.0],[93,244,68.0],[93,251,62.0],[93,273,1.0],[93,319,1.0],[93,327,3.0],[93,335,15.0],[93,397,2.0],[93,425,21.0],[93,436,3.0],[93,438,4.0],[93,451,12.0],[93,452,1.0],[93,453,2.0],[93,454,1.0],[93,455,3.0],[94,84,2.0],[95,227,2.0],[96,1,3.0],[96,16,6.0],[96,22,1.0],[96,26,2.0],[96,27,1.0],[96,33,1.0],[96,43,1.0],[96,46,1.0],[96,53,1.0],[96,61,3.0],[96,77,1.0],[96,78,1.0],[96,88,3.0],[96,99,1.0],[96,100,2.0],[96,103,1.0],[96,105,1.0],[96,111,1.0],[96,112,1.0],[96,120,2.0],[96,122,1.0],[96,125,1.0],[96,136,1.0],[96,138,1.0],[96,144,6.0],[96,147,1.0],[96,152,1.0],[96,154,2.0],[96,163,1.0],[96,168,1.0],[96,174,3.0],[96,175,1.0],[96,176,2.0],[96,177,1.0],[96,179,1.0],[96,180,1.0],[96,184,3.0],[96,185,1.0],[96,187,2.0],[96,189,1.0],[96,190,1.0],[96,193,1.0],[96,194,4.0],[96,197,4.0],[96,198,1.0],[96,199,1.0],[96,207,1.0],[96,212,1.0],[96,216,1.0],[96,219,1.0],[96,222,1.0],[96,243,2.0],[96,244,1.0],[96,265,1.0],[96,285,1.0],[96,289,3.0],[96,290,1.0],[96,311,1.0],[96,313,1.0],[96,315,1.0],[96,335,2.0],[96,342,1.0],[96,344,2.0],[96,346,2.0],[96,354,1.0],[96,370,1.0],[96,372,2.0],[96,373,2.0],[96,375,1.0],[96,387,1.0],[96,400,3.0],[96,407,1.0],[96,408,1.0],[96,411,2.0],[96,417,1.0],[96,421,2.0],[96,429,1.0],[96,441,2.0],[96,442,1.0],[96,456,1.0],[97,135,13.0],[99,0,2.0],[99,17,1.0],[99,19,1.0],[99,28,7.0],[99,29,1.0],[99,33,2.0],[99,41,1.0],[99,42,2.0],[99,62,1.0],[99,65,2.0],[99,79,1.0],[99,89,1.0],[99,92,4.0],[99,98,1.0],[99,101,5.0],[99,108,11.0],[99,130,3.0],[99,131,1.0],[99,144,1.0],[99,157,1.0],[99,165,2.0],[99,176,2.0],[99,180,3.0],[99,202,3.0],[99,218,1.0],[99,238,4.0],[99,240,2.0],[99,243,2.0],[99,245,1.0],[99,252,2.0],[99,254,1.0],[99,257,2.0],[99,259,1.0],[99,262,1.0],[99,272,1.0],[99,273,1.0],[99,276,1.0],[99,277,1.0],[99,280,1.0],[99,305,2.0],[99,309,1.0],[99,327,3.0],[99,337,3.0],[99,340,1.0],[99,352,2.0],[99,359,1.0],[99,380,1.0],[99,425,4.0],[99,428,1.0],[99,429,2.0],[99,441,1.0],[99,451,1.0],[99,454,2.0],[99,455,1.0],[99,457,2.0],[100,35,2.0],[100,88,2.0],[100,113,1.0],[100,280,1.0],[100,318,1.0],[100,353,2.0],[101,137,1.0],[101,200,1.0],[101,398,1.0],[102,409,2.0],[103,3,2.0],[103,22,1.0],[103,26,4.0],[103,29,1.0],[103,40,1.0],[103,42,1.0],[103,44,4.0],[103,53,3.0],[103,57,3.0],[103,61,9.0],[103,65,3.0],[103,66,1.0],[103,70,1.0],[103,77,1.0],[103,81,2.0],[103,84,1.0],[103,88,2.0],[103,89,2.0],[103,90,6.0],[103,97,4.0],[103,99,3.0],[103,100,4.0],[103,105,4.0],[103,106,3.0],[103,107,1.0],[103,113,1.0],[103,115,1.0],[103,117,5.0],[103,118,1.0],[103,122,1.0],[103,124,4.0],[103,128,1.0],[103,129,1.0],[103,134,2.0],[103,136,1.0],[103,138,1.0],[103,139,4.0],[103,144,13.0],[103,147,3.0],[103,149,1.0],[103,152,10.0],[103,154,1.0],[103,156,1.0],[103,159,1.0],[103,162,1.0],[103,163,2.0],[103,165,4.0],[103,168,1.0],[103,172,1.0],[103,174,2.0],[103,175,1.0],[103,176,10.0],[103,177,4.0],[103,178,1.0],[103,180,2.0],[103,184,3.0],[103,187,3.0],[103,188,1.0],[103,189,1.0],[103,190,3.0],[103,194,3.0],[103,195,2.0],[103,196,7.0],[103,197,4.0],[103,198,2.0],[103,201,8.0],[103,204,1.0],[103,206,2.0],[103,213,2.0],[103,215,2.0],[103,216,2.0],[103,219,1.0],[103,220,1.0],[103,222,1.0],[103,223,1.0],[103,226,1.0],[103,230,3.0],[103,231,3.0],[103,243,3.0],[103,244,2.0],[103,245,1.0],[103,252,1.0],[103,258,2.0],[103,268,1.0],[103,273,3.0],[103,287,1.0],[103,294,1.0],[103,331,1.0],[103,332,2.0],[103,333,2.0],[103,335,2.0],[103,342,1.0],[103,344,3.0],[103,345,1.0],[103,346,5.0],[103,351,1.0],[103,353,2.0],[103,354,1.0],[103,366,1.0],[103,370,2.0],[103,371,1.0],[103,372,2.0],[103,377,2.0],[103,384,4.0],[103,389,2.0],[103,391,1.0],[103,392,2.0],[103,404,1.0],[103,408,7.0],[103,409,1.0],[103,423,5.0],[103,439,1.0],[103,441,3.0],[103,456,1.0],[104,26,2.0],[104,33,2.0],[104,48,2.0],[104,68,1.0],[104,108,5.0],[104,118,2.0],[104,143,1.0],[104,159,1.0],[104,161,1.0],[104,162,1.0],[104,171,1.0],[104,173,1.0],[104,190,5.0],[104,217,1.0],[104,231,1.0],[104,416,1.0],[104,440,1.0],[104,458,1.0],[105,345,7.0],[106,20,2.0],[106,146,2.0],[106,233,105.0],[106,355,99.0],[107,446,5.0],[108,91,2.0],[108,336,2.0],[109,182,1.0],[109,223,1.0],[110,44,3.0],[110,65,1.0],[110,77,1.0],[110,81,1.0],[110,88,1.0],[110,96,1.0],[110,100,1.0],[110,117,2.0],[110,120,1.0],[110,125,1.0],[110,127,1.0],[110,141,1.0],[110,144,1.0],[110,155,1.0],[110,156,1.0],[110,163,1.0],[110,177,1.0],[110,182,1.0],[110,188,2.0],[110,195,3.0],[110,198,1.0],[110,201,1.0],[110,203,2.0],[110,206,1.0],[110,207,1.0],[110,209,1.0],[110,223,1.0],[110,230,1.0],[110,244,1.0],[110,268,1.0],[110,331,1.0],[110,335,1.0],[110,338,1.0],[110,351,1.0],[110,363,1.0],[110,377,1.0],[110,379,1.0],[110,426,1.0],[111,284,2.0],[112,59,1.0],[112,64,1.0],[112,80,1.0],[112,100,1.0],[112,168,1.0],[113,381,1.0],[113,387,1.0],[114,362,2.0],[115,246,1.0],[115,371,6.0],[116,2,1.0],[116,3,2.0],[116,13,7.0],[116,17,6.0],[116,18,3.0],[116,19,8.0],[116,21,1.0],[116,23,2.0],[116,25,1.0],[116,26,1.0],[116,30,1.0],[116,33,2.0],[116,34,2.0],[116,36,1.0],[116,37,1.0],[116,38,1.0],[116,39,6.0],[116,41,1.0],[116,44,5.0],[116,47,2.0],[116,48,3.0],[116,49,1.0],[116,50,4.0],[116,51,6.0],[116,54,1.0],[116,57,1.0],[116,60,2.0],[116,61,3.0],[116,62,3.0],[116,66,5.0],[116,67,7.0],[116,68,1.0],[116,69,5.0],[116,72,5.0],[116,80,1.0],[116,82,2.0],[116,88,3.0],[116,89,1.0],[116,95,3.0],[116,97,1.0],[116,99,1.0],[116,101,12.0],[116,103,5.0],[116,105,4.0],[116,106,6.0],[116,108,83.0],[116,109,4.0],[116,114,1.0],[116,115,2.0],[116,118,1.0],[116,123,1.0],[116,125,3.0],[116,130,14.0],[116,131,1.0],[116,136,4.0],[116,141,1.0],[116,142,2.0],[116,144,1.0],[116,145,2.0],[116,147,2.0],[116,148,1.0],[116,152,13.0],[116,154,2.0],[116,156,2.0],[116,157,3.0],[116,159,1.0],[116,160,2.0],[116,161,4.0],[116,163,1.0],[116,165,1.0],[116,166,1.0],[116,168,3.0],[116,169,4.0],[116,171,1.0],[116,173,3.0],[116,176,3.0],[116,180,6.0],[116,181,1.0],[116,183,17.0],[116,184,1.0],[116,190,9.0],[116,191,1.0],[116,192,4.0],[116,194,3.0],[116,196,1.0],[116,197,1.0],[116,200,4.0],[116,201,1.0],[116,202,1.0],[116,204,3.0],[116,213,4.0],[116,214,4.0],[116,216,2.0],[116,219,1.0],[116,221,3.0],[116,222,1.0],[116,224,3.0],[116,225,3.0],[116,226,1.0],[116,229,3.0],[116,233,3.0],[116,234,10.0],[116,235,1.0],[116,238,6.0],[116,240,4.0],[116,241,6.0],[116,242,2.0],[116,243,1.0],[116,246,1.0],[116,247,1.0],[116,249,2.0],[116,251,2.0],[116,252,1.0],[116,253,2.0],[116,255,5.0],[116,256,4.0],[116,257,1.0],[116,258,1.0],[116,260,3.0],[116,261,1.0],[116,263,1.0],[116,264,11.0],[116,265,3.0],[116,266,1.0],[116,267,3.0],[116,268,1.0],[116,269,4.0],[116,271,2.0],[116,272,1.0],[116,273,1.0],[116,274,2.0],[116,276,4.0],[116,277,8.0],[116,278,2.0],[116,279,1.0],[116,280,3.0],[116,281,1.0],[116,282,2.0],[116,283,1.0],[116,286,4.0],[116,287,1.0],[116,289,4.0],[116,290,1.0],[116,291,2.0],[116,293,2.0],[116,294,2.0],[116,296,7.0],[116,297,1.0],[116,298,5.0],[116,300,2.0],[116,301,2.0],[116,303,1.0],[116,305,13.0],[116,307,15.0],[116,308,2.0],[116,310,5.0],[116,311,1.0],[116,314,6.0],[116,315,6.0],[116,316,2.0],[116,318,1.0],[116,321,1.0],[116,324,6.0],[116,325,3.0],[116,326,2.0],[116,327,1.0],[116,329,10.0],[116,331,1.0],[116,332,2.0],[116,334,1.0],[116,339,2.0],[116,341,11.0],[116,342,3.0],[116,343,1.0],[116,344,1.0],[116,347,2.0],[116,348,2.0],[116,349,1.0],[116,351,1.0],[116,354,1.0],[116,356,1.0],[116,358,1.0],[116,361,1.0],[116,364,1.0],[116,365,1.0],[116,370,1.0],[116,371,11.0],[116,372,1.0],[116,375,1.0],[116,380,1.0],[116,385,1.0],[116,391,1.0],[116,392,1.0],[116,393,1.0],[116,395,1.0],[116,398,2.0],[116,400,1.0],[116,402,1.0],[116,409,1.0],[116,413,21.0],[116,415,7.0],[116,417,3.0],[116,423,6.0],[116,427,13.0],[116,429,1.0],[116,430,2.0],[116,435,1.0],[116,437,3.0],[116,438,5.0],[116,439,5.0],[116,441,2.0],[116,443,4.0],[116,445,2.0],[116,448,3.0],[116,451,1.0],[116,453,7.0],[116,455,3.0],[116,456,4.0],[116,462,1.0],[116,463,9.0],[116,464,4.0],[116,465,1.0],[116,466,1.0],[116,467,4.0],[116,468,1.0],[116,469,1.0],[116,470,1.0],[116,471,1.0],[116,472,1.0],[116,473,2.0],[117,1,2.0],[117,2,1.0],[117,3,1.0],[117,14,1.0],[117,17,15.0],[117,25,2.0],[117,26,2.0],[117,27,1.0],[117,30,1.0],[117,34,2.0],[117,42,3.0],[117,51,2.0],[117,53,2.0],[117,57,1.0],[117,61,2.0],[117,62,1.0],[117,70,5.0],[117,77,2.0],[117,81,5.0],[117,83,1.0],[117,84,1.0],[117,88,16.0],[117,96,6.0],[117,97,1.0],[117,98,2.0],[117,100,5.0],[117,105,6.0],[117,106,2.0],[117,112,1.0],[117,117,7.0],[117,118,2.0],[117,120,1.0],[117,121,1.0],[117,122,1.0],[117,123,1.0],[117,124,1.0],[117,125,4.0],[117,127,2.0],[117,134,2.0],[117,137,1.0],[117,139,5.0],[117,140,1.0],[117,144,3.0],[117,147,1.0],[117,152,9.0],[117,154,1.0],[117,155,3.0],[117,156,1.0],[117,157,4.0],[117,159,1.0],[117,160,1.0],[117,165,3.0],[117,171,1.0],[117,172,4.0],[117,173,13.0],[117,174,1.0],[117,175,1.0],[117,176,3.0],[117,178,1.0],[117,179,1.0],[117,180,1.0],[117,183,25.0],[117,185,1.0],[117,186,1.0],[117,188,2.0],[117,189,3.0],[117,190,1.0],[117,191,3.0],[117,192,3.0],[117,193,3.0],[117,194,9.0],[117,198,7.0],[117,199,3.0],[117,201,4.0],[117,203,2.0],[117,204,2.0],[117,208,2.0],[117,209,4.0],[117,212,1.0],[117,213,2.0],[117,216,4.0],[117,219,1.0],[117,220,1.0],[117,225,1.0],[117,226,3.0],[117,227,1.0],[117,228,1.0],[117,231,3.0],[117,232,1.0],[117,244,3.0],[117,246,2.0],[117,254,1.0],[117,256,2.0],[117,259,2.0],[117,264,2.0],[117,266,1.0],[117,287,1.0],[117,288,20.0],[117,290,1.0],[117,293,4.0],[117,294,1.0],[117,298,2.0],[117,304,1.0],[117,307,9.0],[117,315,1.0],[117,316,4.0],[117,317,4.0],[117,319,3.0],[117,320,1.0],[117,328,1.0],[117,331,1.0],[117,334,1.0],[117,335,2.0],[117,342,4.0],[117,343,4.0],[117,344,1.0],[117,346,2.0],[117,351,3.0],[117,353,2.0],[117,371,4.0],[117,372,1.0],[117,373,17.0],[117,374,1.0],[117,376,2.0],[117,377,1.0],[117,380,1.0],[117,384,3.0],[117,390,1.0],[117,393,1.0],[117,403,1.0],[117,408,1.0],[117,423,3.0],[117,437,1.0],[117,447,1.0],[117,452,1.0],[117,456,3.0],[117,458,1.0],[118,3,2.0],[118,18,1.0],[118,26,3.0],[118,28,1.0],[118,31,1.0],[118,35,1.0],[118,49,1.0],[118,52,1.0],[118,54,1.0],[118,69,1.0],[118,75,1.0],[118,80,1.0],[118,83,1.0],[118,88,1.0],[118,91,1.0],[118,104,1.0],[118,106,4.0],[118,108,1.0],[118,111,1.0],[118,115,1.0],[118,118,1.0],[118,119,1.0],[118,121,1.0],[118,128,1.0],[118,131,1.0],[118,137,1.0],[118,148,1.0],[118,149,1.0],[118,151,1.0],[118,153,1.0],[118,156,1.0],[118,160,1.0],[118,164,2.0],[118,182,1.0],[118,185,1.0],[118,186,1.0],[118,193,1.0],[118,198,1.0],[118,210,1.0],[118,212,1.0],[118,218,1.0],[118,224,1.0],[118,226,1.0],[118,230,1.0],[118,238,2.0],[118,255,1.0],[118,258,2.0],[118,265,1.0],[118,267,2.0],[118,274,1.0],[118,285,2.0],[118,367,1.0],[118,370,2.0],[118,371,2.0],[118,377,2.0],[118,386,2.0],[118,390,1.0],[118,391,1.0],[118,393,1.0],[118,397,1.0],[118,405,1.0],[118,410,1.0],[118,420,1.0],[118,421,1.0],[118,428,1.0],[118,431,1.0],[118,436,1.0],[118,458,1.0],[118,459,2.0],[119,3,2.0],[119,8,1.0],[119,19,2.0],[119,26,2.0],[119,31,1.0],[119,33,1.0],[119,40,1.0],[119,48,1.0],[119,53,1.0],[119,58,1.0],[119,61,4.0],[119,63,1.0],[119,70,5.0],[119,74,1.0],[119,75,2.0],[119,90,1.0],[119,93,2.0],[119,97,1.0],[119,100,3.0],[119,105,1.0],[119,106,2.0],[119,111,1.0],[119,117,1.0],[119,118,3.0],[119,126,5.0],[119,134,2.0],[119,139,2.0],[119,143,1.0],[119,152,3.0],[119,155,1.0],[119,157,1.0],[119,159,1.0],[119,161,1.0],[119,164,4.0],[119,165,3.0],[119,171,1.0],[119,172,2.0],[119,176,1.0],[119,177,2.0],[119,188,1.0],[119,191,1.0],[119,194,3.0],[119,196,3.0],[119,197,2.0],[119,201,1.0],[119,208,1.0],[119,209,2.0],[119,218,3.0],[119,220,1.0],[119,222,3.0],[119,224,1.0],[119,231,1.0],[119,250,1.0],[119,265,2.0],[119,280,1.0],[119,286,1.0],[119,287,1.0],[119,302,1.0],[119,310,1.0],[119,315,1.0],[119,328,1.0],[119,329,1.0],[119,334,1.0],[119,335,1.0],[119,344,1.0],[119,347,2.0],[119,363,1.0],[119,369,1.0],[119,372,1.0],[119,373,1.0],[119,378,1.0],[119,380,1.0],[119,382,1.0],[119,390,1.0],[119,391,1.0],[119,393,1.0],[119,394,1.0],[119,396,1.0],[119,408,1.0],[119,411,1.0],[119,412,1.0],[119,421,2.0],[119,426,1.0],[119,441,1.0],[119,448,1.0],[119,449,1.0],[120,28,3.0],[120,62,2.0],[121,1,2.0],[121,23,2.0],[121,31,1.0],[121,32,1.0],[121,40,1.0],[121,42,3.0],[121,44,1.0],[121,49,1.0],[121,52,2.0],[121,54,1.0],[121,57,1.0],[121,63,1.0],[121,75,1.0],[121,81,1.0],[121,84,1.0],[121,85,1.0],[121,88,2.0],[121,91,1.0],[121,97,3.0],[121,104,1.0],[121,109,1.0],[121,121,1.0],[121,126,2.0],[121,127,1.0],[121,138,1.0],[121,143,1.0],[121,152,1.0],[121,158,1.0],[121,172,1.0],[121,177,1.0],[121,184,1.0],[121,193,3.0],[121,196,2.0],[121,198,1.0],[121,206,1.0],[121,207,3.0],[121,209,1.0],[121,211,1.0],[121,223,2.0],[121,224,1.0],[121,227,1.0],[121,235,2.0],[121,238,1.0],[121,248,1.0],[121,254,1.0],[121,255,3.0],[121,256,1.0],[121,258,1.0],[121,266,1.0],[121,277,2.0],[121,285,1.0],[121,286,1.0],[121,292,1.0],[121,317,1.0],[121,323,1.0],[121,330,1.0],[121,338,1.0],[121,345,2.0],[121,347,1.0],[121,348,3.0],[121,350,1.0],[121,359,1.0],[121,360,1.0],[121,372,3.0],[121,376,1.0],[121,378,1.0],[121,379,1.0],[121,383,1.0],[121,385,2.0],[121,386,1.0],[121,390,2.0],[121,394,1.0],[121,395,1.0],[121,396,1.0],[121,397,1.0],[121,399,3.0],[121,414,1.0],[121,419,4.0],[121,428,1.0],[121,441,1.0],[121,474,1.0],[122,42,1.0],[122,56,2.0],[122,67,1.0],[122,84,2.0],[122,154,1.0],[122,160,1.0],[122,215,1.0],[122,238,1.0],[123,391,2.0],[124,4,8.0],[124,6,1.0],[124,16,22.0],[124,19,17.0],[124,21,1.0],[124,34,3.0],[124,35,1.0],[124,39,2.0],[124,43,1.0],[124,50,1.0],[124,60,2.0],[124,62,5.0],[124,64,5.0],[124,65,3.0],[124,67,1.0],[124,76,3.0],[124,80,2.0],[124,85,1.0],[124,86,2.0],[124,90,2.0],[124,91,2.0],[124,98,3.0],[124,108,26.0],[124,111,2.0],[124,126,1.0],[124,127,1.0],[124,134,1.0],[124,137,4.0],[124,138,2.0],[124,140,2.0],[124,141,1.0],[124,143,1.0],[124,147,1.0],[124,149,2.0],[124,164,1.0],[124,165,1.0],[124,166,2.0],[124,172,2.0],[124,175,3.0],[124,189,1.0],[124,192,1.0],[124,198,1.0],[124,199,1.0],[124,200,2.0],[124,211,3.0],[124,213,3.0],[124,215,1.0],[124,216,1.0],[124,217,1.0],[124,218,1.0],[124,238,13.0],[124,239,1.0],[124,240,1.0],[124,242,2.0],[124,249,1.0],[124,252,5.0],[124,255,1.0],[124,256,3.0],[124,257,6.0],[124,258,3.0],[124,259,6.0],[124,260,5.0],[124,262,1.0],[124,263,1.0],[124,265,3.0],[124,270,1.0],[124,275,1.0],[124,277,1.0],[124,279,5.0],[124,280,4.0],[124,281,2.0],[124,283,8.0],[124,284,5.0],[124,285,1.0],[124,287,1.0],[124,289,7.0],[124,290,3.0],[124,291,2.0],[124,294,1.0],[124,295,3.0],[124,297,7.0],[124,298,2.0],[124,301,2.0],[124,302,3.0],[124,303,2.0],[124,306,2.0],[124,307,6.0],[124,308,17.0],[124,309,1.0],[124,311,2.0],[124,315,2.0],[124,319,1.0],[124,321,3.0],[124,324,1.0],[124,325,1.0],[124,326,2.0],[124,330,1.0],[124,332,4.0],[124,337,3.0],[124,343,7.0],[124,345,3.0],[124,347,1.0],[124,351,2.0],[124,354,3.0],[124,356,2.0],[124,359,2.0],[124,362,1.0],[124,367,2.0],[124,370,5.0],[124,371,1.0],[124,372,2.0],[124,375,5.0],[124,380,3.0],[124,386,2.0],[124,390,1.0],[124,392,1.0],[124,405,3.0],[124,412,1.0],[124,413,1.0],[124,415,1.0],[124,416,2.0],[124,417,1.0],[124,421,1.0],[124,429,4.0],[124,430,1.0],[124,431,4.0],[124,433,1.0],[124,445,9.0],[124,451,1.0],[124,452,3.0],[124,454,3.0],[124,461,2.0],[124,462,3.0],[124,466,1.0],[124,469,4.0],[124,470,1.0],[124,472,7.0],[124,474,2.0],[124,475,1.0],[126,176,2.0],[127,26,1.0],[127,29,2.0],[127,31,1.0],[127,40,1.0],[127,47,1.0],[127,49,14.0],[127,52,3.0],[127,61,1.0],[127,68,1.0],[127,71,1.0],[127,82,1.0],[127,97,1.0],[127,113,1.0],[127,117,1.0],[127,125,2.0],[127,126,1.0],[127,128,1.0],[127,136,3.0],[127,156,1.0],[127,179,1.0],[127,187,1.0],[127,193,1.0],[127,206,1.0],[127,207,1.0],[127,220,1.0],[127,232,1.0],[127,245,9.0],[127,251,1.0],[127,317,1.0],[127,329,2.0],[127,346,1.0],[127,348,1.0],[127,351,1.0],[127,367,2.0],[127,414,1.0],[127,435,1.0],[127,440,1.0],[127,447,1.0],[127,456,1.0],[127,457,1.0],[127,474,1.0],[128,51,1.0],[128,88,1.0],[128,97,1.0],[128,151,2.0],[128,176,1.0],[128,207,1.0],[128,216,1.0],[128,226,1.0],[128,387,1.0],[128,404,1.0],[129,22,1.0],[129,26,1.0],[129,40,1.0],[129,48,2.0],[129,67,1.0],[129,95,1.0],[129,96,2.0],[129,108,6.0],[129,111,1.0],[129,136,1.0],[129,141,1.0],[129,151,2.0],[129,168,1.0],[129,170,1.0],[129,177,1.0],[129,188,1.0],[129,192,1.0],[129,226,1.0],[129,260,1.0],[129,275,1.0],[129,288,1.0],[129,317,3.0],[129,320,1.0],[129,323,1.0],[129,367,1.0],[129,386,1.0],[129,409,3.0],[129,415,1.0],[129,457,1.0],[130,34,1.0],[130,52,1.0],[130,83,1.0],[130,105,1.0],[130,108,1.0],[130,213,1.0],[130,265,1.0],[130,275,1.0],[130,295,1.0],[130,307,1.0],[130,319,1.0],[130,343,1.0],[130,375,1.0],[130,378,1.0],[132,225,1.0],[132,343,1.0],[132,452,1.0],[133,425,5.0],[134,204,1.0],[134,326,1.0],[135,23,1.0],[135,257,1.0],[135,444,1.0],[135,472,1.0],[136,205,2.0],[137,35,1.0],[137,108,3.0],[137,274,1.0],[137,275,1.0],[137,297,1.0],[137,298,1.0],[138,16,1.0],[139,59,1.0],[139,94,1.0],[139,170,1.0],[139,265,1.0],[139,427,1.0],[140,0,10.0],[140,13,25.0],[140,19,1.0],[140,61,1.0],[140,65,5.0],[140,67,1.0],[140,99,3.0],[140,101,1.0],[140,102,1.0],[140,105,1.0],[140,131,3.0],[140,151,1.0],[140,176,1.0],[140,178,1.0],[140,183,17.0],[140,184,3.0],[140,190,7.0],[140,224,1.0],[140,231,1.0],[140,242,1.0],[140,245,1.0],[140,250,2.0],[140,256,4.0],[140,258,2.0],[140,260,2.0],[140,266,2.0],[140,267,22.0],[140,271,5.0],[140,275,31.0],[140,279,1.0],[140,282,5.0],[140,284,1.0],[140,300,1.0],[140,324,2.0],[140,336,3.0],[140,368,3.0],[140,420,2.0],[140,423,1.0],[140,424,1.0],[140,437,1.0],[140,440,1.0],[140,443,1.0],[140,448,1.0],[140,451,1.0],[140,456,1.0],[140,468,7.0],[141,149,2.0],[141,164,1.0],[141,225,1.0],[141,241,6.0],[142,4,4.0],[142,12,1.0],[142,19,1.0],[142,37,12.0],[142,52,1.0],[142,56,1.0],[142,59,5.0],[142,61,1.0],[142,63,1.0],[142,69,2.0],[142,71,1.0],[142,92,1.0],[142,102,1.0],[142,114,1.0],[142,130,4.0],[142,136,2.0],[142,153,7.0],[142,161,1.0],[142,190,2.0],[142,205,1.0],[142,238,1.0],[142,240,1.0],[142,251,1.0],[142,258,2.0],[142,267,6.0],[142,269,1.0],[142,274,1.0],[142,281,1.0],[142,285,1.0],[142,291,6.0],[142,308,1.0],[142,406,40.0],[142,423,6.0],[142,424,3.0],[142,427,2.0],[142,438,2.0],[142,441,1.0],[142,446,4.0],[142,450,8.0],[142,462,2.0],[142,463,1.0],[142,476,20.0],[143,13,3.0],[143,33,3.0],[143,46,1.0],[143,50,1.0],[143,78,1.0],[143,87,1.0],[143,97,1.0],[143,106,4.0],[143,120,1.0],[143,159,1.0],[143,174,1.0],[143,176,1.0],[143,178,1.0],[143,180,1.0],[143,201,1.0],[143,217,1.0],[143,218,1.0],[143,227,1.0],[143,234,1.0],[143,247,45.0],[143,266,1.0],[143,273,1.0],[143,294,1.0],[143,309,2.0],[143,333,1.0],[143,335,1.0],[143,342,3.0],[143,345,2.0],[143,360,3.0],[143,391,3.0],[143,434,2.0],[143,445,2.0],[144,56,3.0],[144,77,1.0],[144,78,4.0],[144,90,1.0],[144,92,1.0],[144,100,1.0],[144,438,1.0],[144,451,1.0],[145,1,1.0],[145,22,1.0],[145,50,2.0],[145,63,1.0],[145,100,2.0],[145,106,1.0],[145,118,1.0],[145,141,1.0],[145,152,1.0],[145,160,2.0],[145,165,1.0],[145,171,1.0],[145,172,1.0],[145,192,1.0],[145,193,1.0],[145,201,1.0],[145,254,1.0],[145,256,1.0],[145,298,1.0],[145,310,1.0],[145,328,1.0],[145,345,2.0],[145,375,1.0],[145,399,1.0],[145,418,1.0],[146,108,2.0],[146,135,13.0],[147,16,1.0],[147,23,1.0],[147,26,1.0],[147,28,1.0],[147,34,1.0],[147,44,2.0],[147,78,1.0],[147,100,1.0],[147,104,2.0],[147,172,1.0],[147,203,1.0],[147,216,1.0],[147,231,3.0],[147,232,2.0],[147,275,1.0],[147,293,1.0],[147,348,3.0],[147,373,1.0],[147,397,1.0],[147,406,1.0],[147,416,1.0],[147,440,1.0],[148,50,1.0],[148,80,1.0],[148,413,1.0],[149,122,1.0],[149,194,6.0],[149,251,3.0],[149,252,1.0],[149,280,1.0],[149,285,3.0],[149,349,2.0],[149,425,4.0],[150,425,4.0],[151,18,1.0],[151,65,2.0],[151,69,1.0],[151,72,1.0],[151,101,2.0],[151,108,3.0],[151,116,1.0],[151,131,1.0],[151,134,1.0],[151,136,1.0],[151,176,1.0],[151,201,1.0],[151,218,1.0],[151,236,1.0],[151,240,6.0],[151,241,1.0],[151,242,1.0],[151,243,3.0],[151,286,5.0],[151,327,1.0],[151,412,1.0],[151,427,7.0],[151,451,1.0],[152,84,1.0],[152,178,1.0],[152,185,2.0],[153,26,1.0],[153,225,1.0],[153,256,1.0],[153,267,1.0],[153,300,1.0],[154,53,1.0],[154,68,1.0],[154,75,2.0],[154,80,1.0],[154,88,1.0],[154,95,1.0],[154,98,1.0],[154,100,1.0],[154,104,1.0],[154,113,1.0],[154,129,1.0],[154,154,2.0],[154,155,2.0],[154,165,2.0],[154,170,1.0],[154,174,1.0],[154,179,2.0],[154,193,2.0],[154,194,1.0],[154,196,1.0],[154,198,2.0],[154,201,1.0],[154,202,1.0],[154,212,1.0],[154,218,1.0],[154,226,1.0],[154,227,1.0],[154,228,1.0],[154,238,1.0],[154,242,2.0],[154,296,3.0],[154,299,1.0],[154,317,1.0],[154,320,1.0],[154,366,1.0],[154,378,1.0],[154,386,1.0],[154,391,2.0],[154,426,1.0],[155,43,2.0],[155,107,1.0],[155,126,1.0],[155,420,1.0],[156,70,1.0],[156,189,1.0],[157,194,3.0],[158,18,1.0],[158,207,1.0],[159,46,1.0],[159,63,1.0],[159,128,1.0],[159,151,2.0],[159,218,1.0],[159,238,5.0],[159,378,1.0],[159,474,1.0],[160,26,2.0],[160,83,1.0],[161,137,1.0],[161,345,1.0],[161,388,2.0],[162,108,6.0],[163,153,4.0],[163,432,1.0],[164,107,1.0],[164,294,1.0],[165,184,1.0],[165,270,1.0],[166,424,2.0],[167,83,1.0],[167,108,1.0],[167,212,1.0],[167,395,1.0],[167,437,1.0],[168,46,1.0],[168,103,1.0],[168,108,1.0],[168,109,1.0],[168,154,1.0],[168,234,1.0],[168,238,3.0],[168,254,1.0],[168,297,2.0],[168,298,1.0],[168,301,2.0],[168,305,1.0],[168,375,1.0],[168,467,1.0],[169,369,1.0],[170,0,3.0],[171,13,5.0],[172,2,1.0],[172,53,1.0],[172,64,1.0],[172,77,1.0],[172,88,1.0],[172,100,1.0],[172,104,1.0],[172,105,1.0],[172,112,1.0],[172,122,1.0],[172,125,1.0],[172,135,1.0],[172,140,1.0],[172,199,1.0],[172,216,1.0],[172,263,1.0],[172,315,1.0],[172,326,1.0],[172,334,1.0],[172,335,1.0],[172,338,1.0],[172,362,1.0],[172,378,1.0],[172,386,1.0],[172,390,1.0],[172,421,1.0],[173,33,5.0],[173,34,1.0],[173,38,1.0],[173,40,1.0],[173,42,1.0],[173,48,2.0],[173,53,1.0],[173,73,4.0],[173,75,2.0],[173,77,2.0],[173,88,3.0],[173,93,1.0],[173,96,2.0],[173,97,1.0],[173,111,1.0],[173,122,1.0],[173,124,1.0],[173,125,6.0],[173,139,3.0],[173,140,3.0],[173,143,2.0],[173,144,2.0],[173,150,1.0],[173,152,6.0],[173,157,2.0],[173,158,1.0],[173,159,3.0],[173,162,1.0],[173,165,1.0],[173,175,1.0],[173,176,1.0],[173,180,3.0],[173,182,1.0],[173,187,1.0],[173,189,1.0],[173,191,1.0],[173,193,3.0],[173,194,2.0],[173,195,1.0],[173,196,1.0],[173,197,2.0],[173,198,2.0],[173,201,2.0],[173,207,1.0],[173,211,1.0],[173,212,1.0],[173,213,1.0],[173,214,1.0],[173,215,1.0],[173,216,3.0],[173,221,1.0],[173,222,2.0],[173,228,1.0],[173,232,1.0],[173,255,1.0],[173,280,1.0],[173,287,1.0],[173,294,1.0],[173,315,1.0],[173,317,1.0],[173,318,1.0],[173,320,1.0],[173,326,1.0],[173,328,1.0],[173,335,3.0],[173,338,1.0],[173,342,2.0],[173,351,1.0],[173,362,1.0],[173,367,1.0],[173,368,1.0],[173,369,1.0],[173,374,1.0],[173,376,1.0],[173,380,1.0],[173,382,1.0],[173,384,1.0],[173,400,2.0],[173,408,2.0],[173,411,1.0],[173,421,2.0],[174,16,46.0],[175,47,1.0],[175,68,3.0],[175,121,2.0],[175,238,36.0],[175,391,1.0],[176,18,2.0],[176,27,2.0],[176,30,1.0],[176,49,1.0],[176,180,1.0],[176,238,4.0],[176,269,2.0],[176,375,1.0],[176,455,1.0],[177,5,3.0],[177,19,1.0],[177,29,1.0],[177,108,1.0],[177,131,2.0],[177,132,3.0],[177,143,1.0],[177,210,1.0],[177,235,1.0],[177,238,3.0],[177,243,1.0],[177,259,1.0],[177,266,1.0],[177,302,1.0],[177,314,1.0],[177,325,1.0],[177,338,1.0],[177,343,1.0],[177,349,2.0],[177,366,1.0],[177,395,1.0],[177,407,1.0],[177,412,1.0],[177,413,1.0],[177,423,1.0],[177,432,1.0],[178,1,1.0],[178,369,1.0],[179,32,2.0],[179,37,3.0],[179,46,1.0],[179,50,1.0],[179,81,1.0],[179,106,1.0],[179,108,5.0],[179,112,1.0],[179,136,2.0],[179,175,1.0],[179,177,1.0],[179,181,1.0],[179,209,1.0],[179,220,1.0],[179,236,1.0],[179,251,1.0],[179,254,1.0],[179,264,1.0],[179,273,1.0],[179,282,1.0],[179,301,1.0],[179,315,1.0],[179,335,2.0],[179,353,1.0],[179,390,1.0],[179,398,1.0],[179,453,1.0],[179,462,1.0],[180,5,2.0],[180,19,1.0],[180,21,1.0],[180,23,1.0],[180,25,2.0],[180,26,1.0],[180,27,2.0],[180,29,1.0],[180,33,1.0],[180,40,2.0],[180,41,3.0],[180,57,2.0],[180,68,1.0],[180,75,1.0],[180,88,1.0],[180,89,1.0],[180,95,1.0],[180,99,2.0],[180,118,1.0],[180,121,2.0],[180,122,1.0],[180,125,1.0],[180,128,1.0],[180,134,1.0],[180,140,2.0],[180,141,1.0],[180,154,2.0],[180,160,3.0],[180,162,1.0],[180,177,2.0],[180,178,1.0],[180,181,1.0],[180,182,1.0],[180,185,1.0],[180,186,2.0],[180,188,1.0],[180,198,2.0],[180,204,1.0],[180,209,1.0],[180,210,6.0],[180,211,1.0],[180,216,9.0],[180,217,1.0],[180,226,1.0],[180,227,1.0],[180,229,1.0],[180,231,5.0],[180,232,1.0],[180,237,1.0],[180,238,1.0],[180,257,1.0],[180,292,2.0],[180,305,1.0],[180,316,1.0],[180,318,1.0],[180,320,20.0],[180,324,8.0],[180,326,1.0],[180,330,1.0],[180,333,1.0],[180,335,4.0],[180,351,1.0],[180,360,10.0],[180,366,3.0],[180,369,2.0],[180,371,1.0],[180,378,1.0],[180,384,1.0],[180,389,6.0],[180,403,27.0],[180,408,1.0],[180,411,22.0],[180,415,1.0],[180,422,4.0],[180,448,9.0],[181,0,1.0],[181,42,1.0],[181,56,5.0],[181,63,2.0],[181,244,2.0],[181,451,1.0],[182,2,1.0],[182,63,1.0],[182,117,1.0],[182,160,1.0],[182,165,1.0],[182,182,1.0],[182,188,1.0],[182,190,2.0],[182,224,1.0],[182,334,1.0],[182,345,1.0],[182,362,1.0],[183,135,11.0],[184,1,1.0],[184,4,5.0],[184,16,35.0],[184,18,1.0],[184,19,1.0],[184,21,1.0],[184,23,4.0],[184,26,1.0],[184,30,1.0],[184,33,2.0],[184,34,3.0],[184,35,3.0],[184,38,1.0],[184,39,1.0],[184,40,1.0],[184,41,1.0],[184,46,1.0],[184,48,2.0],[184,50,1.0],[184,52,2.0],[184,60,1.0],[184,62,3.0],[184,64,3.0],[184,67,1.0],[184,68,1.0],[184,71,1.0],[184,72,5.0],[184,76,4.0],[184,79,5.0],[184,84,3.0],[184,85,1.0],[184,87,1.0],[184,88,3.0],[184,92,3.0],[184,95,2.0],[184,96,1.0],[184,98,1.0],[184,101,1.0],[184,103,1.0],[184,105,1.0],[184,106,6.0],[184,107,1.0],[184,108,93.0],[184,109,4.0],[184,111,1.0],[184,113,1.0],[184,125,1.0],[184,131,3.0],[184,136,4.0],[184,137,1.0],[184,141,1.0],[184,143,1.0],[184,145,1.0],[184,147,1.0],[184,151,3.0],[184,154,2.0],[184,156,2.0],[184,161,4.0],[184,164,2.0],[184,165,1.0],[184,170,2.0],[184,172,1.0],[184,173,4.0],[184,174,1.0],[184,175,6.0],[184,176,1.0],[184,180,1.0],[184,185,1.0],[184,186,1.0],[184,189,1.0],[184,190,7.0],[184,191,1.0],[184,192,2.0],[184,198,2.0],[184,200,5.0],[184,201,1.0],[184,202,5.0],[184,204,2.0],[184,209,1.0],[184,213,1.0],[184,215,3.0],[184,216,1.0],[184,221,1.0],[184,224,1.0],[184,225,1.0],[184,229,1.0],[184,234,4.0],[184,235,1.0],[184,236,1.0],[184,238,8.0],[184,239,2.0],[184,240,2.0],[184,242,2.0],[184,246,1.0],[184,250,3.0],[184,254,1.0],[184,257,4.0],[184,258,1.0],[184,259,4.0],[184,260,9.0],[184,262,1.0],[184,263,3.0],[184,264,2.0],[184,265,1.0],[184,267,1.0],[184,268,1.0],[184,270,2.0],[184,272,1.0],[184,274,4.0],[184,275,4.0],[184,277,2.0],[184,278,2.0],[184,279,1.0],[184,280,6.0],[184,281,1.0],[184,282,4.0],[184,284,4.0],[184,285,4.0],[184,286,2.0],[184,289,3.0],[184,290,4.0],[184,293,4.0],[184,296,4.0],[184,297,7.0],[184,298,2.0],[184,299,1.0],[184,301,4.0],[184,302,1.0],[184,304,3.0],[184,305,1.0],[184,307,5.0],[184,309,4.0],[184,311,2.0],[184,315,1.0],[184,319,2.0],[184,324,2.0],[184,325,3.0],[184,326,1.0],[184,332,2.0],[184,340,1.0],[184,341,3.0],[184,342,1.0],[184,343,3.0],[184,346,2.0],[184,351,2.0],[184,354,2.0],[184,359,4.0],[184,364,1.0],[184,370,2.0],[184,372,1.0],[184,375,4.0],[184,380,2.0],[184,386,1.0],[184,393,1.0],[184,399,1.0],[184,409,2.0],[184,421,2.0],[184,429,1.0],[184,436,1.0],[184,437,4.0],[184,441,3.0],[184,443,4.0],[184,444,1.0],[184,447,1.0],[184,451,1.0],[184,452,2.0],[184,453,3.0],[184,454,2.0],[184,455,1.0],[184,456,1.0],[184,457,1.0],[184,461,3.0],[184,464,1.0],[184,467,3.0],[184,469,3.0],[184,470,3.0],[184,472,1.0],[184,473,1.0],[184,477,1.0],[185,151,1.0],[185,178,1.0],[185,205,1.0],[185,265,1.0],[185,268,3.0],[185,437,1.0],[186,141,1.0],[186,320,1.0],[186,432,1.0],[187,108,1.0],[187,284,3.0],[187,287,1.0],[187,415,1.0],[188,267,1.0],[188,293,2.0],[188,446,3.0],[189,0,2.0],[189,4,1.0],[189,8,1.0],[189,16,7.0],[189,17,2.0],[189,19,1.0],[189,26,2.0],[189,33,1.0],[189,35,2.0],[189,39,2.0],[189,42,1.0],[189,49,1.0],[189,52,2.0],[189,56,1.0],[189,58,1.0],[189,62,1.0],[189,63,3.0],[189,64,1.0],[189,65,2.0],[189,66,2.0],[189,79,1.0],[189,83,1.0],[189,85,1.0],[189,86,1.0],[189,88,3.0],[189,89,1.0],[189,92,4.0],[189,94,1.0],[189,96,1.0],[189,103,1.0],[189,105,1.0],[189,106,2.0],[189,108,61.0],[189,110,1.0],[189,113,1.0],[189,118,1.0],[189,123,1.0],[189,125,1.0],[189,129,1.0],[189,130,6.0],[189,131,1.0],[189,133,2.0],[189,141,2.0],[189,144,1.0],[189,148,2.0],[189,152,1.0],[189,155,1.0],[189,156,1.0],[189,157,1.0],[189,158,1.0],[189,163,2.0],[189,166,1.0],[189,169,1.0],[189,172,1.0],[189,173,1.0],[189,179,1.0],[189,192,1.0],[189,195,1.0],[189,202,2.0],[189,204,5.0],[189,215,1.0],[189,222,1.0],[189,225,1.0],[189,236,1.0],[189,238,14.0],[189,240,1.0],[189,242,3.0],[189,243,2.0],[189,245,1.0],[189,246,1.0],[189,249,3.0],[189,251,1.0],[189,252,2.0],[189,254,1.0],[189,257,2.0],[189,258,2.0],[189,259,1.0],[189,260,2.0],[189,263,1.0],[189,267,2.0],[189,270,4.0],[189,274,3.0],[189,277,2.0],[189,283,1.0],[189,284,1.0],[189,286,1.0],[189,288,1.0],[189,289,4.0],[189,290,2.0],[189,297,1.0],[189,301,1.0],[189,305,1.0],[189,306,2.0],[189,308,6.0],[189,311,1.0],[189,315,1.0],[189,319,1.0],[189,321,2.0],[189,324,1.0],[189,327,1.0],[189,332,2.0],[189,334,1.0],[189,338,1.0],[189,345,1.0],[189,354,2.0],[189,360,1.0],[189,371,1.0],[189,373,1.0],[189,375,1.0],[189,385,1.0],[189,390,2.0],[189,392,2.0],[189,405,4.0],[189,417,1.0],[189,425,1.0],[189,427,2.0],[189,429,1.0],[189,437,2.0],[189,445,1.0],[189,446,1.0],[189,453,2.0],[189,461,2.0],[189,462,1.0],[189,470,4.0],[189,477,1.0],[190,433,2.0],[191,6,4.0],[191,9,1.0],[191,12,3.0],[192,194,2.0],[193,1,2.0],[193,5,1.0],[193,18,1.0],[193,22,1.0],[193,23,4.0],[193,26,2.0],[193,28,5.0],[193,29,2.0],[193,31,1.0],[193,35,2.0],[193,40,9.0],[193,43,1.0],[193,51,2.0],[193,53,2.0],[193,60,1.0],[193,81,3.0],[193,83,2.0],[193,87,1.0],[193,88,3.0],[193,89,1.0],[193,104,1.0],[193,105,3.0],[193,106,1.0],[193,117,1.0],[193,121,1.0],[193,122,1.0],[193,129,1.0],[193,134,1.0],[193,136,3.0],[193,137,2.0],[193,140,2.0],[193,143,7.0],[193,145,1.0],[193,155,1.0],[193,156,1.0],[193,162,1.0],[193,168,1.0],[193,169,1.0],[193,171,1.0],[193,173,2.0],[193,174,1.0],[193,185,1.0],[193,186,1.0],[193,188,3.0],[193,190,4.0],[193,193,5.0],[193,196,1.0],[193,199,1.0],[193,201,1.0],[193,207,2.0],[193,209,1.0],[193,210,3.0],[193,211,1.0],[193,216,6.0],[193,220,1.0],[193,223,1.0],[193,226,1.0],[193,231,1.0],[193,232,1.0],[193,238,11.0],[193,239,1.0],[193,244,2.0],[193,248,2.0],[193,249,1.0],[193,258,4.0],[193,259,2.0],[193,280,1.0],[193,282,2.0],[193,285,4.0],[193,288,4.0],[193,292,2.0],[193,293,2.0],[193,309,2.0],[193,315,1.0],[193,316,1.0],[193,317,3.0],[193,318,2.0],[193,319,1.0],[193,320,3.0],[193,323,1.0],[193,351,1.0],[193,353,1.0],[193,362,2.0],[193,363,1.0],[193,365,1.0],[193,366,2.0],[193,369,2.0],[193,374,1.0],[193,375,1.0],[193,376,2.0],[193,378,1.0],[193,380,1.0],[193,382,2.0],[193,383,4.0],[193,384,1.0],[193,386,2.0],[193,388,1.0],[193,390,7.0],[193,396,1.0],[193,397,2.0],[193,400,1.0],[193,402,2.0],[193,405,1.0],[193,409,2.0],[193,419,2.0],[193,421,3.0],[193,429,3.0],[193,452,3.0],[194,0,1.0],[194,18,1.0],[194,26,1.0],[194,37,1.0],[194,38,1.0],[194,41,2.0],[194,44,4.0],[194,51,1.0],[194,63,1.0],[194,69,1.0],[194,71,1.0],[194,72,2.0],[194,85,1.0],[194,88,1.0],[194,92,1.0],[194,106,1.0],[194,108,4.0],[194,138,1.0],[194,154,1.0],[194,169,1.0],[194,175,1.0],[194,190,2.0],[194,207,1.0],[194,212,1.0],[194,213,1.0],[194,222,1.0],[194,225,1.0],[194,234,3.0],[194,238,4.0],[194,241,1.0],[194,263,1.0],[194,267,1.0],[194,285,1.0],[194,286,1.0],[194,289,1.0],[194,297,1.0],[194,298,1.0],[194,310,2.0],[194,311,2.0],[194,324,1.0],[194,325,1.0],[194,327,1.0],[194,330,1.0],[194,337,3.0],[194,341,1.0],[194,435,1.0],[194,438,1.0],[194,441,1.0],[194,442,1.0],[194,443,1.0],[194,448,1.0],[194,453,1.0],[194,455,1.0],[194,466,2.0],[195,51,2.0],[196,23,1.0],[196,26,2.0],[196,80,2.0],[196,213,1.0],[196,241,2.0],[196,267,1.0],[196,302,1.0],[196,315,1.0],[196,320,1.0],[196,330,2.0],[196,395,1.0],[197,115,1.0],[197,153,1.0],[197,333,1.0],[198,97,1.0],[198,106,2.0],[198,400,1.0],[199,26,4.0],[199,44,48.0],[199,176,11.0],[199,190,8.0],[199,234,7.0],[199,241,28.0],[200,16,1.0],[200,62,1.0],[200,73,1.0],[200,79,1.0],[200,131,1.0],[200,133,1.0],[200,176,1.0],[200,234,1.0],[200,262,1.0],[200,406,1.0],[200,460,1.0],[200,476,1.0],[201,22,1.0],[201,50,1.0],[201,53,1.0],[201,70,2.0],[201,76,6.0],[201,88,1.0],[201,93,1.0],[201,97,2.0],[201,104,1.0],[201,105,4.0],[201,108,1.0],[201,112,1.0],[201,122,1.0],[201,126,1.0],[201,135,3.0],[201,137,1.0],[201,139,1.0],[201,150,3.0],[201,153,7.0],[201,165,5.0],[201,173,1.0],[201,179,1.0],[201,182,1.0],[201,187,1.0],[201,188,1.0],[201,191,1.0],[201,194,3.0],[201,196,1.0],[201,207,1.0],[201,209,1.0],[201,216,2.0],[201,219,1.0],[201,227,2.0],[201,228,1.0],[201,239,3.0],[201,286,1.0],[201,287,2.0],[201,292,1.0],[201,311,1.0],[201,317,1.0],[201,323,1.0],[201,328,2.0],[201,335,2.0],[201,345,1.0],[201,366,2.0],[201,372,1.0],[201,377,1.0],[201,380,1.0],[201,383,1.0],[201,400,2.0],[201,405,1.0],[201,432,2.0],[201,439,1.0],[201,447,1.0],[202,15,2.0],[203,122,1.0],[203,135,7.0],[203,339,1.0],[203,425,2.0],[204,27,1.0],[204,44,1.0],[204,58,3.0],[204,84,1.0],[204,129,1.0],[204,194,1.0],[204,210,1.0],[204,369,1.0],[204,472,1.0],[205,13,4.0],[206,29,1.0],[206,60,1.0],[206,104,1.0],[206,138,1.0],[206,161,1.0],[206,167,1.0],[206,188,1.0],[206,189,3.0],[206,207,1.0],[206,217,16.0],[206,274,1.0],[206,279,1.0],[206,295,1.0],[206,312,1.0],[206,319,1.0],[206,330,2.0],[206,359,1.0],[206,369,2.0],[206,372,2.0],[206,390,1.0],[206,434,2.0],[206,437,3.0],[206,477,1.0],[207,77,1.0],[207,360,2.0],[207,369,1.0],[207,382,1.0],[208,53,1.0],[208,100,1.0],[208,134,2.0],[208,144,1.0],[208,207,1.0],[209,1,1.0],[209,19,2.0],[209,22,1.0],[209,23,1.0],[209,30,1.0],[209,40,1.0],[209,41,5.0],[209,48,2.0],[209,50,1.0],[209,52,1.0],[209,58,1.0],[209,70,2.0],[209,75,3.0],[209,84,2.0],[209,88,2.0],[209,93,2.0],[209,96,1.0],[209,97,1.0],[209,100,5.0],[209,105,5.0],[209,106,2.0],[209,118,2.0],[209,124,2.0],[209,125,7.0],[209,131,5.0],[209,140,2.0],[209,141,1.0],[209,144,1.0],[209,156,1.0],[209,157,1.0],[209,160,1.0],[209,162,1.0],[209,165,1.0],[209,171,1.0],[209,176,2.0],[209,177,2.0],[209,180,4.0],[209,181,1.0],[209,183,2.0],[209,190,7.0],[209,191,1.0],[209,192,5.0],[209,193,4.0],[209,194,8.0],[209,197,1.0],[209,201,2.0],[209,204,1.0],[209,205,1.0],[209,208,2.0],[209,211,1.0],[209,213,3.0],[209,215,3.0],[209,217,1.0],[209,218,1.0],[209,219,2.0],[209,222,4.0],[209,240,2.0],[209,243,1.0],[209,255,1.0],[209,265,1.0],[209,285,1.0],[209,306,1.0],[209,318,2.0],[209,326,1.0],[209,327,1.0],[209,335,8.0],[209,340,1.0],[209,345,2.0],[209,362,1.0],[209,369,1.0],[209,377,1.0],[209,378,2.0],[209,380,2.0],[209,382,1.0],[209,384,1.0],[209,390,1.0],[209,405,1.0],[209,418,1.0],[209,421,1.0],[209,424,1.0],[209,428,1.0],[209,429,1.0],[210,26,3.0],[210,61,6.0],[210,106,4.0],[210,117,1.0],[210,161,1.0],[210,176,2.0],[210,177,1.0],[210,193,1.0],[210,239,1.0],[210,254,2.0],[210,306,2.0],[210,351,1.0],[210,352,1.0],[210,357,1.0],[210,371,2.0],[211,25,1.0],[211,26,3.0],[211,30,3.0],[211,31,1.0],[211,40,1.0],[211,70,3.0],[211,97,2.0],[211,100,1.0],[211,105,3.0],[211,106,1.0],[211,115,1.0],[211,137,1.0],[211,139,1.0],[211,153,5.0],[211,159,2.0],[211,163,1.0],[211,168,1.0],[211,179,2.0],[211,187,1.0],[211,201,1.0],[211,216,3.0],[211,270,6.0],[211,302,1.0],[211,313,1.0],[211,370,1.0],[211,377,1.0],[211,409,1.0],[212,89,1.0],[212,124,1.0],[212,144,2.0],[212,196,1.0],[212,199,1.0],[212,230,1.0],[212,236,1.0],[212,330,1.0],[212,388,1.0],[213,423,1.0],[213,455,1.0],[214,1,6.0],[214,5,1.0],[214,22,1.0],[214,31,1.0],[214,32,1.0],[214,37,5.0],[214,52,1.0],[214,57,2.0],[214,100,1.0],[214,104,16.0],[214,106,2.0],[214,108,4.0],[214,115,1.0],[214,124,2.0],[214,126,3.0],[214,136,1.0],[214,143,1.0],[214,144,2.0],[214,150,1.0],[214,151,2.0],[214,156,1.0],[214,163,1.0],[214,165,1.0],[214,177,1.0],[214,183,2.0],[214,193,1.0],[214,196,1.0],[214,198,1.0],[214,204,1.0],[214,209,2.0],[214,225,1.0],[214,229,1.0],[214,232,5.0],[214,247,1.0],[214,248,1.0],[214,268,2.0],[214,285,3.0],[214,286,1.0],[214,295,1.0],[214,304,2.0],[214,306,2.0],[214,311,2.0],[214,319,1.0],[214,327,1.0],[214,329,1.0],[214,346,1.0],[214,350,3.0],[214,353,2.0],[214,364,1.0],[214,367,1.0],[214,370,1.0],[214,383,1.0],[214,387,1.0],[214,396,1.0],[214,398,1.0],[214,402,1.0],[214,405,2.0],[214,433,1.0],[214,444,1.0],[214,453,1.0],[214,458,13.0],[214,466,2.0],[215,176,2.0],[216,97,1.0],[216,443,1.0],[217,39,1.0],[217,44,2.0],[217,78,1.0],[217,79,3.0],[217,108,6.0],[217,115,3.0],[217,126,1.0],[217,141,1.0],[217,161,1.0],[217,167,1.0],[217,184,1.0],[217,216,1.0],[217,222,1.0],[217,245,2.0],[217,251,1.0],[217,252,1.0],[217,260,1.0],[217,263,1.0],[217,264,4.0],[217,272,1.0],[217,274,2.0],[217,296,1.0],[217,299,1.0],[217,319,1.0],[217,325,1.0],[217,364,1.0],[217,423,3.0],[217,435,2.0],[217,453,2.0],[217,463,1.0],[217,468,3.0],[218,23,1.0],[218,280,1.0],[219,0,8.0],[219,14,1.0],[219,16,27.0],[219,22,1.0],[219,35,1.0],[219,40,1.0],[219,58,1.0],[219,74,1.0],[219,96,1.0],[219,98,1.0],[219,106,1.0],[219,117,1.0],[219,122,1.0],[219,129,1.0],[219,137,1.0],[219,162,1.0],[219,165,1.0],[219,173,1.0],[219,177,1.0],[219,179,2.0],[219,195,1.0],[219,196,1.0],[219,201,1.0],[219,258,3.0],[219,259,1.0],[219,278,3.0],[219,317,1.0],[219,366,1.0],[219,367,1.0],[219,368,1.0],[219,370,1.0],[219,376,1.0],[219,377,1.0],[219,391,1.0],[219,393,1.0],[219,396,1.0],[219,405,1.0],[219,408,1.0],[220,17,4.0],[220,213,1.0],[220,275,1.0],[220,329,1.0],[220,349,3.0],[221,68,3.0],[221,338,1.0],[222,26,2.0],[222,46,1.0],[222,48,1.0],[222,125,1.0],[222,126,1.0],[222,137,1.0],[222,139,1.0],[222,155,1.0],[222,179,1.0],[222,193,1.0],[222,227,1.0],[222,238,3.0],[222,266,1.0],[222,318,1.0],[222,335,1.0],[222,347,1.0],[222,353,1.0],[222,362,1.0],[222,380,1.0],[222,423,3.0],[222,472,1.0],[223,103,1.0],[223,153,4.0],[224,26,1.0],[224,29,2.0],[224,30,1.0],[224,33,3.0],[224,34,1.0],[224,41,1.0],[224,48,5.0],[224,51,1.0],[224,58,1.0],[224,59,2.0],[224,60,1.0],[224,62,3.0],[224,63,2.0],[224,64,3.0],[224,65,3.0],[224,67,1.0],[224,69,1.0],[224,72,8.0],[224,74,5.0],[224,80,1.0],[224,82,6.0],[224,84,1.0],[224,87,1.0],[224,92,6.0],[224,95,1.0],[224,100,3.0],[224,101,4.0],[224,105,5.0],[224,106,2.0],[224,108,25.0],[224,109,1.0],[224,110,1.0],[224,115,1.0],[224,116,3.0],[224,120,1.0],[224,125,3.0],[224,131,4.0],[224,134,5.0],[224,136,3.0],[224,142,1.0],[224,144,1.0],[224,147,1.0],[224,152,1.0],[224,156,1.0],[224,163,3.0],[224,168,2.0],[224,172,1.0],[224,175,4.0],[224,176,1.0],[224,178,1.0],[224,181,2.0],[224,183,19.0],[224,187,1.0],[224,189,1.0],[224,190,4.0],[224,194,2.0],[224,197,1.0],[224,202,4.0],[224,211,1.0],[224,213,2.0],[224,215,1.0],[224,221,1.0],[224,222,1.0],[224,223,1.0],[224,225,4.0],[224,232,1.0],[224,234,1.0],[224,235,1.0],[224,236,4.0],[224,238,49.0],[224,239,2.0],[224,240,13.0],[224,241,6.0],[224,242,5.0],[224,243,2.0],[224,245,2.0],[224,254,1.0],[224,255,2.0],[224,257,1.0],[224,258,1.0],[224,260,2.0],[224,263,3.0],[224,264,3.0],[224,266,1.0],[224,267,1.0],[224,269,4.0],[224,270,4.0],[224,272,1.0],[224,273,2.0],[224,274,1.0],[224,276,2.0],[224,280,1.0],[224,284,2.0],[224,285,1.0],[224,286,8.0],[224,288,1.0],[224,289,1.0],[224,290,3.0],[224,293,1.0],[224,298,1.0],[224,300,2.0],[224,301,4.0],[224,304,3.0],[224,305,2.0],[224,308,1.0],[224,310,3.0],[224,312,1.0],[224,313,1.0],[224,314,1.0],[224,315,1.0],[224,316,2.0],[224,319,1.0],[224,321,8.0],[224,324,4.0],[224,325,2.0],[224,326,1.0],[224,327,1.0],[224,329,2.0],[224,339,2.0],[224,341,3.0],[224,343,5.0],[224,352,1.0],[224,354,1.0],[224,364,1.0],[224,371,7.0],[224,373,1.0],[224,380,1.0],[224,390,1.0],[224,392,1.0],[224,397,1.0],[224,398,1.0],[224,399,1.0],[224,402,1.0],[224,408,2.0],[224,413,1.0],[224,415,3.0],[224,421,2.0],[224,422,1.0],[224,428,1.0],[224,435,1.0],[224,439,1.0],[224,443,2.0],[224,449,1.0],[224,451,3.0],[224,453,1.0],[224,454,2.0],[224,455,8.0],[224,458,2.0],[224,461,1.0],[224,462,2.0],[224,464,1.0],[224,468,2.0],[224,471,1.0],[224,476,11.0],[225,33,1.0],[225,87,1.0],[225,222,3.0],[225,238,1.0],[225,284,3.0],[225,372,2.0],[226,80,1.0],[226,135,2.0],[227,64,1.0],[227,111,1.0],[227,127,3.0],[227,244,1.0],[227,258,2.0],[228,53,1.0],[228,93,1.0],[228,154,1.0],[228,198,1.0],[228,207,1.0],[228,294,1.0],[228,328,1.0],[228,335,1.0],[229,16,36.0],[229,115,1.0],[229,208,1.0],[229,263,1.0],[229,349,1.0],[229,424,1.0],[229,425,287.0],[229,438,1.0],[229,446,1.0],[230,30,2.0],[230,33,5.0],[230,41,1.0],[230,42,2.0],[230,56,28.0],[230,59,10.0],[230,63,1.0],[230,72,1.0],[230,73,6.0],[230,78,1.0],[230,94,1.0],[230,122,1.0],[230,131,5.0],[230,132,3.0],[230,144,2.0],[230,244,2.0],[230,251,5.0],[230,273,3.0],[230,335,5.0],[230,425,5.0],[230,438,3.0],[230,451,1.0],[230,465,6.0],[231,1,1.0],[231,17,1.0],[231,19,1.0],[231,26,1.0],[231,33,3.0],[231,35,1.0],[231,42,5.0],[231,51,1.0],[231,52,1.0],[231,53,2.0],[231,54,1.0],[231,61,5.0],[231,63,3.0],[231,65,1.0],[231,67,2.0],[231,69,1.0],[231,81,1.0],[231,88,7.0],[231,93,1.0],[231,96,4.0],[231,99,1.0],[231,100,1.0],[231,102,1.0],[231,106,1.0],[231,118,1.0],[231,122,5.0],[231,124,2.0],[231,134,1.0],[231,136,1.0],[231,137,2.0],[231,138,1.0],[231,139,3.0],[231,143,4.0],[231,144,8.0],[231,146,1.0],[231,150,1.0],[231,152,2.0],[231,157,3.0],[231,159,4.0],[231,162,1.0],[231,164,1.0],[231,165,5.0],[231,166,1.0],[231,167,1.0],[231,168,4.0],[231,170,1.0],[231,173,3.0],[231,174,1.0],[231,175,1.0],[231,176,1.0],[231,178,2.0],[231,179,2.0],[231,180,8.0],[231,182,1.0],[231,188,1.0],[231,191,1.0],[231,192,2.0],[231,193,1.0],[231,194,1.0],[231,196,2.0],[231,197,10.0],[231,198,2.0],[231,199,1.0],[231,201,2.0],[231,205,1.0],[231,209,2.0],[231,213,3.0],[231,216,2.0],[231,217,1.0],[231,218,1.0],[231,219,1.0],[231,220,1.0],[231,222,1.0],[231,223,2.0],[231,224,1.0],[231,230,1.0],[231,243,3.0],[231,275,1.0],[231,287,2.0],[231,293,1.0],[231,294,1.0],[231,298,1.0],[231,306,2.0],[231,307,1.0],[231,310,1.0],[231,317,1.0],[231,335,4.0],[231,342,1.0],[231,344,1.0],[231,345,1.0],[231,346,1.0],[231,351,4.0],[231,359,1.0],[231,360,1.0],[231,366,2.0],[231,371,1.0],[231,372,1.0],[231,377,3.0],[231,379,1.0],[231,380,1.0],[231,384,2.0],[231,391,1.0],[231,405,1.0],[231,408,2.0],[231,409,1.0],[231,419,1.0],[231,423,3.0],[231,430,1.0],[231,439,1.0],[231,444,1.0],[232,25,1.0],[232,26,1.0],[232,27,2.0],[232,30,1.0],[232,40,32.0],[232,79,4.0],[232,88,1.0],[232,90,27.0],[232,107,1.0],[232,117,1.0],[232,125,1.0],[232,127,1.0],[232,138,1.0],[232,142,3.0],[232,144,1.0],[232,176,1.0],[232,177,1.0],[232,182,2.0],[232,184,1.0],[232,185,1.0],[232,219,1.0],[232,232,1.0],[232,238,17.0],[232,239,1.0],[232,245,2.0],[232,246,1.0],[232,294,1.0],[232,300,1.0],[232,305,1.0],[232,312,1.0],[232,330,1.0],[232,333,1.0],[232,362,1.0],[232,392,1.0],[232,393,1.0],[232,394,3.0],[232,421,1.0],[232,469,1.0],[233,154,2.0],[233,215,1.0],[233,351,1.0],[234,126,1.0],[234,154,1.0],[234,283,1.0],[234,315,1.0],[234,335,1.0],[234,337,1.0],[234,343,1.0],[235,152,1.0],[235,174,1.0],[235,177,1.0],[235,362,2.0],[236,108,2.0],[236,114,1.0],[236,192,1.0],[237,5,1.0],[237,31,1.0],[237,40,1.0],[237,81,1.0],[237,88,1.0],[237,140,1.0],[237,143,1.0],[237,155,3.0],[237,178,1.0],[237,193,1.0],[237,217,1.0],[237,306,1.0],[237,317,1.0],[237,324,1.0],[237,425,1.0],[237,437,1.0],[239,26,1.0],[239,42,3.0],[239,183,3.0],[239,231,1.0],[239,367,1.0],[239,472,1.0],[240,198,1.0],[240,258,6.0],[240,348,3.0],[240,388,1.0],[241,165,1.0],[241,200,1.0],[241,205,1.0],[241,222,1.0],[241,278,3.0],[241,354,2.0],[241,439,1.0],[242,115,1.0],[242,150,1.0],[242,293,1.0],[242,354,1.0],[242,367,2.0],[242,445,1.0],[242,458,1.0],[243,18,1.0],[243,25,1.0],[243,30,1.0],[243,98,1.0],[243,105,2.0],[243,108,5.0],[243,162,1.0],[243,182,1.0],[243,245,2.0],[243,335,1.0],[243,339,1.0],[244,11,1.0],[244,22,1.0],[244,23,5.0],[244,26,2.0],[244,31,2.0],[244,40,4.0],[244,49,1.0],[244,53,2.0],[244,62,2.0],[244,63,3.0],[244,65,1.0],[244,70,1.0],[244,85,1.0],[244,88,2.0],[244,96,1.0],[244,97,2.0],[244,102,1.0],[244,104,1.0],[244,105,1.0],[244,107,1.0],[244,108,7.0],[244,127,1.0],[244,128,1.0],[244,136,1.0],[244,137,1.0],[244,143,1.0],[244,144,1.0],[244,150,2.0],[244,154,1.0],[244,155,1.0],[244,156,1.0],[244,166,1.0],[244,175,1.0],[244,186,1.0],[244,187,2.0],[244,188,1.0],[244,190,3.0],[244,194,3.0],[244,195,1.0],[244,202,1.0],[244,209,2.0],[244,211,1.0],[244,213,2.0],[244,216,1.0],[244,229,1.0],[244,235,2.0],[244,244,3.0],[244,249,1.0],[244,256,1.0],[244,286,3.0],[244,294,1.0],[244,304,1.0],[244,313,1.0],[244,330,1.0],[244,344,1.0],[244,349,1.0],[244,350,1.0],[244,354,1.0],[244,365,1.0],[244,368,2.0],[244,369,1.0],[244,374,1.0],[244,382,1.0],[244,385,1.0],[244,388,1.0],[244,390,2.0],[244,398,1.0],[244,399,1.0],[244,402,1.0],[244,407,1.0],[244,408,1.0],[244,430,2.0],[244,432,2.0],[244,441,1.0],[245,93,1.0],[245,161,1.0],[245,167,1.0],[246,310,1.0],[246,371,1.0],[246,433,1.0],[247,77,1.0],[247,346,1.0],[248,108,1.0],[248,239,1.0],[248,255,1.0],[248,261,1.0],[249,6,36.0],[249,7,20.0],[249,8,51.0],[249,9,84.0],[249,10,14.0],[249,11,39.0],[249,12,60.0],[249,13,9.0],[249,15,22.0],[249,16,121.0],[249,17,2.0],[249,19,7.0],[249,20,43.0],[249,21,1.0],[249,24,39.0],[249,26,2.0],[249,27,3.0],[249,28,1.0],[249,36,1.0],[249,37,3.0],[249,43,2.0],[249,44,2.0],[249,45,6.0],[249,50,1.0],[249,52,2.0],[249,61,1.0],[249,66,1.0],[249,69,1.0],[249,73,1.0],[249,75,1.0],[249,85,2.0],[249,88,1.0],[249,90,1.0],[249,107,2.0],[249,108,1.0],[249,115,1.0],[249,127,3.0],[249,144,1.0],[249,267,2.0],[249,310,1.0],[249,315,1.0],[249,318,1.0],[249,357,1.0],[250,177,1.0],[251,72,2.0],[251,93,1.0],[251,97,1.0],[251,135,1.0],[251,153,1.0],[251,374,1.0],[251,380,1.0],[251,406,1.0],[251,432,2.0],[252,22,1.0],[252,26,1.0],[252,100,1.0],[252,140,1.0],[252,189,2.0],[252,205,1.0],[252,216,1.0],[252,232,1.0],[252,238,1.0],[252,285,1.0],[252,310,1.0],[252,331,1.0],[252,347,1.0],[253,172,1.0],[254,100,1.0],[254,315,2.0],[254,354,1.0],[255,1,1.0],[255,23,2.0],[255,26,1.0],[255,29,1.0],[255,35,1.0],[255,40,4.0],[255,46,2.0],[255,58,2.0],[255,68,1.0],[255,75,2.0],[255,84,1.0],[255,88,4.0],[255,91,1.0],[255,93,4.0],[255,95,1.0],[255,100,1.0],[255,111,1.0],[255,112,1.0],[255,118,1.0],[255,121,6.0],[255,124,2.0],[255,125,2.0],[255,128,2.0],[255,129,2.0],[255,136,3.0],[255,137,5.0],[255,140,7.0],[255,141,1.0],[255,143,6.0],[255,155,2.0],[255,158,1.0],[255,160,6.0],[255,162,1.0],[255,164,1.0],[255,165,1.0],[255,167,1.0],[255,173,1.0],[255,175,1.0],[255,176,1.0],[255,177,3.0],[255,179,1.0],[255,181,3.0],[255,186,3.0],[255,188,10.0],[255,191,1.0],[255,198,7.0],[255,200,1.0],[255,202,1.0],[255,205,2.0],[255,208,1.0],[255,211,1.0],[255,216,1.0],[255,218,1.0],[255,223,1.0],[255,224,1.0],[255,227,1.0],[255,231,1.0],[255,232,1.0],[255,238,4.0],[255,246,2.0],[255,249,2.0],[255,255,1.0],[255,257,1.0],[255,258,3.0],[255,262,1.0],[255,278,1.0],[255,285,1.0],[255,287,1.0],[255,292,1.0],[255,293,3.0],[255,309,5.0],[255,310,2.0],[255,317,2.0],[255,318,1.0],[255,320,47.0],[255,324,1.0],[255,330,2.0],[255,331,1.0],[255,333,1.0],[255,335,1.0],[255,340,1.0],[255,342,1.0],[255,351,3.0],[255,354,2.0],[255,360,19.0],[255,362,2.0],[255,365,1.0],[255,376,1.0],[255,377,3.0],[255,389,1.0],[255,393,1.0],[255,400,2.0],[255,403,1.0],[255,407,2.0],[255,411,1.0],[255,428,1.0],[255,444,1.0],[255,447,4.0],[255,448,4.0],[255,457,2.0],[256,218,1.0],[257,9,1.0],[257,23,1.0],[257,27,1.0],[257,124,1.0],[257,140,2.0],[257,227,1.0],[257,329,2.0],[257,337,1.0],[257,347,1.0],[257,361,1.0],[257,377,1.0],[258,1,8.0],[258,5,1.0],[258,16,22.0],[258,22,1.0],[258,23,1.0],[258,25,1.0],[258,26,7.0],[258,27,1.0],[258,30,1.0],[258,31,4.0],[258,35,2.0],[258,40,12.0],[258,47,1.0],[258,48,1.0],[258,49,1.0],[258,50,1.0],[258,53,1.0],[258,57,1.0],[258,58,3.0],[258,63,1.0],[258,68,1.0],[258,75,2.0],[258,81,1.0],[258,83,1.0],[258,88,16.0],[258,93,1.0],[258,97,1.0],[258,98,13.0],[258,104,2.0],[258,105,4.0],[258,106,11.0],[258,111,1.0],[258,117,3.0],[258,118,7.0],[258,121,2.0],[258,125,4.0],[258,126,2.0],[258,127,5.0],[258,128,1.0],[258,129,2.0],[258,136,3.0],[258,137,9.0],[258,140,11.0],[258,143,8.0],[258,144,2.0],[258,146,1.0],[258,151,8.0],[258,152,15.0],[258,154,14.0],[258,155,3.0],[258,156,1.0],[258,160,2.0],[258,161,1.0],[258,162,3.0],[258,164,2.0],[258,165,4.0],[258,166,3.0],[258,167,2.0],[258,168,3.0],[258,175,1.0],[258,176,4.0],[258,177,5.0],[258,179,7.0],[258,181,1.0],[258,184,2.0],[258,186,1.0],[258,187,3.0],[258,188,4.0],[258,189,4.0],[258,190,2.0],[258,191,5.0],[258,193,2.0],[258,196,1.0],[258,197,1.0],[258,198,5.0],[258,201,4.0],[258,203,1.0],[258,205,6.0],[258,206,1.0],[258,207,1.0],[258,208,1.0],[258,209,1.0],[258,210,5.0],[258,211,4.0],[258,212,1.0],[258,215,2.0],[258,216,11.0],[258,217,2.0],[258,218,7.0],[258,223,4.0],[258,224,1.0],[258,226,2.0],[258,227,1.0],[258,232,1.0],[258,235,2.0],[258,244,2.0],[258,248,1.0],[258,252,1.0],[258,255,1.0],[258,256,1.0],[258,258,2.0],[258,282,1.0],[258,287,1.0],[258,288,1.0],[258,294,1.0],[258,302,1.0],[258,306,1.0],[258,307,4.0],[258,309,2.0],[258,315,5.0],[258,317,2.0],[258,319,1.0],[258,320,2.0],[258,328,1.0],[258,334,1.0],[258,335,12.0],[258,340,2.0],[258,345,2.0],[258,346,1.0],[258,347,1.0],[258,348,1.0],[258,349,1.0],[258,351,1.0],[258,353,2.0],[258,354,1.0],[258,357,2.0],[258,362,1.0],[258,364,1.0],[258,369,2.0],[258,372,8.0],[258,374,4.0],[258,376,1.0],[258,377,5.0],[258,379,3.0],[258,380,1.0],[258,382,1.0],[258,384,1.0],[258,386,4.0],[258,387,2.0],[258,389,2.0],[258,391,3.0],[258,393,1.0],[258,396,1.0],[258,398,2.0],[258,408,1.0],[258,414,1.0],[258,416,1.0],[258,421,9.0],[258,426,1.0],[258,429,1.0],[258,441,2.0],[258,444,2.0],[258,447,1.0],[258,457,2.0],[258,472,1.0],[258,474,2.0],[259,13,3.0],[259,65,1.0],[259,73,6.0],[259,76,1.0],[259,161,1.0],[259,169,2.0],[259,180,2.0],[259,256,4.0],[259,267,1.0],[259,273,4.0],[259,287,2.0],[259,307,1.0],[259,331,2.0],[259,420,1.0],[259,424,1.0],[259,437,1.0],[259,472,1.0],[260,29,1.0],[260,81,1.0],[260,102,1.0],[260,120,1.0],[260,144,5.0],[260,152,1.0],[260,209,1.0],[260,225,2.0],[260,297,1.0],[260,310,1.0],[260,317,1.0],[260,334,2.0],[260,376,1.0],[260,394,1.0],[261,85,3.0],[261,234,1.0],[261,290,1.0],[262,63,1.0],[262,99,1.0],[262,238,1.0],[263,100,1.0],[263,144,1.0],[263,363,1.0],[264,1,2.0],[264,14,1.0],[264,18,1.0],[264,22,1.0],[264,25,2.0],[264,26,1.0],[264,29,1.0],[264,38,1.0],[264,39,1.0],[264,40,5.0],[264,57,2.0],[264,66,1.0],[264,78,1.0],[264,80,1.0],[264,81,1.0],[264,82,1.0],[264,84,5.0],[264,85,1.0],[264,88,4.0],[264,91,11.0],[264,93,6.0],[264,97,2.0],[264,105,1.0],[264,106,3.0],[264,108,3.0],[264,109,6.0],[264,114,4.0],[264,115,2.0],[264,116,1.0],[264,119,4.0],[264,120,2.0],[264,121,3.0],[264,122,2.0],[264,126,1.0],[264,127,1.0],[264,128,1.0],[264,129,2.0],[264,134,1.0],[264,140,2.0],[264,145,1.0],[264,147,1.0],[264,152,12.0],[264,154,2.0],[264,158,1.0],[264,161,2.0],[264,162,1.0],[264,165,1.0],[264,167,1.0],[264,168,1.0],[264,174,3.0],[264,176,6.0],[264,178,1.0],[264,180,2.0],[264,182,2.0],[264,186,2.0],[264,190,2.0],[264,192,2.0],[264,195,1.0],[264,198,3.0],[264,199,1.0],[264,201,1.0],[264,206,1.0],[264,209,1.0],[264,214,1.0],[264,216,1.0],[264,217,1.0],[264,219,1.0],[264,220,1.0],[264,223,1.0],[264,224,2.0],[264,225,1.0],[264,227,2.0],[264,228,1.0],[264,229,1.0],[264,238,3.0],[264,240,3.0],[264,244,3.0],[264,245,2.0],[264,246,2.0],[264,249,3.0],[264,250,2.0],[264,255,4.0],[264,266,2.0],[264,267,4.0],[264,274,2.0],[264,278,1.0],[264,283,2.0],[264,290,2.0],[264,292,1.0],[264,294,4.0],[264,309,1.0],[264,318,5.0],[264,319,3.0],[264,324,1.0],[264,325,3.0],[264,328,1.0],[264,329,1.0],[264,331,1.0],[264,333,22.0],[264,335,1.0],[264,338,1.0],[264,341,1.0],[264,342,1.0],[264,347,1.0],[264,349,2.0],[264,350,1.0],[264,357,1.0],[264,358,2.0],[264,360,3.0],[264,361,7.0],[264,362,1.0],[264,364,1.0],[264,366,1.0],[264,367,1.0],[264,370,1.0],[264,372,1.0],[264,379,1.0],[264,380,1.0],[264,383,1.0],[264,384,1.0],[264,385,1.0],[264,386,2.0],[264,387,7.0],[264,388,5.0],[264,391,4.0],[264,393,1.0],[264,394,13.0],[264,395,3.0],[264,396,1.0],[264,398,2.0],[264,399,2.0],[264,405,1.0],[264,414,1.0],[264,415,3.0],[264,416,1.0],[264,419,1.0],[264,420,3.0],[264,431,3.0],[264,434,3.0],[264,437,1.0],[264,440,9.0],[264,443,2.0],[264,447,1.0],[264,455,1.0],[264,458,2.0],[264,464,1.0],[264,476,18.0],[265,55,1.0],[265,243,2.0],[266,2,1.0],[266,54,1.0],[266,85,1.0],[266,100,1.0],[266,106,1.0],[266,109,1.0],[266,286,2.0],[266,333,4.0],[266,419,3.0],[266,447,1.0],[267,13,3.0],[267,76,2.0],[267,337,1.0],[268,13,2.0],[268,267,2.0],[269,40,1.0],[269,136,1.0],[269,215,1.0],[269,238,3.0],[269,243,1.0],[269,325,1.0],[269,333,3.0],[269,362,1.0],[271,1,2.0],[271,5,2.0],[271,22,2.0],[271,23,2.0],[271,25,1.0],[271,26,6.0],[271,27,1.0],[271,38,1.0],[271,42,4.0],[271,44,3.0],[271,61,2.0],[271,63,3.0],[271,68,2.0],[271,75,1.0],[271,81,1.0],[271,88,1.0],[271,89,1.0],[271,100,3.0],[271,106,8.0],[271,111,2.0],[271,115,3.0],[271,118,1.0],[271,120,1.0],[271,121,1.0],[271,126,2.0],[271,130,4.0],[271,134,1.0],[271,137,1.0],[271,139,1.0],[271,140,1.0],[271,150,1.0],[271,152,2.0],[271,154,1.0],[271,155,2.0],[271,157,2.0],[271,159,1.0],[271,160,3.0],[271,162,1.0],[271,165,1.0],[271,172,1.0],[271,173,1.0],[271,174,1.0],[271,176,3.0],[271,177,1.0],[271,178,1.0],[271,179,3.0],[271,184,1.0],[271,188,2.0],[271,192,1.0],[271,194,1.0],[271,195,2.0],[271,196,10.0],[271,200,2.0],[271,201,3.0],[271,205,1.0],[271,206,1.0],[271,207,2.0],[271,209,1.0],[271,216,2.0],[271,218,2.0],[271,238,4.0],[271,247,1.0],[271,260,1.0],[271,264,1.0],[271,265,4.0],[271,266,5.0],[271,268,4.0],[271,294,2.0],[271,310,1.0],[271,315,2.0],[271,318,2.0],[271,323,2.0],[271,328,4.0],[271,331,1.0],[271,333,1.0],[271,335,6.0],[271,340,1.0],[271,342,2.0],[271,343,1.0],[271,344,1.0],[271,346,1.0],[271,347,2.0],[271,350,1.0],[271,351,1.0],[271,357,2.0],[271,358,1.0],[271,373,1.0],[271,377,2.0],[271,382,2.0],[271,386,1.0],[271,387,2.0],[271,395,1.0],[271,407,1.0],[271,408,1.0],[271,409,1.0],[271,411,1.0],[271,416,2.0],[271,419,1.0],[271,421,1.0],[271,426,1.0],[271,428,1.0],[271,430,3.0],[271,431,1.0],[271,436,2.0],[271,451,2.0],[271,455,1.0],[271,470,1.0],[272,197,2.0],[273,144,1.0],[273,341,1.0],[273,406,15.0],[273,443,1.0],[274,26,1.0],[274,121,1.0],[275,0,1.0],[275,28,4.0],[275,30,1.0],[275,56,3.0],[275,60,1.0],[275,132,2.0],[275,136,1.0],[275,152,1.0],[275,165,1.0],[275,222,1.0],[275,237,1.0],[275,238,3.0],[275,244,1.0],[275,332,3.0],[275,334,1.0],[275,343,1.0],[275,390,1.0],[275,418,1.0],[275,421,1.0],[275,425,1.0],[275,436,1.0],[275,455,1.0],[275,477,1.0],[276,18,1.0],[276,61,6.0],[276,70,2.0],[276,106,1.0],[276,107,1.0],[276,136,3.0],[276,152,1.0],[276,187,2.0],[276,215,1.0],[276,238,4.0],[277,36,1.0],[277,38,1.0],[277,40,1.0],[277,61,4.0],[277,80,1.0],[277,125,1.0],[277,136,1.0],[277,140,1.0],[277,165,1.0],[277,187,1.0],[277,190,1.0],[277,201,1.0],[277,216,1.0],[277,226,1.0],[277,237,1.0],[277,238,1.0],[277,249,1.0],[277,289,1.0],[277,315,1.0],[277,343,2.0],[277,365,1.0],[277,386,1.0],[277,391,1.0],[277,474,1.0],[278,1,1.0],[278,3,2.0],[278,23,1.0],[278,26,3.0],[278,29,1.0],[278,31,2.0],[278,35,1.0],[278,40,1.0],[278,43,1.0],[278,61,2.0],[278,96,1.0],[278,105,2.0],[278,106,1.0],[278,113,1.0],[278,118,3.0],[278,119,1.0],[278,126,1.0],[278,129,1.0],[278,134,1.0],[278,136,2.0],[278,137,1.0],[278,141,1.0],[278,146,1.0],[278,152,1.0],[278,155,1.0],[278,164,2.0],[278,165,1.0],[278,170,1.0],[278,172,1.0],[278,175,1.0],[278,177,2.0],[278,179,1.0],[278,187,2.0],[278,193,1.0],[278,194,1.0],[278,196,2.0],[278,201,2.0],[278,205,1.0],[278,207,1.0],[278,213,1.0],[278,216,2.0],[278,222,1.0],[278,224,4.0],[278,229,1.0],[278,238,3.0],[278,239,2.0],[278,245,1.0],[278,255,1.0],[278,258,1.0],[278,265,1.0],[278,289,2.0],[278,293,1.0],[278,298,1.0],[278,304,1.0],[278,311,1.0],[278,315,1.0],[278,331,1.0],[278,335,2.0],[278,338,2.0],[278,343,1.0],[278,344,1.0],[278,345,3.0],[278,347,1.0],[278,357,1.0],[278,371,1.0],[278,372,3.0],[278,374,1.0],[278,377,1.0],[278,378,1.0],[278,380,1.0],[278,384,2.0],[278,400,2.0],[278,409,3.0],[278,412,1.0],[278,417,1.0],[278,419,3.0],[278,420,3.0],[278,421,2.0],[278,426,2.0],[278,428,1.0],[278,441,1.0],[278,466,1.0],[279,56,11.0],[279,78,1.0],[279,132,3.0],[279,237,1.0],[279,244,4.0],[279,251,3.0],[279,335,1.0],[279,345,1.0],[279,451,1.0],[279,453,1.0],[280,22,1.0],[280,58,1.0],[280,177,1.0],[280,186,1.0],[280,201,1.0],[280,243,1.0],[280,316,1.0],[281,0,22.0],[281,1,5.0],[281,2,1.0],[281,4,5.0],[281,14,3.0],[281,17,11.0],[281,18,2.0],[281,19,2.0],[281,21,2.0],[281,23,2.0],[281,26,2.0],[281,28,1.0],[281,29,5.0],[281,30,2.0],[281,33,3.0],[281,34,2.0],[281,35,2.0],[281,37,17.0],[281,39,3.0],[281,41,11.0],[281,42,2.0],[281,48,2.0],[281,51,6.0],[281,52,2.0],[281,53,4.0],[281,54,1.0],[281,56,1.0],[281,59,2.0],[281,60,7.0],[281,61,11.0],[281,62,14.0],[281,63,3.0],[281,65,11.0],[281,66,6.0],[281,67,5.0],[281,69,5.0],[281,72,7.0],[281,73,2.0],[281,74,2.0],[281,76,14.0],[281,78,7.0],[281,82,9.0],[281,83,1.0],[281,84,2.0],[281,86,1.0],[281,89,1.0],[281,90,7.0],[281,92,31.0],[281,94,2.0],[281,96,1.0],[281,98,5.0],[281,99,3.0],[281,100,1.0],[281,101,7.0],[281,102,5.0],[281,106,5.0],[281,108,60.0],[281,113,4.0],[281,115,7.0],[281,116,3.0],[281,119,1.0],[281,123,1.0],[281,125,8.0],[281,127,1.0],[281,130,6.0],[281,132,5.0],[281,134,3.0],[281,136,9.0],[281,137,1.0],[281,140,1.0],[281,142,3.0],[281,143,1.0],[281,144,3.0],[281,145,5.0],[281,152,2.0],[281,158,1.0],[281,160,1.0],[281,161,2.0],[281,164,2.0],[281,167,1.0],[281,168,4.0],[281,169,2.0],[281,170,1.0],[281,173,3.0],[281,175,7.0],[281,178,1.0],[281,179,3.0],[281,180,6.0],[281,181,1.0],[281,183,9.0],[281,185,1.0],[281,188,1.0],[281,189,4.0],[281,192,2.0],[281,194,7.0],[281,197,1.0],[281,200,2.0],[281,201,4.0],[281,202,4.0],[281,211,2.0],[281,214,1.0],[281,216,4.0],[281,218,1.0],[281,219,1.0],[281,220,2.0],[281,221,1.0],[281,222,7.0],[281,223,2.0],[281,225,9.0],[281,227,1.0],[281,232,1.0],[281,234,4.0],[281,235,3.0],[281,236,3.0],[281,237,2.0],[281,238,29.0],[281,239,2.0],[281,240,9.0],[281,241,5.0],[281,242,11.0],[281,243,1.0],[281,246,2.0],[281,247,1.0],[281,250,1.0],[281,251,10.0],[281,252,2.0],[281,253,4.0],[281,254,5.0],[281,257,6.0],[281,258,5.0],[281,259,1.0],[281,260,15.0],[281,262,3.0],[281,263,11.0],[281,264,3.0],[281,266,2.0],[281,267,5.0],[281,268,1.0],[281,269,1.0],[281,270,7.0],[281,273,1.0],[281,274,1.0],[281,278,1.0],[281,279,3.0],[281,280,2.0],[281,281,1.0],[281,284,4.0],[281,285,11.0],[281,286,6.0],[281,288,2.0],[281,289,2.0],[281,290,4.0],[281,291,24.0],[281,293,5.0],[281,296,3.0],[281,297,3.0],[281,299,4.0],[281,301,6.0],[281,305,10.0],[281,308,3.0],[281,309,7.0],[281,311,3.0],[281,312,1.0],[281,313,1.0],[281,314,2.0],[281,315,1.0],[281,319,3.0],[281,322,1.0],[281,324,6.0],[281,325,7.0],[281,326,3.0],[281,327,6.0],[281,328,4.0],[281,329,2.0],[281,330,1.0],[281,332,7.0],[281,334,1.0],[281,337,10.0],[281,339,5.0],[281,341,12.0],[281,343,8.0],[281,348,1.0],[281,352,2.0],[281,354,2.0],[281,359,1.0],[281,362,1.0],[281,363,1.0],[281,364,1.0],[281,367,1.0],[281,370,1.0],[281,371,3.0],[281,372,3.0],[281,374,1.0],[281,375,4.0],[281,379,1.0],[281,380,1.0],[281,382,1.0],[281,385,5.0],[281,389,1.0],[281,390,2.0],[281,391,1.0],[281,397,1.0],[281,399,2.0],[281,413,8.0],[281,418,1.0],[281,421,1.0],[281,423,7.0],[281,427,16.0],[281,429,1.0],[281,430,2.0],[281,436,5.0],[281,437,2.0],[281,438,1.0],[281,439,5.0],[281,441,6.0],[281,443,1.0],[281,448,1.0],[281,449,1.0],[281,451,5.0],[281,453,8.0],[281,454,9.0],[281,455,15.0],[281,456,3.0],[281,457,1.0],[281,459,16.0],[281,461,2.0],[281,462,3.0],[281,463,6.0],[281,464,3.0],[281,465,6.0],[281,468,4.0],[281,469,6.0],[281,470,2.0],[281,472,1.0],[281,473,6.0],[281,477,2.0],[282,23,2.0],[282,40,1.0],[282,70,1.0],[282,121,1.0],[282,159,1.0],[282,194,3.0],[282,254,1.0],[282,255,2.0],[282,315,1.0],[282,330,1.0],[282,342,1.0],[282,384,1.0],[283,14,1.0],[283,16,24.0],[283,73,8.0],[283,118,1.0],[283,424,1.0],[284,74,1.0],[284,138,1.0],[285,44,2.0],[285,190,6.0],[285,241,1.0],[285,310,1.0],[286,300,1.0],[286,330,1.0],[286,378,1.0],[286,390,2.0],[287,258,2.0],[287,262,1.0],[287,397,1.0],[288,1,5.0],[288,2,3.0],[288,3,1.0],[288,17,7.0],[288,22,2.0],[288,25,1.0],[288,26,6.0],[288,29,3.0],[288,31,1.0],[288,32,1.0],[288,35,2.0],[288,36,1.0],[288,40,3.0],[288,41,1.0],[288,42,15.0],[288,44,15.0],[288,48,9.0],[288,49,1.0],[288,51,1.0],[288,53,2.0],[288,58,1.0],[288,59,2.0],[288,61,8.0],[288,63,8.0],[288,64,3.0],[288,65,14.0],[288,67,2.0],[288,68,2.0],[288,70,5.0],[288,74,2.0],[288,75,1.0],[288,76,1.0],[288,77,2.0],[288,78,2.0],[288,81,3.0],[288,82,3.0],[288,83,2.0],[288,84,4.0],[288,86,1.0],[288,88,39.0],[288,90,2.0],[288,96,4.0],[288,97,5.0],[288,99,7.0],[288,100,10.0],[288,102,1.0],[288,105,12.0],[288,106,15.0],[288,107,2.0],[288,108,2.0],[288,111,2.0],[288,114,5.0],[288,117,4.0],[288,118,3.0],[288,119,1.0],[288,120,1.0],[288,122,4.0],[288,125,3.0],[288,126,3.0],[288,129,1.0],[288,131,2.0],[288,134,4.0],[288,136,7.0],[288,137,17.0],[288,138,1.0],[288,139,4.0],[288,140,7.0],[288,141,3.0],[288,143,4.0],[288,144,31.0],[288,145,2.0],[288,147,3.0],[288,148,2.0],[288,149,2.0],[288,152,21.0],[288,155,5.0],[288,157,5.0],[288,158,2.0],[288,159,2.0],[288,160,6.0],[288,161,4.0],[288,162,1.0],[288,163,2.0],[288,164,2.0],[288,165,9.0],[288,166,2.0],[288,168,5.0],[288,171,1.0],[288,172,11.0],[288,173,7.0],[288,175,6.0],[288,176,13.0],[288,177,2.0],[288,178,2.0],[288,179,5.0],[288,180,1.0],[288,181,1.0],[288,184,4.0],[288,185,2.0],[288,186,3.0],[288,187,7.0],[288,188,3.0],[288,189,8.0],[288,190,6.0],[288,191,1.0],[288,192,4.0],[288,193,2.0],[288,194,33.0],[288,195,1.0],[288,196,4.0],[288,197,11.0],[288,198,3.0],[288,199,2.0],[288,200,1.0],[288,201,14.0],[288,203,1.0],[288,204,1.0],[288,205,2.0],[288,208,1.0],[288,209,2.0],[288,211,1.0],[288,212,1.0],[288,213,3.0],[288,214,1.0],[288,215,2.0],[288,216,4.0],[288,217,1.0],[288,218,1.0],[288,219,4.0],[288,220,5.0],[288,222,2.0],[288,224,1.0],[288,226,3.0],[288,227,1.0],[288,228,1.0],[288,229,2.0],[288,230,4.0],[288,231,3.0],[288,232,3.0],[288,233,1.0],[288,238,3.0],[288,243,13.0],[288,244,1.0],[288,246,1.0],[288,248,1.0],[288,256,2.0],[288,258,2.0],[288,259,1.0],[288,265,2.0],[288,268,1.0],[288,273,3.0],[288,278,5.0],[288,280,2.0],[288,282,3.0],[288,287,2.0],[288,288,29.0],[288,292,1.0],[288,294,5.0],[288,295,1.0],[288,298,4.0],[288,300,2.0],[288,302,3.0],[288,306,2.0],[288,310,1.0],[288,315,2.0],[288,317,3.0],[288,319,3.0],[288,326,5.0],[288,327,1.0],[288,328,2.0],[288,330,1.0],[288,335,6.0],[288,337,2.0],[288,338,1.0],[288,340,1.0],[288,342,3.0],[288,344,2.0],[288,345,2.0],[288,346,1.0],[288,347,2.0],[288,349,1.0],[288,350,2.0],[288,351,4.0],[288,352,5.0],[288,353,1.0],[288,354,1.0],[288,359,1.0],[288,365,2.0],[288,366,1.0],[288,367,1.0],[288,370,1.0],[288,371,1.0],[288,372,4.0],[288,374,1.0],[288,375,2.0],[288,376,1.0],[288,377,1.0],[288,379,1.0],[288,384,2.0],[288,386,1.0],[288,387,1.0],[288,389,1.0],[288,391,1.0],[288,393,1.0],[288,396,1.0],[288,397,1.0],[288,400,3.0],[288,402,1.0],[288,403,2.0],[288,405,1.0],[288,408,2.0],[288,409,2.0],[288,410,1.0],[288,412,3.0],[288,416,2.0],[288,417,1.0],[288,418,1.0],[288,420,1.0],[288,421,2.0],[288,422,2.0],[288,423,17.0],[288,426,1.0],[288,437,1.0],[288,439,3.0],[288,441,1.0],[288,443,1.0],[288,444,1.0],[288,456,1.0],[288,457,2.0],[288,464,3.0],[288,472,1.0],[288,477,1.0],[289,160,2.0],[289,290,1.0],[290,18,1.0],[290,146,3.0],[290,355,11.0],[290,433,5.0],[290,471,5.0],[291,57,1.0],[291,115,1.0],[291,290,1.0],[293,81,1.0],[293,140,1.0],[293,322,1.0],[294,26,10.0],[294,146,1.0],[294,162,1.0],[294,342,1.0],[294,383,1.0],[294,433,6.0],[294,471,3.0],[295,41,2.0],[295,159,2.0],[295,247,2.0],[295,419,1.0],[296,93,1.0],[297,48,2.0],[297,108,5.0],[298,241,1.0],[298,454,1.0],[299,99,7.0],[299,125,1.0],[299,128,1.0],[299,129,1.0],[299,140,1.0],[299,167,1.0],[299,173,1.0],[299,225,1.0],[299,248,1.0],[299,315,1.0],[299,339,1.0],[299,343,2.0],[299,444,1.0],[300,167,1.0],[300,227,1.0],[301,44,3.0],[301,64,1.0],[301,70,2.0],[301,88,3.0],[301,90,13.0],[301,106,2.0],[301,117,2.0],[301,143,1.0],[301,156,1.0],[301,197,1.0],[301,198,1.0],[301,200,1.0],[301,237,4.0],[301,286,1.0],[301,310,1.0],[301,369,1.0],[301,384,1.0],[301,408,1.0],[301,409,1.0],[301,421,5.0],[301,443,1.0],[301,451,1.0],[302,194,3.0],[303,299,1.0],[303,432,1.0],[304,151,1.0],[304,152,1.0],[304,187,1.0],[304,200,2.0],[304,201,1.0],[304,248,2.0],[304,315,1.0],[304,396,1.0],[305,52,10.0],[305,64,1.0],[305,75,2.0],[305,79,6.0],[305,80,5.0],[305,297,1.0],[305,380,1.0],[305,406,1.0],[306,1,1.0],[306,40,1.0],[306,53,2.0],[306,71,1.0],[306,75,2.0],[306,93,1.0],[306,97,1.0],[306,129,1.0],[306,137,3.0],[306,139,1.0],[306,152,1.0],[306,177,2.0],[306,187,1.0],[306,227,1.0],[306,230,1.0],[306,264,1.0],[306,287,1.0],[306,302,1.0],[306,317,1.0],[306,335,1.0],[306,340,1.0],[306,349,1.0],[306,354,1.0],[306,400,1.0],[306,407,2.0],[306,432,1.0],[306,459,1.0],[307,108,1.0],[307,292,2.0],[309,106,2.0],[309,123,1.0],[309,129,1.0],[309,145,1.0],[309,176,2.0],[309,177,1.0],[309,187,1.0],[309,247,1.0],[309,290,1.0],[309,323,1.0],[309,327,2.0],[309,333,1.0],[309,347,1.0],[309,361,1.0],[309,434,1.0],[310,50,1.0],[310,81,1.0],[310,98,1.0],[310,154,1.0],[310,165,2.0],[310,230,1.0],[310,335,1.0],[310,345,1.0],[310,444,1.0],[311,17,9.0],[311,21,1.0],[311,42,2.0],[311,139,1.0],[311,161,1.0],[311,165,1.0],[311,212,1.0],[311,215,1.0],[311,244,1.0],[311,263,2.0],[311,335,1.0],[311,354,1.0],[311,377,2.0],[311,443,1.0],[312,8,1.0],[312,34,1.0],[312,35,1.0],[312,38,1.0],[312,48,1.0],[312,59,4.0],[312,60,1.0],[312,73,4.0],[312,101,2.0],[312,108,17.0],[312,113,1.0],[312,125,2.0],[312,130,3.0],[312,131,1.0],[312,143,4.0],[312,144,1.0],[312,158,1.0],[312,160,1.0],[312,180,4.0],[312,184,2.0],[312,202,5.0],[312,223,1.0],[312,242,3.0],[312,252,2.0],[312,255,2.0],[312,259,1.0],[312,260,1.0],[312,263,1.0],[312,268,1.0],[312,269,2.0],[312,278,2.0],[312,285,1.0],[312,286,6.0],[312,293,1.0],[312,297,2.0],[312,300,1.0],[312,301,1.0],[312,315,3.0],[312,321,5.0],[312,341,3.0],[312,364,1.0],[312,371,6.0],[312,421,2.0],[312,423,2.0],[312,436,3.0],[312,443,1.0],[312,453,3.0],[312,454,1.0],[312,461,1.0],[312,463,1.0],[312,470,1.0],[313,40,1.0],[313,44,2.0],[313,53,1.0],[313,58,1.0],[313,113,1.0],[313,119,3.0],[313,121,1.0],[313,159,1.0],[313,160,1.0],[313,191,1.0],[313,208,1.0],[313,238,4.0],[313,293,1.0],[313,329,1.0],[313,331,1.0],[313,353,1.0],[313,356,1.0],[313,357,1.0],[313,362,1.0],[313,378,1.0],[313,403,4.0],[313,411,2.0],[313,418,3.0],[313,474,2.0],[314,0,2.0],[314,1,10.0],[314,2,3.0],[314,14,1.0],[314,16,77.0],[314,18,5.0],[314,22,12.0],[314,23,3.0],[314,25,1.0],[314,26,43.0],[314,27,28.0],[314,29,8.0],[314,30,1.0],[314,31,2.0],[314,32,1.0],[314,34,49.0],[314,35,2.0],[314,36,5.0],[314,40,46.0],[314,42,2.0],[314,43,3.0],[314,44,7.0],[314,47,1.0],[314,49,8.0],[314,50,1.0],[314,51,4.0],[314,52,3.0],[314,58,7.0],[314,61,4.0],[314,63,5.0],[314,64,2.0],[314,68,6.0],[314,70,1.0],[314,71,2.0],[314,74,3.0],[314,75,2.0],[314,77,2.0],[314,78,1.0],[314,80,1.0],[314,81,5.0],[314,83,1.0],[314,84,3.0],[314,85,2.0],[314,86,7.0],[314,87,4.0],[314,88,61.0],[314,89,2.0],[314,90,2.0],[314,91,3.0],[314,92,2.0],[314,93,5.0],[314,95,1.0],[314,96,2.0],[314,97,4.0],[314,98,40.0],[314,100,2.0],[314,104,35.0],[314,105,19.0],[314,106,6.0],[314,107,5.0],[314,109,1.0],[314,110,3.0],[314,113,5.0],[314,114,4.0],[314,115,2.0],[314,117,11.0],[314,118,2.0],[314,119,20.0],[314,120,2.0],[314,121,4.0],[314,122,2.0],[314,123,1.0],[314,124,5.0],[314,125,4.0],[314,126,6.0],[314,127,14.0],[314,128,1.0],[314,129,2.0],[314,131,2.0],[314,134,2.0],[314,136,7.0],[314,137,3.0],[314,139,1.0],[314,140,4.0],[314,141,1.0],[314,144,1.0],[314,149,3.0],[314,150,1.0],[314,151,9.0],[314,152,3.0],[314,155,1.0],[314,156,4.0],[314,158,2.0],[314,159,7.0],[314,160,3.0],[314,161,1.0],[314,162,3.0],[314,164,4.0],[314,165,12.0],[314,167,3.0],[314,168,4.0],[314,169,5.0],[314,171,2.0],[314,172,6.0],[314,173,1.0],[314,174,1.0],[314,176,7.0],[314,177,5.0],[314,178,3.0],[314,179,6.0],[314,181,2.0],[314,182,1.0],[314,184,3.0],[314,185,4.0],[314,186,17.0],[314,187,2.0],[314,188,5.0],[314,189,1.0],[314,190,2.0],[314,191,1.0],[314,192,1.0],[314,193,3.0],[314,194,5.0],[314,196,5.0],[314,197,1.0],[314,198,2.0],[314,200,3.0],[314,201,2.0],[314,203,8.0],[314,204,2.0],[314,205,1.0],[314,206,1.0],[314,207,2.0],[314,208,1.0],[314,209,7.0],[314,210,2.0],[314,211,2.0],[314,213,2.0],[314,216,4.0],[314,217,5.0],[314,218,3.0],[314,219,2.0],[314,220,1.0],[314,221,1.0],[314,223,5.0],[314,224,1.0],[314,225,1.0],[314,226,1.0],[314,227,4.0],[314,228,7.0],[314,229,3.0],[314,230,2.0],[314,232,10.0],[314,234,2.0],[314,238,3.0],[314,242,1.0],[314,243,1.0],[314,247,3.0],[314,248,1.0],[314,249,2.0],[314,250,1.0],[314,252,1.0],[314,254,1.0],[314,255,3.0],[314,258,11.0],[314,264,3.0],[314,266,9.0],[314,267,7.0],[314,268,6.0],[314,275,3.0],[314,277,1.0],[314,284,4.0],[314,285,1.0],[314,288,2.0],[314,292,1.0],[314,293,2.0],[314,294,3.0],[314,298,1.0],[314,300,6.0],[314,302,3.0],[314,304,1.0],[314,305,1.0],[314,309,2.0],[314,310,7.0],[314,311,4.0],[314,312,1.0],[314,313,1.0],[314,316,4.0],[314,317,1.0],[314,318,4.0],[314,319,2.0],[314,320,1.0],[314,323,2.0],[314,324,1.0],[314,328,3.0],[314,329,7.0],[314,330,2.0],[314,331,2.0],[314,333,2.0],[314,334,2.0],[314,335,1.0],[314,338,2.0],[314,339,2.0],[314,340,2.0],[314,342,2.0],[314,345,2.0],[314,346,5.0],[314,347,1.0],[314,348,2.0],[314,351,7.0],[314,352,4.0],[314,353,5.0],[314,354,3.0],[314,356,1.0],[314,357,9.0],[314,358,1.0],[314,360,14.0],[314,362,3.0],[314,363,1.0],[314,364,3.0],[314,365,4.0],[314,366,9.0],[314,367,1.0],[314,369,2.0],[314,370,1.0],[314,371,1.0],[314,372,7.0],[314,373,9.0],[314,374,6.0],[314,376,2.0],[314,377,2.0],[314,379,7.0],[314,380,2.0],[314,381,1.0],[314,382,3.0],[314,383,1.0],[314,384,3.0],[314,385,2.0],[314,386,4.0],[314,387,1.0],[314,388,1.0],[314,389,1.0],[314,390,2.0],[314,391,6.0],[314,392,2.0],[314,394,11.0],[314,396,6.0],[314,397,4.0],[314,398,1.0],[314,399,1.0],[314,400,1.0],[314,403,1.0],[314,404,2.0],[314,405,3.0],[314,406,10.0],[314,407,2.0],[314,408,4.0],[314,412,1.0],[314,416,42.0],[314,417,1.0],[314,420,2.0],[314,421,3.0],[314,423,4.0],[314,426,3.0],[314,428,2.0],[314,429,2.0],[314,431,1.0],[314,434,5.0],[314,435,2.0],[314,437,1.0],[314,440,8.0],[314,443,1.0],[314,444,3.0],[314,448,1.0],[314,449,4.0],[314,457,1.0],[314,459,2.0],[314,463,1.0],[314,464,1.0],[314,468,1.0],[314,472,7.0],[314,474,3.0],[314,477,1.0],[315,254,1.0],[315,255,1.0],[316,74,1.0],[316,106,1.0],[316,118,1.0],[316,196,1.0],[316,209,1.0],[316,329,1.0],[317,4,6.0],[317,30,1.0],[317,39,1.0],[317,41,1.0],[317,44,7.0],[317,48,3.0],[317,51,1.0],[317,52,1.0],[317,61,2.0],[317,73,20.0],[317,79,4.0],[317,86,1.0],[317,88,1.0],[317,94,2.0],[317,100,2.0],[317,103,1.0],[317,105,2.0],[317,108,76.0],[317,115,1.0],[317,130,8.0],[317,131,2.0],[317,132,1.0],[317,133,2.0],[317,134,2.0],[317,136,1.0],[317,175,1.0],[317,176,3.0],[317,189,3.0],[317,190,2.0],[317,195,1.0],[317,202,3.0],[317,205,1.0],[317,209,1.0],[317,222,1.0],[317,223,1.0],[317,224,2.0],[317,241,2.0],[317,243,2.0],[317,251,1.0],[317,263,1.0],[317,265,1.0],[317,267,5.0],[317,286,1.0],[317,296,2.0],[317,297,3.0],[317,303,1.0],[317,304,1.0],[317,316,1.0],[317,332,7.0],[317,335,1.0],[317,336,1.0],[317,337,3.0],[317,338,2.0],[317,352,1.0],[317,369,1.0],[317,410,2.0],[317,421,2.0],[317,423,3.0],[317,425,15.0],[317,428,1.0],[317,432,1.0],[317,438,3.0],[317,451,5.0],[317,452,2.0],[317,453,1.0],[317,455,1.0],[317,460,56.0],[317,462,1.0],[317,468,3.0],[317,469,1.0],[318,26,1.0],[318,232,1.0],[319,43,2.0],[320,44,4.0],[321,427,2.0],[322,44,3.0],[322,190,1.0],[323,56,2.0],[324,108,3.0],[324,413,1.0],[325,97,2.0],[326,3,2.0],[326,16,102.0],[326,23,3.0],[326,61,2.0],[326,68,1.0],[326,81,1.0],[326,85,1.0],[326,88,1.0],[326,96,1.0],[326,100,2.0],[326,152,1.0],[326,159,1.0],[326,165,1.0],[326,179,2.0],[326,182,1.0],[326,183,12.0],[326,188,1.0],[326,192,1.0],[326,200,1.0],[326,213,1.0],[326,223,1.0],[326,294,3.0],[326,315,1.0],[326,330,1.0],[326,338,1.0],[326,362,1.0],[326,374,1.0],[326,396,1.0],[326,412,1.0],[326,423,2.0],[326,440,1.0],[326,457,1.0],[327,108,1.0],[327,243,2.0],[327,446,1.0],[328,37,2.0],[328,47,1.0],[328,177,1.0],[328,210,1.0],[328,298,1.0],[328,386,1.0],[329,44,2.0],[329,153,1.0],[329,336,1.0],[329,423,1.0],[330,1,2.0],[330,23,2.0],[330,44,2.0],[330,57,1.0],[330,100,1.0],[330,331,1.0],[330,333,3.0],[330,412,1.0],[331,21,2.0],[332,353,8.0],[333,16,2.0],[333,44,1.0],[333,64,3.0],[333,66,1.0],[333,95,1.0],[333,201,1.0],[333,224,1.0],[333,241,1.0],[333,250,1.0],[333,256,1.0],[333,274,1.0],[333,284,1.0],[333,325,2.0],[333,334,1.0],[333,342,1.0],[333,361,1.0],[333,364,1.0],[333,404,1.0],[333,416,1.0],[333,439,1.0],[334,371,4.0],[336,1,2.0],[336,2,1.0],[336,3,1.0],[336,5,3.0],[336,14,5.0],[336,16,45.0],[336,19,3.0],[336,22,5.0],[336,23,1.0],[336,25,3.0],[336,26,21.0],[336,27,5.0],[336,29,3.0],[336,31,11.0],[336,33,3.0],[336,34,2.0],[336,35,11.0],[336,36,1.0],[336,40,21.0],[336,41,4.0],[336,44,8.0],[336,46,4.0],[336,47,2.0],[336,49,1.0],[336,50,5.0],[336,52,1.0],[336,53,3.0],[336,57,4.0],[336,58,2.0],[336,62,2.0],[336,63,6.0],[336,65,21.0],[336,70,3.0],[336,71,4.0],[336,74,4.0],[336,75,8.0],[336,77,8.0],[336,83,2.0],[336,84,10.0],[336,86,5.0],[336,87,2.0],[336,88,11.0],[336,89,2.0],[336,90,3.0],[336,91,1.0],[336,93,9.0],[336,95,4.0],[336,98,5.0],[336,99,1.0],[336,100,5.0],[336,101,1.0],[336,102,2.0],[336,104,4.0],[336,105,1.0],[336,106,8.0],[336,107,1.0],[336,108,3.0],[336,110,1.0],[336,111,5.0],[336,112,4.0],[336,113,1.0],[336,114,4.0],[336,115,2.0],[336,117,1.0],[336,118,2.0],[336,119,11.0],[336,120,6.0],[336,121,17.0],[336,124,4.0],[336,125,15.0],[336,126,4.0],[336,127,2.0],[336,128,5.0],[336,129,4.0],[336,134,43.0],[336,136,22.0],[336,137,7.0],[336,138,2.0],[336,139,4.0],[336,140,15.0],[336,141,9.0],[336,143,3.0],[336,147,1.0],[336,150,1.0],[336,151,6.0],[336,152,5.0],[336,155,4.0],[336,156,2.0],[336,157,13.0],[336,158,3.0],[336,159,9.0],[336,160,8.0],[336,161,7.0],[336,162,7.0],[336,164,6.0],[336,165,3.0],[336,166,1.0],[336,168,2.0],[336,171,2.0],[336,173,2.0],[336,174,1.0],[336,175,3.0],[336,176,9.0],[336,177,13.0],[336,178,10.0],[336,179,1.0],[336,181,5.0],[336,182,2.0],[336,185,4.0],[336,186,5.0],[336,187,1.0],[336,188,14.0],[336,189,3.0],[336,190,12.0],[336,191,8.0],[336,192,2.0],[336,193,2.0],[336,194,5.0],[336,195,11.0],[336,196,7.0],[336,198,8.0],[336,200,4.0],[336,201,2.0],[336,203,1.0],[336,205,5.0],[336,206,1.0],[336,208,6.0],[336,209,19.0],[336,210,15.0],[336,211,1.0],[336,212,3.0],[336,213,3.0],[336,215,2.0],[336,216,80.0],[336,218,2.0],[336,219,4.0],[336,222,1.0],[336,224,2.0],[336,225,1.0],[336,226,4.0],[336,228,5.0],[336,230,1.0],[336,231,12.0],[336,232,12.0],[336,234,4.0],[336,237,1.0],[336,238,7.0],[336,240,1.0],[336,241,1.0],[336,242,2.0],[336,244,3.0],[336,246,11.0],[336,248,3.0],[336,249,3.0],[336,252,1.0],[336,255,2.0],[336,258,4.0],[336,259,1.0],[336,262,2.0],[336,263,1.0],[336,265,1.0],[336,268,1.0],[336,285,1.0],[336,286,3.0],[336,288,2.0],[336,289,1.0],[336,292,15.0],[336,293,4.0],[336,294,1.0],[336,295,1.0],[336,300,2.0],[336,302,2.0],[336,306,4.0],[336,309,7.0],[336,315,1.0],[336,317,8.0],[336,318,7.0],[336,320,60.0],[336,321,4.0],[336,324,31.0],[336,326,4.0],[336,328,6.0],[336,329,6.0],[336,330,5.0],[336,331,12.0],[336,334,3.0],[336,335,5.0],[336,338,2.0],[336,340,9.0],[336,342,1.0],[336,344,4.0],[336,347,1.0],[336,351,13.0],[336,352,3.0],[336,353,1.0],[336,354,4.0],[336,355,1.0],[336,356,7.0],[336,358,1.0],[336,359,4.0],[336,360,7.0],[336,362,2.0],[336,364,1.0],[336,365,18.0],[336,366,22.0],[336,367,3.0],[336,368,6.0],[336,369,8.0],[336,371,22.0],[336,372,1.0],[336,373,2.0],[336,375,2.0],[336,376,4.0],[336,377,12.0],[336,378,1.0],[336,379,3.0],[336,380,7.0],[336,382,4.0],[336,383,3.0],[336,387,2.0],[336,388,5.0],[336,389,15.0],[336,390,4.0],[336,391,1.0],[336,393,2.0],[336,395,1.0],[336,396,2.0],[336,397,2.0],[336,399,2.0],[336,400,5.0],[336,401,1.0],[336,403,18.0],[336,404,1.0],[336,407,4.0],[336,408,1.0],[336,409,28.0],[336,411,52.0],[336,412,3.0],[336,414,1.0],[336,415,1.0],[336,416,1.0],[336,418,1.0],[336,422,15.0],[336,428,6.0],[336,434,1.0],[336,435,10.0],[336,436,2.0],[336,437,1.0],[336,439,6.0],[336,444,1.0],[336,445,1.0],[336,447,10.0],[336,448,3.0],[336,450,3.0],[336,451,4.0],[336,452,1.0],[336,454,2.0],[336,456,10.0],[336,457,1.0],[336,461,1.0],[336,462,1.0],[336,466,10.0],[336,470,1.0],[336,472,3.0],[336,474,3.0],[336,475,1.0],[336,477,1.0],[337,1,1.0],[337,117,1.0],[337,152,4.0],[337,179,1.0],[337,187,1.0],[337,408,1.0],[338,49,1.0],[338,181,1.0],[338,238,6.0],[338,250,1.0],[339,44,2.0],[339,176,2.0],[339,190,1.0],[339,368,1.0],[340,0,20.0],[340,1,5.0],[340,4,4.0],[340,8,1.0],[340,13,1.0],[340,16,17.0],[340,17,16.0],[340,18,4.0],[340,19,20.0],[340,23,1.0],[340,26,6.0],[340,28,4.0],[340,30,2.0],[340,33,22.0],[340,34,4.0],[340,36,1.0],[340,37,14.0],[340,39,1.0],[340,41,4.0],[340,42,20.0],[340,46,1.0],[340,48,8.0],[340,49,1.0],[340,50,1.0],[340,51,2.0],[340,53,1.0],[340,54,2.0],[340,58,1.0],[340,60,5.0],[340,61,22.0],[340,62,13.0],[340,64,2.0],[340,65,5.0],[340,67,2.0],[340,69,6.0],[340,70,1.0],[340,73,6.0],[340,74,3.0],[340,75,4.0],[340,76,2.0],[340,79,9.0],[340,84,2.0],[340,90,24.0],[340,92,6.0],[340,93,1.0],[340,94,2.0],[340,98,4.0],[340,99,5.0],[340,100,4.0],[340,101,6.0],[340,102,5.0],[340,103,5.0],[340,105,8.0],[340,106,2.0],[340,108,51.0],[340,111,1.0],[340,115,13.0],[340,116,15.0],[340,117,1.0],[340,123,1.0],[340,124,1.0],[340,125,12.0],[340,130,6.0],[340,131,5.0],[340,132,2.0],[340,134,6.0],[340,136,3.0],[340,137,1.0],[340,138,2.0],[340,140,1.0],[340,142,2.0],[340,143,1.0],[340,144,1.0],[340,147,4.0],[340,151,2.0],[340,152,16.0],[340,154,4.0],[340,155,2.0],[340,156,1.0],[340,157,4.0],[340,160,5.0],[340,164,2.0],[340,165,2.0],[340,167,1.0],[340,168,1.0],[340,169,5.0],[340,173,5.0],[340,175,2.0],[340,176,2.0],[340,178,2.0],[340,180,3.0],[340,183,9.0],[340,189,1.0],[340,190,1.0],[340,192,1.0],[340,198,2.0],[340,200,1.0],[340,201,1.0],[340,202,1.0],[340,204,2.0],[340,210,1.0],[340,211,4.0],[340,212,3.0],[340,213,9.0],[340,214,10.0],[340,216,1.0],[340,217,5.0],[340,221,4.0],[340,222,1.0],[340,223,2.0],[340,224,1.0],[340,225,10.0],[340,233,1.0],[340,236,1.0],[340,237,1.0],[340,238,31.0],[340,240,11.0],[340,241,2.0],[340,242,12.0],[340,243,9.0],[340,244,1.0],[340,246,3.0],[340,247,1.0],[340,250,4.0],[340,251,3.0],[340,252,18.0],[340,253,5.0],[340,254,8.0],[340,257,11.0],[340,258,1.0],[340,259,1.0],[340,260,3.0],[340,261,1.0],[340,262,4.0],[340,264,5.0],[340,266,2.0],[340,267,15.0],[340,269,17.0],[340,270,1.0],[340,271,6.0],[340,272,2.0],[340,273,4.0],[340,274,8.0],[340,275,1.0],[340,276,8.0],[340,277,13.0],[340,280,12.0],[340,281,2.0],[340,284,10.0],[340,285,2.0],[340,286,9.0],[340,287,1.0],[340,288,3.0],[340,289,15.0],[340,290,4.0],[340,291,4.0],[340,293,8.0],[340,294,2.0],[340,295,1.0],[340,296,3.0],[340,297,4.0],[340,299,2.0],[340,300,8.0],[340,301,13.0],[340,303,2.0],[340,305,8.0],[340,306,2.0],[340,308,20.0],[340,312,7.0],[340,313,3.0],[340,314,6.0],[340,315,2.0],[340,316,1.0],[340,318,1.0],[340,319,6.0],[340,321,4.0],[340,324,4.0],[340,325,9.0],[340,326,2.0],[340,332,3.0],[340,333,1.0],[340,334,3.0],[340,337,6.0],[340,339,4.0],[340,341,11.0],[340,342,2.0],[340,343,3.0],[340,345,4.0],[340,346,2.0],[340,348,1.0],[340,349,1.0],[340,352,1.0],[340,354,3.0],[340,360,1.0],[340,361,1.0],[340,364,4.0],[340,370,2.0],[340,371,2.0],[340,372,5.0],[340,375,4.0],[340,376,1.0],[340,377,1.0],[340,379,1.0],[340,380,1.0],[340,391,1.0],[340,392,4.0],[340,393,1.0],[340,398,1.0],[340,399,1.0],[340,402,1.0],[340,407,1.0],[340,408,1.0],[340,413,9.0],[340,416,1.0],[340,417,1.0],[340,418,1.0],[340,423,7.0],[340,425,6.0],[340,427,10.0],[340,429,1.0],[340,431,3.0],[340,435,4.0],[340,438,16.0],[340,441,1.0],[340,442,1.0],[340,443,2.0],[340,446,5.0],[340,451,4.0],[340,453,7.0],[340,454,4.0],[340,455,9.0],[340,456,2.0],[340,457,1.0],[340,460,25.0],[340,461,1.0],[340,463,4.0],[340,464,7.0],[340,465,22.0],[340,466,1.0],[340,467,2.0],[340,468,7.0],[340,469,1.0],[340,470,6.0],[340,473,7.0],[340,475,2.0],[340,477,1.0],[341,1,1.0],[341,5,1.0],[341,16,102.0],[341,19,2.0],[341,21,12.0],[341,22,3.0],[341,26,5.0],[341,30,1.0],[341,40,70.0],[341,43,3.0],[341,44,6.0],[341,46,1.0],[341,49,22.0],[341,52,2.0],[341,58,1.0],[341,63,1.0],[341,77,1.0],[341,82,1.0],[341,83,2.0],[341,88,1.0],[341,90,1.0],[341,104,1.0],[341,106,5.0],[341,108,3.0],[341,110,2.0],[341,112,2.0],[341,115,3.0],[341,116,1.0],[341,127,1.0],[341,131,1.0],[341,139,1.0],[341,148,1.0],[341,149,1.0],[341,152,1.0],[341,175,1.0],[341,188,1.0],[341,193,1.0],[341,196,1.0],[341,220,6.0],[341,224,1.0],[341,225,3.0],[341,228,1.0],[341,232,1.0],[341,234,1.0],[341,238,4.0],[341,239,1.0],[341,240,1.0],[341,251,1.0],[341,260,2.0],[341,306,9.0],[341,310,3.0],[341,311,1.0],[341,314,1.0],[341,318,1.0],[341,319,2.0],[341,322,37.0],[341,325,1.0],[341,344,1.0],[341,348,2.0],[341,357,1.0],[341,359,2.0],[341,364,1.0],[341,398,1.0],[341,406,2.0],[341,410,1.0],[341,437,1.0],[341,442,1.0],[341,454,2.0],[341,455,2.0],[341,457,1.0],[341,460,1.0],[342,1,3.0],[342,9,1.0],[342,26,1.0],[342,38,2.0],[342,40,1.0],[342,42,4.0],[342,44,3.0],[342,47,1.0],[342,53,1.0],[342,65,2.0],[342,67,1.0],[342,70,1.0],[342,81,1.0],[342,88,3.0],[342,96,1.0],[342,97,1.0],[342,100,5.0],[342,105,5.0],[342,106,1.0],[342,117,1.0],[342,124,1.0],[342,128,1.0],[342,134,2.0],[342,136,1.0],[342,139,1.0],[342,152,2.0],[342,155,2.0],[342,156,1.0],[342,159,1.0],[342,165,2.0],[342,169,1.0],[342,171,1.0],[342,176,2.0],[342,179,1.0],[342,189,1.0],[342,192,1.0],[342,193,1.0],[342,194,2.0],[342,197,2.0],[342,201,3.0],[342,204,1.0],[342,205,2.0],[342,207,1.0],[342,208,2.0],[342,213,3.0],[342,215,1.0],[342,216,1.0],[342,217,1.0],[342,222,1.0],[342,230,2.0],[342,231,1.0],[342,243,2.0],[342,260,1.0],[342,286,3.0],[342,287,1.0],[342,292,1.0],[342,294,1.0],[342,315,2.0],[342,323,1.0],[342,337,3.0],[342,338,1.0],[342,344,1.0],[342,346,1.0],[342,366,2.0],[342,367,1.0],[342,370,1.0],[342,371,1.0],[342,377,1.0],[342,384,1.0],[342,388,1.0],[342,394,1.0],[342,400,1.0],[342,401,1.0],[342,404,2.0],[342,419,1.0],[342,421,3.0],[342,435,1.0],[342,437,1.0],[342,441,1.0],[342,449,1.0],[342,463,1.0],[343,76,1.0],[343,78,3.0],[343,144,1.0],[343,212,1.0],[343,436,1.0],[344,28,3.0],[344,333,1.0],[345,1,7.0],[345,4,2.0],[345,5,1.0],[345,26,12.0],[345,29,1.0],[345,31,1.0],[345,40,1.0],[345,47,1.0],[345,50,1.0],[345,51,1.0],[345,53,1.0],[345,54,1.0],[345,58,3.0],[345,70,1.0],[345,71,1.0],[345,75,2.0],[345,80,1.0],[345,81,1.0],[345,87,1.0],[345,88,2.0],[345,89,1.0],[345,90,24.0],[345,93,2.0],[345,98,5.0],[345,106,2.0],[345,108,1.0],[345,110,3.0],[345,111,2.0],[345,112,3.0],[345,113,2.0],[345,115,1.0],[345,117,1.0],[345,119,1.0],[345,121,2.0],[345,123,1.0],[345,125,3.0],[345,126,1.0],[345,137,4.0],[345,147,1.0],[345,151,6.0],[345,155,2.0],[345,156,1.0],[345,162,1.0],[345,164,3.0],[345,165,1.0],[345,168,3.0],[345,171,1.0],[345,173,2.0],[345,174,1.0],[345,176,3.0],[345,177,2.0],[345,179,2.0],[345,184,1.0],[345,186,1.0],[345,187,1.0],[345,188,1.0],[345,190,4.0],[345,191,3.0],[345,201,1.0],[345,202,2.0],[345,207,1.0],[345,208,2.0],[345,209,1.0],[345,211,1.0],[345,216,7.0],[345,217,2.0],[345,227,1.0],[345,228,1.0],[345,232,1.0],[345,238,23.0],[345,248,1.0],[345,252,1.0],[345,260,2.0],[345,262,1.0],[345,266,5.0],[345,267,1.0],[345,283,3.0],[345,284,2.0],[345,285,1.0],[345,291,3.0],[345,292,1.0],[345,294,1.0],[345,305,1.0],[345,315,2.0],[345,318,1.0],[345,323,2.0],[345,328,5.0],[345,331,3.0],[345,334,3.0],[345,337,3.0],[345,340,1.0],[345,343,1.0],[345,344,1.0],[345,347,3.0],[345,348,2.0],[345,353,1.0],[345,354,1.0],[345,357,1.0],[345,360,2.0],[345,362,1.0],[345,365,1.0],[345,366,1.0],[345,372,1.0],[345,374,5.0],[345,377,1.0],[345,378,5.0],[345,379,4.0],[345,382,1.0],[345,383,3.0],[345,384,2.0],[345,387,4.0],[345,389,1.0],[345,390,3.0],[345,391,6.0],[345,395,3.0],[345,400,1.0],[345,402,3.0],[345,408,2.0],[345,409,1.0],[345,410,2.0],[345,431,1.0],[345,436,2.0],[345,450,8.0],[345,452,1.0],[345,457,2.0],[346,18,2.0],[346,19,3.0],[346,27,1.0],[346,30,14.0],[346,65,1.0],[346,108,1.0],[346,139,2.0],[346,157,1.0],[346,235,1.0],[346,244,2.0],[346,246,1.0],[346,266,1.0],[346,300,1.0],[346,305,1.0],[346,312,4.0],[346,324,1.0],[346,333,26.0],[346,379,2.0],[346,394,2.0],[346,477,1.0],[347,159,2.0],[348,1,1.0],[348,2,1.0],[348,3,1.0],[348,4,2.0],[348,10,3.0],[348,14,1.0],[348,18,3.0],[348,19,8.0],[348,21,2.0],[348,23,1.0],[348,26,4.0],[348,27,1.0],[348,29,4.0],[348,30,1.0],[348,33,1.0],[348,34,1.0],[348,35,3.0],[348,36,1.0],[348,39,4.0],[348,40,2.0],[348,41,5.0],[348,47,3.0],[348,48,3.0],[348,49,1.0],[348,51,3.0],[348,52,4.0],[348,53,1.0],[348,60,1.0],[348,62,9.0],[348,64,1.0],[348,65,1.0],[348,66,4.0],[348,67,2.0],[348,68,2.0],[348,69,3.0],[348,70,2.0],[348,76,10.0],[348,78,3.0],[348,79,7.0],[348,81,2.0],[348,82,1.0],[348,85,2.0],[348,86,1.0],[348,88,1.0],[348,89,1.0],[348,92,1.0],[348,95,2.0],[348,97,2.0],[348,98,2.0],[348,101,8.0],[348,102,2.0],[348,105,8.0],[348,106,5.0],[348,108,157.0],[348,109,4.0],[348,111,1.0],[348,112,1.0],[348,113,2.0],[348,114,3.0],[348,115,3.0],[348,116,9.0],[348,117,2.0],[348,118,1.0],[348,123,4.0],[348,124,1.0],[348,125,11.0],[348,131,1.0],[348,132,7.0],[348,134,1.0],[348,139,1.0],[348,141,2.0],[348,142,2.0],[348,143,1.0],[348,144,1.0],[348,145,1.0],[348,148,3.0],[348,152,18.0],[348,154,2.0],[348,156,1.0],[348,158,1.0],[348,159,1.0],[348,160,2.0],[348,161,6.0],[348,164,1.0],[348,167,1.0],[348,168,2.0],[348,169,2.0],[348,173,2.0],[348,175,5.0],[348,176,2.0],[348,179,1.0],[348,183,20.0],[348,189,5.0],[348,190,3.0],[348,191,1.0],[348,192,4.0],[348,194,6.0],[348,196,1.0],[348,197,1.0],[348,199,1.0],[348,200,5.0],[348,202,1.0],[348,204,8.0],[348,205,1.0],[348,210,1.0],[348,211,6.0],[348,214,4.0],[348,216,1.0],[348,217,1.0],[348,218,3.0],[348,220,4.0],[348,221,4.0],[348,222,6.0],[348,224,1.0],[348,225,1.0],[348,227,3.0],[348,232,2.0],[348,234,5.0],[348,235,1.0],[348,236,1.0],[348,238,2.0],[348,240,1.0],[348,241,15.0],[348,242,8.0],[348,243,2.0],[348,246,3.0],[348,249,1.0],[348,250,8.0],[348,252,7.0],[348,253,1.0],[348,255,11.0],[348,257,4.0],[348,258,7.0],[348,259,5.0],[348,260,16.0],[348,261,16.0],[348,262,3.0],[348,263,7.0],[348,264,4.0],[348,267,7.0],[348,269,6.0],[348,270,3.0],[348,272,8.0],[348,273,1.0],[348,274,4.0],[348,275,1.0],[348,276,6.0],[348,277,4.0],[348,278,5.0],[348,279,1.0],[348,280,3.0],[348,283,1.0],[348,284,1.0],[348,285,3.0],[348,287,3.0],[348,289,3.0],[348,290,4.0],[348,293,2.0],[348,295,1.0],[348,296,1.0],[348,298,4.0],[348,299,1.0],[348,300,1.0],[348,301,7.0],[348,302,1.0],[348,305,7.0],[348,308,5.0],[348,309,1.0],[348,310,2.0],[348,311,4.0],[348,312,3.0],[348,313,2.0],[348,314,1.0],[348,315,1.0],[348,317,2.0],[348,324,7.0],[348,325,3.0],[348,326,3.0],[348,327,2.0],[348,328,1.0],[348,329,2.0],[348,330,1.0],[348,334,1.0],[348,337,1.0],[348,339,1.0],[348,340,1.0],[348,341,5.0],[348,343,10.0],[348,345,1.0],[348,348,1.0],[348,349,1.0],[348,351,1.0],[348,354,4.0],[348,357,1.0],[348,359,4.0],[348,360,1.0],[348,362,1.0],[348,364,3.0],[348,369,1.0],[348,371,1.0],[348,372,2.0],[348,373,1.0],[348,374,1.0],[348,375,3.0],[348,376,1.0],[348,378,1.0],[348,380,1.0],[348,383,1.0],[348,385,1.0],[348,387,1.0],[348,390,1.0],[348,391,1.0],[348,398,1.0],[348,404,1.0],[348,412,1.0],[348,413,5.0],[348,415,2.0],[348,417,1.0],[348,422,1.0],[348,423,6.0],[348,426,1.0],[348,427,2.0],[348,428,1.0],[348,429,2.0],[348,430,2.0],[348,431,2.0],[348,435,1.0],[348,437,2.0],[348,439,2.0],[348,442,5.0],[348,443,6.0],[348,444,3.0],[348,448,3.0],[348,449,1.0],[348,451,3.0],[348,452,2.0],[348,453,20.0],[348,454,1.0],[348,455,8.0],[348,456,3.0],[348,457,1.0],[348,461,1.0],[348,462,3.0],[348,463,7.0],[348,467,6.0],[348,468,10.0],[348,469,5.0],[348,471,1.0],[348,472,1.0],[348,477,2.0],[349,69,1.0],[349,176,1.0],[349,185,1.0],[349,238,17.0],[350,5,1.0],[350,16,7.0],[350,23,1.0],[350,37,3.0],[350,51,1.0],[350,56,1.0],[350,58,1.0],[350,75,1.0],[350,77,1.0],[350,89,1.0],[350,93,1.0],[350,100,1.0],[350,101,1.0],[350,108,2.0],[350,111,1.0],[350,115,1.0],[350,117,2.0],[350,119,1.0],[350,123,1.0],[350,125,1.0],[350,126,1.0],[350,140,1.0],[350,154,1.0],[350,155,2.0],[350,161,1.0],[350,167,2.0],[350,176,1.0],[350,182,1.0],[350,185,1.0],[350,193,1.0],[350,200,1.0],[350,201,1.0],[350,209,1.0],[350,210,3.0],[350,218,1.0],[350,223,1.0],[350,228,1.0],[350,238,1.0],[350,263,1.0],[350,279,1.0],[350,287,1.0],[350,292,1.0],[350,318,1.0],[350,319,2.0],[350,320,1.0],[350,360,2.0],[350,362,1.0],[350,363,2.0],[350,371,1.0],[350,374,1.0],[350,390,3.0],[350,394,1.0],[350,396,1.0],[350,397,1.0],[350,404,1.0],[350,416,1.0],[350,426,1.0],[350,431,1.0],[350,434,1.0],[350,436,1.0],[350,457,1.0],[351,21,1.0],[351,97,1.0],[351,119,1.0],[351,174,1.0],[351,188,1.0],[351,189,1.0],[351,198,1.0],[351,256,1.0],[351,273,2.0],[351,292,1.0],[351,326,1.0],[351,419,1.0],[351,426,1.0],[351,432,2.0],[351,435,1.0],[352,232,1.0],[352,407,1.0],[353,0,5.0],[353,1,2.0],[353,2,2.0],[353,3,14.0],[353,5,2.0],[353,7,2.0],[353,18,14.0],[353,22,3.0],[353,23,4.0],[353,25,5.0],[353,26,17.0],[353,27,1.0],[353,28,1.0],[353,29,7.0],[353,30,1.0],[353,31,4.0],[353,32,2.0],[353,33,3.0],[353,34,2.0],[353,35,2.0],[353,36,2.0],[353,38,3.0],[353,40,7.0],[353,42,1.0],[353,44,5.0],[353,47,4.0],[353,49,1.0],[353,51,1.0],[353,53,1.0],[353,54,1.0],[353,61,2.0],[353,63,1.0],[353,64,1.0],[353,66,1.0],[353,68,3.0],[353,71,2.0],[353,75,2.0],[353,77,3.0],[353,80,2.0],[353,81,3.0],[353,85,2.0],[353,88,11.0],[353,89,2.0],[353,91,2.0],[353,93,1.0],[353,94,1.0],[353,95,1.0],[353,97,2.0],[353,98,1.0],[353,100,4.0],[353,104,8.0],[353,106,17.0],[353,108,9.0],[353,109,6.0],[353,110,3.0],[353,111,2.0],[353,112,1.0],[353,113,1.0],[353,114,1.0],[353,115,3.0],[353,117,4.0],[353,119,1.0],[353,120,9.0],[353,121,5.0],[353,122,1.0],[353,123,1.0],[353,126,3.0],[353,128,1.0],[353,129,2.0],[353,130,2.0],[353,131,4.0],[353,134,1.0],[353,136,1.0],[353,137,1.0],[353,138,3.0],[353,140,2.0],[353,143,4.0],[353,149,3.0],[353,150,2.0],[353,151,2.0],[353,152,1.0],[353,153,1.0],[353,156,3.0],[353,157,1.0],[353,161,4.0],[353,162,1.0],[353,163,1.0],[353,164,1.0],[353,167,1.0],[353,170,1.0],[353,172,1.0],[353,174,1.0],[353,175,1.0],[353,176,3.0],[353,177,2.0],[353,178,2.0],[353,182,3.0],[353,184,3.0],[353,185,5.0],[353,186,1.0],[353,188,2.0],[353,190,7.0],[353,191,1.0],[353,192,1.0],[353,193,4.0],[353,194,1.0],[353,196,1.0],[353,198,2.0],[353,200,1.0],[353,201,1.0],[353,204,4.0],[353,206,1.0],[353,207,6.0],[353,208,1.0],[353,209,5.0],[353,210,1.0],[353,211,1.0],[353,212,1.0],[353,216,3.0],[353,217,5.0],[353,218,7.0],[353,219,1.0],[353,220,1.0],[353,221,1.0],[353,224,2.0],[353,226,1.0],[353,229,4.0],[353,233,1.0],[353,234,2.0],[353,236,1.0],[353,237,1.0],[353,238,13.0],[353,243,2.0],[353,245,4.0],[353,246,5.0],[353,248,2.0],[353,249,3.0],[353,252,2.0],[353,254,1.0],[353,256,2.0],[353,257,1.0],[353,258,4.0],[353,264,4.0],[353,265,2.0],[353,266,4.0],[353,267,8.0],[353,268,2.0],[353,274,1.0],[353,275,1.0],[353,276,1.0],[353,280,2.0],[353,284,1.0],[353,285,2.0],[353,286,4.0],[353,288,6.0],[353,290,1.0],[353,294,9.0],[353,295,2.0],[353,296,4.0],[353,298,1.0],[353,300,1.0],[353,302,2.0],[353,304,5.0],[353,306,2.0],[353,310,1.0],[353,311,1.0],[353,313,2.0],[353,316,1.0],[353,317,1.0],[353,318,1.0],[353,319,1.0],[353,321,2.0],[353,322,1.0],[353,323,2.0],[353,324,1.0],[353,326,1.0],[353,328,1.0],[353,330,5.0],[353,331,2.0],[353,334,4.0],[353,335,1.0],[353,338,3.0],[353,339,1.0],[353,340,2.0],[353,343,4.0],[353,345,1.0],[353,346,3.0],[353,347,2.0],[353,350,7.0],[353,357,2.0],[353,359,1.0],[353,360,1.0],[353,361,3.0],[353,363,4.0],[353,364,1.0],[353,365,1.0],[353,366,3.0],[353,370,1.0],[353,371,10.0],[353,372,1.0],[353,373,1.0],[353,374,2.0],[353,375,1.0],[353,376,1.0],[353,377,1.0],[353,380,3.0],[353,383,1.0],[353,384,1.0],[353,385,2.0],[353,386,2.0],[353,388,4.0],[353,389,2.0],[353,390,9.0],[353,391,1.0],[353,393,1.0],[353,395,3.0],[353,397,5.0],[353,399,6.0],[353,402,3.0],[353,404,4.0],[353,405,4.0],[353,409,2.0],[353,412,1.0],[353,413,2.0],[353,417,1.0],[353,418,1.0],[353,420,4.0],[353,421,2.0],[353,426,1.0],[353,428,2.0],[353,434,1.0],[353,435,1.0],[353,441,2.0],[353,444,1.0],[353,449,1.0],[353,451,1.0],[353,455,2.0],[353,457,4.0],[353,463,1.0],[353,468,3.0],[353,472,2.0],[353,474,1.0],[354,3,1.0],[354,22,2.0],[354,26,1.0],[354,61,1.0],[354,93,2.0],[354,94,1.0],[354,108,1.0],[354,164,1.0],[354,176,4.0],[354,219,1.0],[354,226,1.0],[354,262,1.0],[354,282,2.0],[354,306,40.0],[354,310,3.0],[354,376,1.0],[354,405,1.0],[354,430,1.0],[354,438,3.0],[354,443,1.0],[354,453,1.0],[354,462,1.0],[355,153,2.0],[356,1,1.0],[356,53,1.0],[356,335,1.0],[356,383,1.0],[356,408,1.0],[357,0,1.0],[357,3,1.0],[357,17,2.0],[357,19,3.0],[357,21,1.0],[357,22,1.0],[357,26,1.0],[357,27,2.0],[357,29,1.0],[357,33,1.0],[357,35,1.0],[357,40,1.0],[357,42,2.0],[357,50,1.0],[357,51,1.0],[357,54,1.0],[357,56,1.0],[357,58,1.0],[357,59,1.0],[357,61,1.0],[357,63,1.0],[357,64,1.0],[357,65,1.0],[357,69,1.0],[357,75,2.0],[357,76,1.0],[357,77,1.0],[357,81,1.0],[357,83,3.0],[357,84,1.0],[357,88,1.0],[357,91,1.0],[357,92,3.0],[357,101,4.0],[357,105,1.0],[357,106,3.0],[357,108,44.0],[357,113,1.0],[357,114,1.0],[357,115,1.0],[357,116,1.0],[357,117,1.0],[357,125,5.0],[357,129,1.0],[357,133,3.0],[357,134,1.0],[357,141,1.0],[357,143,1.0],[357,145,1.0],[357,147,1.0],[357,152,1.0],[357,154,1.0],[357,161,1.0],[357,169,1.0],[357,170,1.0],[357,173,2.0],[357,175,4.0],[357,181,1.0],[357,192,1.0],[357,201,2.0],[357,210,1.0],[357,211,2.0],[357,218,1.0],[357,219,1.0],[357,222,1.0],[357,224,1.0],[357,227,1.0],[357,229,1.0],[357,236,1.0],[357,237,1.0],[357,238,22.0],[357,239,1.0],[357,240,3.0],[357,241,1.0],[357,242,2.0],[357,243,2.0],[357,251,3.0],[357,252,2.0],[357,253,2.0],[357,254,1.0],[357,255,2.0],[357,258,1.0],[357,263,2.0],[357,264,6.0],[357,267,3.0],[357,274,1.0],[357,276,1.0],[357,284,1.0],[357,290,1.0],[357,291,3.0],[357,301,2.0],[357,302,1.0],[357,304,1.0],[357,305,2.0],[357,309,1.0],[357,311,2.0],[357,312,2.0],[357,315,1.0],[357,321,3.0],[357,329,2.0],[357,339,3.0],[357,342,1.0],[357,343,1.0],[357,353,1.0],[357,354,1.0],[357,358,1.0],[357,360,1.0],[357,371,2.0],[357,372,1.0],[357,373,1.0],[357,375,2.0],[357,379,1.0],[357,386,2.0],[357,395,1.0],[357,397,1.0],[357,401,1.0],[357,413,2.0],[357,414,1.0],[357,431,1.0],[357,435,1.0],[357,436,1.0],[357,438,3.0],[357,441,1.0],[357,442,1.0],[357,443,1.0],[357,446,1.0],[357,451,1.0],[357,453,1.0],[357,454,1.0],[357,455,2.0],[357,456,1.0],[357,461,2.0],[357,467,6.0],[357,469,1.0],[357,473,2.0],[358,61,3.0],[358,81,1.0],[358,105,1.0],[358,135,21.0],[358,136,2.0],[358,137,1.0],[358,139,3.0],[358,153,14.0],[358,155,1.0],[358,177,1.0],[358,203,1.0],[358,205,1.0],[358,209,1.0],[358,213,1.0],[358,225,1.0],[358,227,1.0],[358,229,1.0],[358,230,1.0],[358,265,1.0],[358,283,1.0],[358,315,1.0],[358,344,1.0],[358,346,1.0],[358,347,2.0],[358,400,1.0],[358,406,9.0],[358,424,5.0],[358,432,3.0],[359,106,1.0],[359,117,1.0],[360,97,1.0],[360,451,1.0],[361,160,1.0],[361,209,1.0],[361,405,1.0],[362,59,2.0],[363,127,1.0],[363,333,2.0],[365,26,1.0],[365,96,2.0],[365,125,1.0],[365,152,1.0],[365,342,1.0],[365,344,1.0],[365,404,1.0],[366,13,5.0],[366,16,42.0],[366,21,6.0],[366,23,1.0],[366,26,6.0],[366,27,2.0],[366,29,1.0],[366,30,3.0],[366,31,6.0],[366,32,1.0],[366,35,4.0],[366,36,1.0],[366,40,3.0],[366,41,2.0],[366,47,1.0],[366,48,1.0],[366,49,1.0],[366,52,1.0],[366,81,2.0],[366,88,8.0],[366,95,1.0],[366,97,8.0],[366,98,1.0],[366,106,3.0],[366,114,1.0],[366,115,1.0],[366,122,1.0],[366,124,2.0],[366,129,1.0],[366,134,3.0],[366,136,2.0],[366,147,1.0],[366,150,1.0],[366,157,1.0],[366,162,1.0],[366,165,1.0],[366,169,1.0],[366,176,4.0],[366,181,9.0],[366,185,2.0],[366,190,5.0],[366,195,1.0],[366,198,1.0],[366,199,1.0],[366,201,1.0],[366,209,3.0],[366,210,2.0],[366,211,1.0],[366,216,7.0],[366,223,1.0],[366,224,1.0],[366,228,2.0],[366,232,1.0],[366,234,5.0],[366,238,14.0],[366,239,1.0],[366,246,2.0],[366,265,1.0],[366,283,1.0],[366,284,2.0],[366,292,1.0],[366,309,1.0],[366,310,3.0],[366,315,6.0],[366,319,1.0],[366,324,1.0],[366,325,1.0],[366,326,2.0],[366,328,1.0],[366,329,1.0],[366,334,1.0],[366,340,1.0],[366,345,1.0],[366,351,1.0],[366,352,1.0],[366,354,1.0],[366,356,5.0],[366,360,1.0],[366,362,1.0],[366,365,1.0],[366,366,1.0],[366,367,1.0],[366,371,1.0],[366,378,1.0],[366,401,2.0],[366,402,1.0],[366,411,2.0],[366,417,2.0],[366,420,2.0],[366,422,1.0],[366,426,1.0],[366,442,1.0],[366,447,2.0],[366,448,1.0],[366,470,2.0],[367,100,1.0],[367,122,1.0],[367,129,1.0],[367,156,1.0],[367,157,1.0],[367,175,2.0],[367,190,1.0],[367,315,1.0],[367,345,1.0],[368,27,1.0],[368,40,1.0],[368,46,1.0],[368,95,1.0],[368,104,5.0],[368,113,1.0],[368,156,1.0],[368,188,1.0],[368,217,8.0],[368,246,2.0],[368,353,1.0],[368,399,1.0],[368,409,1.0],[369,240,5.0],[370,165,2.0],[370,179,1.0],[370,317,2.0],[371,177,1.0],[371,190,1.0],[371,426,1.0],[372,200,1.0],[372,454,1.0],[373,53,1.0],[373,88,1.0],[373,100,1.0],[373,154,1.0],[373,156,1.0],[373,168,1.0],[373,244,1.0],[373,349,1.0],[373,372,2.0],[373,375,1.0],[373,409,1.0],[373,415,1.0],[374,108,2.0],[375,17,1.0],[375,215,2.0],[375,263,1.0],[376,44,4.0],[376,63,1.0],[376,79,1.0],[376,82,1.0],[376,84,1.0],[376,108,4.0],[376,184,1.0],[376,225,1.0],[376,238,8.0],[376,271,2.0],[376,273,4.0],[376,277,1.0],[376,286,4.0],[376,327,10.0],[376,352,2.0],[376,397,1.0],[376,427,1.0],[376,455,1.0],[377,53,1.0],[377,411,1.0],[378,2,1.0],[378,131,1.0],[378,134,1.0],[378,152,1.0],[378,162,1.0],[378,165,1.0],[378,211,1.0],[378,227,1.0],[378,351,1.0],[378,469,1.0],[379,103,1.0],[379,108,10.0],[379,261,4.0],[379,280,2.0],[379,297,1.0],[379,325,1.0],[379,437,1.0],[379,445,1.0],[380,3,1.0],[380,26,5.0],[380,35,1.0],[380,40,1.0],[380,53,1.0],[380,74,3.0],[380,81,2.0],[380,106,3.0],[380,111,1.0],[380,120,1.0],[380,121,1.0],[380,124,1.0],[380,126,1.0],[380,137,1.0],[380,143,2.0],[380,159,11.0],[380,162,2.0],[380,165,1.0],[380,170,2.0],[380,175,1.0],[380,182,1.0],[380,185,2.0],[380,190,4.0],[380,196,1.0],[380,199,2.0],[380,209,1.0],[380,226,1.0],[380,227,2.0],[380,285,4.0],[380,292,4.0],[380,294,2.0],[380,319,1.0],[380,328,1.0],[380,330,1.0],[380,331,1.0],[380,335,3.0],[380,339,1.0],[380,340,4.0],[380,350,2.0],[380,379,1.0],[380,386,2.0],[380,387,1.0],[380,388,1.0],[380,410,1.0],[381,12,1.0],[381,26,1.0],[381,51,1.0],[381,52,1.0],[381,118,1.0],[381,193,4.0],[381,239,1.0],[381,248,1.0],[381,365,1.0],[381,449,1.0],[382,26,1.0],[382,88,1.0],[382,292,1.0],[382,353,1.0],[382,388,1.0],[382,412,1.0],[382,418,1.0],[383,90,7.0],[383,122,2.0],[383,277,3.0],[384,0,322.0],[384,1,61.0],[384,2,63.0],[384,3,12.0],[384,4,191.0],[384,5,81.0],[384,6,7.0],[384,7,1.0],[384,8,20.0],[384,9,12.0],[384,10,1.0],[384,11,3.0],[384,12,4.0],[384,13,45.0],[384,14,170.0],[384,16,7936.0],[384,17,192.0],[384,18,82.0],[384,19,316.0],[384,21,375.0],[384,22,102.0],[384,23,244.0],[384,25,84.0],[384,26,148.0],[384,27,196.0],[384,28,99.0],[384,29,336.0],[384,30,99.0],[384,31,32.0],[384,32,159.0],[384,33,128.0],[384,34,334.0],[384,35,259.0],[384,36,77.0],[384,37,203.0],[384,38,73.0],[384,39,161.0],[384,40,214.0],[384,41,247.0],[384,42,207.0],[384,43,90.0],[384,44,384.0],[384,45,84.0],[384,46,94.0],[384,47,85.0],[384,48,223.0],[384,49,94.0],[384,50,114.0],[384,51,230.0],[384,52,389.0],[384,53,70.0],[384,54,48.0],[384,55,144.0],[384,56,89.0],[384,57,116.0],[384,58,63.0],[384,59,58.0],[384,60,363.0],[384,61,232.0],[384,62,265.0],[384,63,130.0],[384,64,297.0],[384,65,210.0],[384,66,401.0],[384,67,74.0],[384,68,92.0],[384,69,125.0],[384,70,35.0],[384,71,38.0],[384,72,183.0],[384,73,195.0],[384,74,67.0],[384,75,70.0],[384,76,292.0],[384,77,15.0],[384,78,140.0],[384,79,303.0],[384,80,69.0],[384,81,175.0],[384,82,266.0],[384,83,658.0],[384,84,316.0],[384,85,185.0],[384,86,72.0],[384,87,38.0],[384,88,313.0],[384,89,16.0],[384,90,94.0],[384,91,131.0],[384,92,493.0],[384,93,66.0],[384,94,128.0],[384,95,23.0],[384,96,21.0],[384,97,15.0],[384,98,249.0],[384,99,50.0],[384,100,30.0],[384,101,212.0],[384,102,127.0],[384,103,77.0],[384,104,89.0],[384,105,294.0],[384,106,587.0],[384,107,29.0],[384,108,16086.0],[384,109,180.0],[384,110,135.0],[384,111,154.0],[384,112,53.0],[384,113,150.0],[384,114,47.0],[384,115,107.0],[384,116,692.0],[384,117,105.0],[384,118,80.0],[384,119,33.0],[384,120,28.0],[384,121,31.0],[384,122,6.0],[384,123,62.0],[384,124,11.0],[384,125,197.0],[384,126,41.0],[384,127,38.0],[384,128,35.0],[384,129,28.0],[384,130,489.0],[384,131,108.0],[384,132,275.0],[384,133,182.0],[384,134,85.0],[384,136,190.0],[384,137,77.0],[384,138,45.0],[384,139,30.0],[384,140,144.0],[384,141,176.0],[384,142,511.0],[384,143,169.0],[384,144,127.0],[384,145,430.0],[384,146,1.0],[384,147,189.0],[384,148,85.0],[384,149,63.0],[384,150,50.0],[384,151,138.0],[384,152,222.0],[384,153,1.0],[384,154,82.0],[384,155,49.0],[384,156,166.0],[384,157,48.0],[384,158,226.0],[384,159,19.0],[384,160,80.0],[384,161,181.0],[384,162,61.0],[384,163,54.0],[384,164,164.0],[384,165,87.0],[384,166,49.0],[384,167,129.0],[384,168,45.0],[384,169,107.0],[384,170,47.0],[384,171,31.0],[384,172,66.0],[384,173,226.0],[384,174,48.0],[384,175,218.0],[384,176,132.0],[384,177,137.0],[384,178,43.0],[384,179,96.0],[384,180,249.0],[384,181,57.0],[384,182,52.0],[384,183,82.0],[384,184,66.0],[384,185,12.0],[384,186,31.0],[384,187,6.0],[384,188,39.0],[384,189,170.0],[384,190,327.0],[384,191,63.0],[384,192,149.0],[384,193,34.0],[384,194,153.0],[384,195,74.0],[384,196,39.0],[384,197,43.0],[384,198,34.0],[384,199,96.0],[384,200,473.0],[384,201,26.0],[384,202,407.0],[384,203,52.0],[384,204,373.0],[384,205,196.0],[384,206,26.0],[384,207,2.0],[384,208,10.0],[384,209,36.0],[384,210,61.0],[384,211,205.0],[384,212,35.0],[384,213,637.0],[384,214,103.0],[384,215,97.0],[384,216,216.0],[384,217,187.0],[384,218,125.0],[384,219,83.0],[384,220,95.0],[384,221,53.0],[384,222,235.0],[384,223,160.0],[384,224,233.0],[384,225,475.0],[384,226,6.0],[384,227,102.0],[384,228,3.0],[384,229,46.0],[384,230,19.0],[384,231,95.0],[384,232,128.0],[384,233,24.0],[384,234,642.0],[384,235,141.0],[384,236,261.0],[384,237,89.0],[384,238,2029.0],[384,239,120.0],[384,240,270.0],[384,241,620.0],[384,242,229.0],[384,243,120.0],[384,244,73.0],[384,245,158.0],[384,246,486.0],[384,247,24.0],[384,248,52.0],[384,249,90.0],[384,250,579.0],[384,251,190.0],[384,252,207.0],[384,253,306.0],[384,254,163.0],[384,255,331.0],[384,256,122.0],[384,257,444.0],[384,258,322.0],[384,259,612.0],[384,260,310.0],[384,261,351.0],[384,262,450.0],[384,263,421.0],[384,264,235.0],[384,265,206.0],[384,266,74.0],[384,267,200.0],[384,268,120.0],[384,269,184.0],[384,270,217.0],[384,271,83.0],[384,272,109.0],[384,273,272.0],[384,274,552.0],[384,275,152.0],[384,276,121.0],[384,277,314.0],[384,278,147.0],[384,279,323.0],[384,280,441.0],[384,281,225.0],[384,282,229.0],[384,283,31.0],[384,284,292.0],[384,285,196.0],[384,286,259.0],[384,287,37.0],[384,288,96.0],[384,289,365.0],[384,290,285.0],[384,291,265.0],[384,292,36.0],[384,293,200.0],[384,294,45.0],[384,295,112.0],[384,296,94.0],[384,297,290.0],[384,298,187.0],[384,299,669.0],[384,300,344.0],[384,301,561.0],[384,302,123.0],[384,303,242.0],[384,304,168.0],[384,305,114.0],[384,306,55.0],[384,307,259.0],[384,308,321.0],[384,309,194.0],[384,310,206.0],[384,311,161.0],[384,312,384.0],[384,313,213.0],[384,314,326.0],[384,315,131.0],[384,316,35.0],[384,317,73.0],[384,318,53.0],[384,319,162.0],[384,320,31.0],[384,321,724.0],[384,322,73.0],[384,323,65.0],[384,324,574.0],[384,325,438.0],[384,326,373.0],[384,327,138.0],[384,328,68.0],[384,329,59.0],[384,330,54.0],[384,331,4.0],[384,332,502.0],[384,333,6.0],[384,334,74.0],[384,335,51.0],[384,336,28.0],[384,337,179.0],[384,338,24.0],[384,339,107.0],[384,340,52.0],[384,341,316.0],[384,342,61.0],[384,343,269.0],[384,344,17.0],[384,345,151.0],[384,346,59.0],[384,347,95.0],[384,348,86.0],[384,349,47.0],[384,350,35.0],[384,351,38.0],[384,352,64.0],[384,353,5.0],[384,354,88.0],[384,356,71.0],[384,357,66.0],[384,358,22.0],[384,359,199.0],[384,360,73.0],[384,361,41.0],[384,362,71.0],[384,363,26.0],[384,364,617.0],[384,365,39.0],[384,366,9.0],[384,367,158.0],[384,368,5.0],[384,369,102.0],[384,370,63.0],[384,371,172.0],[384,372,83.0],[384,373,52.0],[384,374,15.0],[384,375,254.0],[384,376,307.0],[384,377,53.0],[384,378,59.0],[384,379,30.0],[384,380,207.0],[384,381,23.0],[384,382,113.0],[384,383,62.0],[384,384,61.0],[384,385,360.0],[384,386,34.0],[384,387,6.0],[384,388,29.0],[384,389,16.0],[384,390,114.0],[384,391,9.0],[384,392,100.0],[384,393,116.0],[384,394,33.0],[384,395,43.0],[384,396,10.0],[384,397,98.0],[384,398,114.0],[384,399,103.0],[384,400,21.0],[384,401,29.0],[384,402,21.0],[384,403,9.0],[384,404,6.0],[384,405,77.0],[384,406,5.0],[384,407,77.0],[384,408,16.0],[384,409,72.0],[384,410,93.0],[384,411,2.0],[384,412,62.0],[384,413,238.0],[384,414,90.0],[384,415,158.0],[384,416,41.0],[384,417,232.0],[384,418,150.0],[384,419,5.0],[384,420,6.0],[384,421,234.0],[384,422,35.0],[384,423,62.0],[384,425,58.0],[384,426,33.0],[384,427,342.0],[384,428,53.0],[384,429,102.0],[384,430,107.0],[384,431,202.0],[384,432,5.0],[384,433,14.0],[384,434,44.0],[384,435,148.0],[384,436,252.0],[384,437,175.0],[384,438,99.0],[384,439,69.0],[384,440,25.0],[384,441,78.0],[384,442,236.0],[384,443,569.0],[384,444,143.0],[384,445,123.0],[384,446,129.0],[384,447,16.0],[384,448,40.0],[384,449,77.0],[384,450,21.0],[384,451,147.0],[384,452,231.0],[384,453,280.0],[384,454,264.0],[384,455,164.0],[384,456,106.0],[384,457,114.0],[384,458,33.0],[384,459,25.0],[384,460,158.0],[384,461,259.0],[384,462,153.0],[384,463,287.0],[384,464,257.0],[384,465,351.0],[384,466,65.0],[384,467,309.0],[384,468,179.0],[384,469,235.0],[384,470,301.0],[384,471,6.0],[384,472,132.0],[384,473,101.0],[384,474,30.0],[384,475,87.0],[384,476,1.0],[384,477,242.0],[385,33,6.0],[385,40,1.0],[385,42,1.0],[385,60,2.0],[385,61,1.0],[385,77,2.0],[385,88,1.0],[385,99,2.0],[385,100,4.0],[385,118,6.0],[385,129,1.0],[385,137,1.0],[385,141,2.0],[385,152,1.0],[385,163,1.0],[385,165,1.0],[385,168,3.0],[385,175,1.0],[385,176,4.0],[385,189,3.0],[385,192,1.0],[385,194,4.0],[385,196,4.0],[385,197,3.0],[385,209,1.0],[385,233,1.0],[385,243,1.0],[385,290,1.0],[385,306,1.0],[385,315,1.0],[385,323,1.0],[385,328,2.0],[385,342,1.0],[385,345,1.0],[385,351,1.0],[385,362,1.0],[385,371,3.0],[385,375,1.0],[385,399,1.0],[385,407,1.0],[385,423,3.0],[385,441,1.0],[386,23,1.0],[386,26,1.0],[386,51,1.0],[386,52,1.0],[386,91,1.0],[386,100,1.0],[386,101,3.0],[386,102,2.0],[386,106,1.0],[386,108,3.0],[386,113,1.0],[386,187,1.0],[386,199,1.0],[386,238,2.0],[386,241,1.0],[386,243,1.0],[386,247,1.0],[386,269,2.0],[386,279,1.0],[386,302,1.0],[386,320,1.0],[386,330,1.0],[386,335,1.0],[386,341,1.0],[386,363,1.0],[386,449,1.0],[386,454,1.0],[386,456,1.0],[386,459,2.0],[386,464,1.0],[386,468,1.0],[386,474,1.0],[386,477,1.0],[387,107,1.0],[387,190,1.0],[387,232,1.0],[387,256,1.0],[387,285,1.0],[388,5,1.0],[388,26,2.0],[388,42,7.0],[388,68,3.0],[388,88,1.0],[388,89,1.0],[388,106,2.0],[388,118,1.0],[388,119,1.0],[388,122,1.0],[388,152,3.0],[388,162,1.0],[388,164,1.0],[388,176,3.0],[388,185,1.0],[388,187,2.0],[388,189,1.0],[388,190,1.0],[388,192,1.0],[388,193,1.0],[388,196,1.0],[388,199,1.0],[388,216,1.0],[388,217,1.0],[388,256,1.0],[388,287,1.0],[388,292,1.0],[388,300,1.0],[388,317,2.0],[388,323,1.0],[388,327,4.0],[388,361,1.0],[388,372,1.0],[388,385,1.0],[388,399,1.0],[388,441,1.0],[389,16,4.0],[389,50,1.0],[389,51,1.0],[389,70,1.0],[389,86,1.0],[389,92,2.0],[389,108,3.0],[389,109,1.0],[389,112,1.0],[389,116,1.0],[389,136,1.0],[389,138,1.0],[389,148,1.0],[389,153,1.0],[389,165,1.0],[389,170,1.0],[389,171,1.0],[389,176,1.0],[389,181,1.0],[389,213,1.0],[389,224,1.0],[389,225,1.0],[389,234,1.0],[389,246,1.0],[389,247,1.0],[389,250,1.0],[389,256,1.0],[389,257,1.0],[389,267,1.0],[389,272,1.0],[389,274,3.0],[389,276,1.0],[389,278,2.0],[389,280,1.0],[389,299,2.0],[389,307,1.0],[389,312,1.0],[389,313,1.0],[389,326,1.0],[389,355,5.0],[389,359,1.0],[389,364,1.0],[389,369,1.0],[389,410,1.0],[389,415,1.0],[389,423,1.0],[389,425,4.0],[389,431,1.0],[389,443,3.0],[389,455,1.0],[390,1,1.0],[390,18,1.0],[390,25,2.0],[390,26,1.0],[390,63,1.0],[390,70,1.0],[390,71,1.0],[390,75,2.0],[390,97,1.0],[390,98,1.0],[390,100,1.0],[390,105,1.0],[390,106,5.0],[390,111,1.0],[390,112,1.0],[390,113,1.0],[390,118,2.0],[390,120,1.0],[390,121,1.0],[390,126,1.0],[390,128,1.0],[390,137,1.0],[390,141,1.0],[390,170,1.0],[390,172,1.0],[390,184,1.0],[390,190,4.0],[390,191,1.0],[390,202,1.0],[390,204,1.0],[390,205,1.0],[390,207,1.0],[390,218,3.0],[390,231,1.0],[390,258,2.0],[390,265,1.0],[390,282,2.0],[390,283,1.0],[390,294,2.0],[390,317,1.0],[390,318,2.0],[390,320,2.0],[390,324,1.0],[390,331,4.0],[390,335,2.0],[390,347,1.0],[390,359,2.0],[390,362,1.0],[390,369,2.0],[390,374,1.0],[390,380,1.0],[390,386,1.0],[390,389,1.0],[390,392,1.0],[390,393,1.0],[390,426,1.0],[390,450,16.0],[390,456,1.0],[391,17,3.0],[392,16,2.0],[393,84,4.0],[394,26,1.0],[394,69,1.0],[394,108,1.0],[394,213,1.0],[394,285,1.0],[394,290,1.0],[394,377,1.0],[394,386,2.0],[395,3,1.0],[395,16,1.0],[395,30,1.0],[395,37,2.0],[395,42,2.0],[395,46,1.0],[395,50,1.0],[395,54,1.0],[395,59,4.0],[395,63,3.0],[395,73,5.0],[395,81,3.0],[395,84,1.0],[395,88,1.0],[395,89,2.0],[395,96,1.0],[395,99,1.0],[395,100,1.0],[395,105,1.0],[395,117,1.0],[395,120,2.0],[395,124,1.0],[395,126,1.0],[395,137,1.0],[395,144,1.0],[395,152,4.0],[395,168,1.0],[395,172,1.0],[395,176,1.0],[395,177,1.0],[395,185,1.0],[395,191,1.0],[395,192,2.0],[395,196,1.0],[395,197,1.0],[395,201,2.0],[395,209,1.0],[395,211,1.0],[395,212,1.0],[395,216,1.0],[395,219,1.0],[395,231,1.0],[395,239,3.0],[395,240,1.0],[395,247,1.0],[395,248,1.0],[395,263,1.0],[395,288,2.0],[395,294,2.0],[395,302,1.0],[395,309,1.0],[395,315,1.0],[395,326,1.0],[395,327,1.0],[395,331,2.0],[395,344,1.0],[395,346,1.0],[395,347,1.0],[395,352,1.0],[395,363,1.0],[395,366,1.0],[395,369,1.0],[395,375,1.0],[395,377,1.0],[395,384,2.0],[395,386,1.0],[395,390,1.0],[395,392,1.0],[395,395,2.0],[395,399,1.0],[395,460,6.0],[396,1,2.0],[396,2,1.0],[396,3,1.0],[396,5,1.0],[396,9,1.0],[396,14,2.0],[396,23,2.0],[396,25,1.0],[396,26,2.0],[396,28,1.0],[396,29,3.0],[396,31,2.0],[396,32,1.0],[396,40,1.0],[396,50,2.0],[396,57,1.0],[396,58,3.0],[396,60,1.0],[396,66,1.0],[396,70,3.0],[396,71,1.0],[396,72,1.0],[396,73,6.0],[396,78,1.0],[396,82,1.0],[396,89,3.0],[396,93,1.0],[396,96,1.0],[396,98,1.0],[396,100,4.0],[396,106,1.0],[396,111,1.0],[396,114,2.0],[396,119,2.0],[396,120,3.0],[396,121,3.0],[396,122,1.0],[396,123,1.0],[396,124,1.0],[396,125,2.0],[396,129,2.0],[396,131,1.0],[396,134,1.0],[396,136,1.0],[396,137,5.0],[396,139,1.0],[396,140,3.0],[396,143,3.0],[396,144,1.0],[396,145,2.0],[396,147,1.0],[396,151,9.0],[396,152,5.0],[396,154,2.0],[396,156,1.0],[396,159,4.0],[396,162,3.0],[396,164,4.0],[396,165,1.0],[396,168,2.0],[396,170,2.0],[396,175,2.0],[396,176,4.0],[396,178,1.0],[396,182,1.0],[396,183,3.0],[396,184,4.0],[396,186,2.0],[396,187,1.0],[396,188,2.0],[396,191,2.0],[396,193,3.0],[396,194,9.0],[396,195,1.0],[396,196,4.0],[396,198,1.0],[396,200,1.0],[396,201,2.0],[396,202,2.0],[396,203,1.0],[396,207,1.0],[396,208,1.0],[396,209,3.0],[396,211,5.0],[396,212,1.0],[396,216,2.0],[396,219,3.0],[396,220,1.0],[396,221,1.0],[396,227,2.0],[396,229,2.0],[396,230,3.0],[396,231,1.0],[396,232,1.0],[396,238,13.0],[396,239,5.0],[396,243,1.0],[396,244,3.0],[396,245,1.0],[396,247,3.0],[396,258,3.0],[396,259,2.0],[396,260,1.0],[396,267,5.0],[396,273,1.0],[396,276,1.0],[396,282,1.0],[396,285,3.0],[396,286,2.0],[396,290,1.0],[396,295,1.0],[396,298,1.0],[396,317,4.0],[396,318,3.0],[396,323,1.0],[396,328,1.0],[396,331,2.0],[396,338,2.0],[396,340,1.0],[396,341,1.0],[396,346,1.0],[396,347,3.0],[396,349,1.0],[396,353,1.0],[396,365,1.0],[396,366,1.0],[396,370,1.0],[396,371,4.0],[396,374,1.0],[396,375,1.0],[396,376,1.0],[396,377,1.0],[396,379,2.0],[396,380,3.0],[396,383,2.0],[396,384,2.0],[396,386,1.0],[396,387,3.0],[396,389,1.0],[396,391,2.0],[396,403,2.0],[396,404,1.0],[396,407,4.0],[396,408,3.0],[396,409,1.0],[396,410,1.0],[396,412,1.0],[396,421,1.0],[396,422,2.0],[396,423,2.0],[396,432,15.0],[396,459,1.0],[396,463,1.0],[397,13,3.0],[397,473,1.0],[398,1,1.0],[398,22,1.0],[398,38,1.0],[398,69,1.0],[398,93,1.0],[398,136,1.0],[398,139,1.0],[398,140,3.0],[398,165,1.0],[398,187,1.0],[398,191,1.0],[398,198,1.0],[398,202,1.0],[398,220,1.0],[398,222,1.0],[398,248,1.0],[398,294,2.0],[398,315,1.0],[398,318,1.0],[398,334,2.0],[398,343,1.0],[398,353,2.0],[398,354,1.0],[398,362,1.0],[398,364,1.0],[398,370,1.0],[398,372,1.0],[398,377,2.0],[398,380,2.0],[398,382,1.0],[398,457,1.0],[399,7,10.0],[399,27,1.0],[399,52,1.0],[399,56,1.0],[400,43,19.0],[400,336,2.0],[401,1,5.0],[401,5,1.0],[401,46,1.0],[401,108,2.0],[401,131,3.0],[401,137,1.0],[401,154,2.0],[401,191,1.0],[401,192,1.0],[401,196,1.0],[401,209,2.0],[401,263,2.0],[401,319,1.0],[401,431,1.0],[401,452,1.0],[402,18,3.0],[402,42,1.0],[402,88,1.0],[402,100,1.0],[402,106,1.0],[402,118,2.0],[402,122,1.0],[402,131,1.0],[402,152,1.0],[402,155,2.0],[402,159,1.0],[402,162,1.0],[402,168,1.0],[402,177,2.0],[402,187,1.0],[402,188,2.0],[402,193,1.0],[402,196,1.0],[402,197,2.0],[402,237,1.0],[402,317,1.0],[402,345,1.0],[402,352,1.0],[402,370,2.0],[402,376,1.0],[402,377,1.0],[402,380,6.0],[402,400,1.0],[402,412,1.0],[402,428,1.0],[403,139,2.0],[403,331,1.0],[404,194,2.0],[404,316,2.0],[404,347,1.0],[405,70,1.0],[405,88,3.0],[405,100,2.0],[405,105,1.0],[405,117,1.0],[405,126,1.0],[405,128,1.0],[405,152,3.0],[405,187,1.0],[405,205,1.0],[405,219,1.0],[405,222,2.0],[405,417,1.0],[405,439,1.0],[406,53,1.0],[406,286,1.0],[407,1,1.0],[407,22,1.0],[407,193,1.0],[407,202,3.0],[407,209,1.0],[407,216,1.0],[407,294,1.0],[407,313,1.0],[407,319,3.0],[407,380,2.0],[408,1,14.0],[408,2,6.0],[408,3,3.0],[408,5,3.0],[408,9,3.0],[408,13,1.0],[408,14,1.0],[408,16,41.0],[408,18,6.0],[408,22,2.0],[408,23,4.0],[408,25,7.0],[408,26,10.0],[408,27,2.0],[408,29,3.0],[408,30,2.0],[408,31,5.0],[408,32,1.0],[408,35,4.0],[408,38,2.0],[408,40,17.0],[408,43,1.0],[408,44,2.0],[408,46,3.0],[408,48,9.0],[408,49,1.0],[408,50,4.0],[408,52,2.0],[408,53,1.0],[408,57,2.0],[408,58,3.0],[408,60,1.0],[408,61,1.0],[408,63,3.0],[408,66,1.0],[408,67,1.0],[408,68,1.0],[408,70,6.0],[408,73,1.0],[408,75,1.0],[408,77,3.0],[408,80,2.0],[408,81,16.0],[408,83,1.0],[408,84,4.0],[408,88,24.0],[408,89,2.0],[408,90,7.0],[408,92,3.0],[408,93,3.0],[408,95,3.0],[408,97,4.0],[408,98,8.0],[408,99,1.0],[408,100,16.0],[408,102,2.0],[408,104,1.0],[408,105,7.0],[408,106,11.0],[408,108,1.0],[408,110,1.0],[408,111,2.0],[408,112,1.0],[408,113,2.0],[408,115,2.0],[408,117,4.0],[408,118,3.0],[408,119,6.0],[408,120,3.0],[408,121,2.0],[408,122,3.0],[408,124,1.0],[408,125,3.0],[408,126,5.0],[408,131,1.0],[408,134,5.0],[408,136,4.0],[408,137,3.0],[408,138,2.0],[408,139,2.0],[408,140,9.0],[408,141,1.0],[408,143,3.0],[408,144,1.0],[408,147,1.0],[408,149,1.0],[408,150,2.0],[408,151,3.0],[408,152,17.0],[408,153,15.0],[408,154,2.0],[408,155,4.0],[408,156,6.0],[408,158,2.0],[408,159,3.0],[408,160,3.0],[408,161,1.0],[408,162,9.0],[408,163,1.0],[408,165,4.0],[408,166,1.0],[408,167,2.0],[408,168,2.0],[408,170,3.0],[408,172,2.0],[408,173,3.0],[408,174,1.0],[408,175,2.0],[408,176,8.0],[408,177,1.0],[408,178,3.0],[408,179,3.0],[408,181,1.0],[408,185,1.0],[408,186,5.0],[408,187,1.0],[408,188,4.0],[408,190,5.0],[408,191,2.0],[408,193,3.0],[408,194,2.0],[408,195,2.0],[408,196,9.0],[408,197,2.0],[408,198,2.0],[408,200,2.0],[408,201,8.0],[408,202,1.0],[408,203,2.0],[408,204,1.0],[408,205,1.0],[408,206,3.0],[408,207,5.0],[408,209,5.0],[408,210,3.0],[408,211,1.0],[408,213,1.0],[408,215,1.0],[408,216,6.0],[408,217,1.0],[408,218,2.0],[408,219,2.0],[408,220,1.0],[408,222,2.0],[408,223,2.0],[408,224,2.0],[408,225,2.0],[408,226,5.0],[408,227,3.0],[408,228,3.0],[408,229,2.0],[408,230,5.0],[408,231,1.0],[408,232,2.0],[408,234,1.0],[408,235,3.0],[408,238,14.0],[408,245,1.0],[408,246,2.0],[408,247,2.0],[408,248,8.0],[408,249,3.0],[408,255,3.0],[408,258,6.0],[408,263,3.0],[408,265,2.0],[408,266,2.0],[408,268,4.0],[408,275,2.0],[408,282,1.0],[408,285,5.0],[408,286,4.0],[408,288,14.0],[408,292,3.0],[408,294,2.0],[408,295,1.0],[408,298,1.0],[408,305,1.0],[408,306,1.0],[408,310,5.0],[408,311,3.0],[408,313,1.0],[408,314,1.0],[408,315,7.0],[408,316,2.0],[408,317,7.0],[408,318,3.0],[408,319,2.0],[408,320,1.0],[408,326,1.0],[408,328,1.0],[408,330,4.0],[408,331,6.0],[408,332,2.0],[408,333,1.0],[408,334,1.0],[408,335,3.0],[408,337,2.0],[408,338,8.0],[408,339,1.0],[408,340,7.0],[408,342,1.0],[408,344,3.0],[408,346,3.0],[408,347,5.0],[408,348,1.0],[408,349,2.0],[408,350,2.0],[408,351,5.0],[408,354,1.0],[408,358,3.0],[408,359,3.0],[408,360,3.0],[408,362,2.0],[408,363,1.0],[408,365,1.0],[408,366,2.0],[408,367,2.0],[408,368,3.0],[408,369,3.0],[408,370,4.0],[408,371,4.0],[408,372,3.0],[408,373,5.0],[408,374,1.0],[408,376,1.0],[408,377,3.0],[408,378,6.0],[408,380,4.0],[408,381,1.0],[408,382,6.0],[408,383,2.0],[408,384,1.0],[408,385,1.0],[408,386,3.0],[408,387,3.0],[408,388,1.0],[408,390,6.0],[408,391,4.0],[408,393,2.0],[408,394,2.0],[408,395,10.0],[408,396,2.0],[408,397,2.0],[408,398,2.0],[408,400,1.0],[408,402,1.0],[408,403,2.0],[408,404,1.0],[408,405,1.0],[408,408,5.0],[408,414,1.0],[408,416,2.0],[408,419,1.0],[408,420,2.0],[408,422,1.0],[408,423,4.0],[408,426,2.0],[408,430,1.0],[408,431,1.0],[408,432,7.0],[408,434,1.0],[408,435,1.0],[408,436,2.0],[408,437,2.0],[408,438,3.0],[408,439,3.0],[408,441,9.0],[408,444,2.0],[408,447,1.0],[408,448,1.0],[408,449,1.0],[408,450,5.0],[408,452,1.0],[408,456,3.0],[408,457,1.0],[408,458,1.0],[408,463,2.0],[408,466,1.0],[409,246,1.0],[409,377,1.0],[409,380,1.0],[410,411,2.0],[411,19,2.0],[411,21,1.0],[411,27,1.0],[411,32,1.0],[411,39,2.0],[411,40,1.0],[411,41,3.0],[411,46,1.0],[411,51,1.0],[411,55,2.0],[411,57,1.0],[411,60,1.0],[411,61,1.0],[411,62,2.0],[411,64,2.0],[411,66,1.0],[411,67,1.0],[411,69,2.0],[411,78,1.0],[411,79,2.0],[411,84,1.0],[411,88,3.0],[411,92,1.0],[411,101,1.0],[411,103,1.0],[411,106,2.0],[411,108,50.0],[411,110,1.0],[411,113,1.0],[411,116,1.0],[411,125,2.0],[411,131,2.0],[411,137,1.0],[411,142,1.0],[411,143,1.0],[411,145,2.0],[411,152,1.0],[411,159,1.0],[411,164,1.0],[411,165,1.0],[411,169,2.0],[411,170,1.0],[411,174,1.0],[411,177,1.0],[411,183,1.0],[411,185,1.0],[411,192,2.0],[411,199,1.0],[411,200,3.0],[411,202,1.0],[411,203,1.0],[411,204,4.0],[411,213,2.0],[411,214,1.0],[411,216,1.0],[411,219,2.0],[411,224,1.0],[411,225,1.0],[411,227,1.0],[411,232,1.0],[411,234,2.0],[411,236,2.0],[411,238,6.0],[411,240,1.0],[411,241,1.0],[411,250,1.0],[411,252,1.0],[411,255,1.0],[411,257,1.0],[411,260,1.0],[411,264,5.0],[411,267,1.0],[411,269,2.0],[411,270,1.0],[411,273,3.0],[411,274,1.0],[411,277,1.0],[411,279,1.0],[411,283,1.0],[411,286,1.0],[411,291,2.0],[411,293,3.0],[411,297,1.0],[411,299,2.0],[411,300,1.0],[411,311,1.0],[411,325,4.0],[411,341,2.0],[411,347,1.0],[411,353,1.0],[411,364,3.0],[411,371,1.0],[411,374,1.0],[411,375,1.0],[411,376,1.0],[411,380,2.0],[411,382,1.0],[411,397,1.0],[411,399,1.0],[411,405,2.0],[411,409,1.0],[411,412,2.0],[411,417,1.0],[411,421,1.0],[411,425,1.0],[411,429,4.0],[411,431,1.0],[411,439,1.0],[411,441,1.0],[411,449,2.0],[411,452,1.0],[411,454,2.0],[411,456,1.0],[411,462,1.0],[411,463,2.0],[411,466,1.0],[412,105,1.0],[413,18,2.0],[413,26,1.0],[413,88,2.0],[413,106,1.0],[413,139,1.0],[413,198,1.0],[413,216,1.0],[413,238,2.0],[413,245,1.0],[413,294,1.0],[413,302,2.0],[413,315,1.0],[413,338,1.0],[413,437,1.0],[414,369,1.0],[415,68,1.0],[415,111,1.0],[415,159,1.0],[415,315,1.0],[415,345,2.0],[415,390,1.0],[416,88,1.0],[416,98,1.0],[416,147,1.0],[416,152,2.0],[416,373,1.0],[416,408,1.0],[416,472,1.0],[417,4,1.0],[417,19,1.0],[417,48,1.0],[417,60,1.0],[417,221,1.0],[417,238,2.0],[417,252,1.0],[417,253,1.0],[417,298,1.0],[417,391,1.0],[417,446,1.0],[417,456,1.0],[418,4,1.0],[418,17,1.0],[418,19,2.0],[418,42,1.0],[418,44,1.0],[418,59,1.0],[418,74,1.0],[418,88,2.0],[418,103,2.0],[418,108,12.0],[418,124,2.0],[418,130,4.0],[418,143,1.0],[418,145,1.0],[418,192,1.0],[418,204,1.0],[418,220,1.0],[418,238,4.0],[418,242,1.0],[418,243,1.0],[418,257,1.0],[418,266,1.0],[418,267,3.0],[418,269,1.0],[418,272,2.0],[418,283,1.0],[418,286,2.0],[418,289,2.0],[418,294,1.0],[418,298,1.0],[418,299,1.0],[418,308,1.0],[418,311,2.0],[418,315,1.0],[418,321,1.0],[418,341,1.0],[418,385,1.0],[418,405,1.0],[418,427,2.0],[418,441,1.0],[418,443,1.0],[418,445,1.0],[418,457,1.0],[418,461,2.0],[418,462,1.0],[418,469,1.0],[418,477,1.0],[419,106,2.0],[419,153,1.0],[419,432,1.0],[420,277,3.0],[421,425,6.0],[422,4,1.0],[422,5,3.0],[422,16,17.0],[422,19,5.0],[422,21,3.0],[422,22,1.0],[422,23,6.0],[422,26,1.0],[422,27,4.0],[422,29,4.0],[422,32,2.0],[422,34,4.0],[422,35,8.0],[422,36,3.0],[422,43,3.0],[422,44,1.0],[422,46,2.0],[422,49,2.0],[422,52,1.0],[422,60,8.0],[422,62,11.0],[422,64,2.0],[422,65,3.0],[422,75,2.0],[422,79,5.0],[422,80,1.0],[422,83,3.0],[422,84,7.0],[422,85,2.0],[422,87,1.0],[422,88,1.0],[422,90,15.0],[422,92,3.0],[422,93,2.0],[422,94,1.0],[422,95,1.0],[422,98,2.0],[422,106,2.0],[422,108,125.0],[422,109,1.0],[422,111,1.0],[422,117,1.0],[422,118,3.0],[422,122,1.0],[422,124,1.0],[422,125,1.0],[422,127,2.0],[422,130,15.0],[422,131,1.0],[422,134,1.0],[422,136,3.0],[422,137,1.0],[422,138,1.0],[422,140,2.0],[422,141,1.0],[422,144,1.0],[422,145,6.0],[422,151,3.0],[422,155,1.0],[422,156,1.0],[422,157,2.0],[422,158,3.0],[422,160,1.0],[422,164,3.0],[422,165,1.0],[422,175,7.0],[422,179,4.0],[422,183,1.0],[422,184,1.0],[422,186,2.0],[422,188,1.0],[422,190,1.0],[422,200,2.0],[422,202,3.0],[422,204,1.0],[422,205,1.0],[422,206,1.0],[422,210,1.0],[422,211,7.0],[422,212,1.0],[422,214,1.0],[422,215,1.0],[422,217,4.0],[422,218,3.0],[422,220,1.0],[422,222,1.0],[422,224,1.0],[422,225,7.0],[422,227,1.0],[422,232,1.0],[422,233,1.0],[422,235,3.0],[422,237,3.0],[422,238,7.0],[422,241,4.0],[422,243,2.0],[422,246,8.0],[422,248,1.0],[422,250,5.0],[422,252,4.0],[422,255,4.0],[422,257,4.0],[422,258,1.0],[422,259,7.0],[422,260,9.0],[422,261,5.0],[422,262,3.0],[422,263,3.0],[422,273,3.0],[422,274,4.0],[422,275,6.0],[422,277,8.0],[422,278,2.0],[422,279,4.0],[422,280,3.0],[422,281,2.0],[422,282,3.0],[422,284,4.0],[422,285,1.0],[422,286,2.0],[422,289,9.0],[422,290,7.0],[422,291,4.0],[422,296,3.0],[422,297,8.0],[422,298,3.0],[422,299,1.0],[422,301,2.0],[422,303,2.0],[422,307,3.0],[422,308,1.0],[422,309,5.0],[422,312,1.0],[422,313,1.0],[422,315,1.0],[422,317,2.0],[422,318,2.0],[422,319,3.0],[422,324,3.0],[422,325,4.0],[422,330,5.0],[422,332,1.0],[422,337,5.0],[422,338,2.0],[422,340,1.0],[422,343,6.0],[422,345,3.0],[422,348,1.0],[422,352,1.0],[422,354,2.0],[422,356,2.0],[422,359,3.0],[422,362,5.0],[422,364,2.0],[422,365,5.0],[422,367,6.0],[422,369,2.0],[422,373,1.0],[422,375,3.0],[422,376,1.0],[422,380,3.0],[422,382,3.0],[422,383,1.0],[422,385,2.0],[422,386,1.0],[422,388,2.0],[422,390,1.0],[422,392,1.0],[422,394,1.0],[422,399,1.0],[422,405,1.0],[422,410,1.0],[422,412,1.0],[422,417,3.0],[422,418,1.0],[422,421,2.0],[422,429,1.0],[422,431,1.0],[422,437,6.0],[422,440,1.0],[422,443,2.0],[422,444,1.0],[422,445,3.0],[422,448,1.0],[422,451,4.0],[422,452,7.0],[422,453,2.0],[422,454,6.0],[422,457,2.0],[422,461,2.0],[422,462,2.0],[422,468,1.0],[422,469,2.0],[422,470,6.0],[422,472,1.0],[422,473,1.0],[422,474,1.0],[422,475,3.0],[422,477,3.0],[423,25,1.0],[423,26,1.0],[423,40,2.0],[423,63,1.0],[423,75,1.0],[423,77,1.0],[423,99,3.0],[423,111,1.0],[423,131,1.0],[423,134,1.0],[423,165,1.0],[423,167,1.0],[423,186,1.0],[423,188,1.0],[423,206,1.0],[423,210,1.0],[423,211,1.0],[423,240,1.0],[423,287,1.0],[423,305,1.0],[423,317,2.0],[423,320,15.0],[423,330,2.0],[423,356,2.0],[423,376,2.0],[423,380,1.0],[423,403,1.0],[423,411,1.0],[423,432,1.0],[423,472,1.0],[424,33,2.0],[424,48,1.0],[424,97,1.0],[424,151,1.0],[424,196,1.0],[424,230,1.0],[424,239,1.0],[424,294,1.0],[424,325,1.0],[424,331,1.0],[425,0,4.0],[425,14,2.0],[425,17,5.0],[425,26,2.0],[425,32,1.0],[425,33,2.0],[425,40,1.0],[425,42,1.0],[425,53,1.0],[425,61,1.0],[425,63,1.0],[425,65,1.0],[425,68,1.0],[425,70,1.0],[425,73,5.0],[425,75,1.0],[425,77,2.0],[425,81,1.0],[425,88,2.0],[425,96,1.0],[425,97,1.0],[425,99,1.0],[425,100,2.0],[425,105,3.0],[425,106,5.0],[425,108,1.0],[425,117,5.0],[425,118,3.0],[425,120,1.0],[425,122,2.0],[425,123,1.0],[425,126,1.0],[425,134,2.0],[425,136,1.0],[425,139,2.0],[425,141,1.0],[425,143,1.0],[425,144,8.0],[425,145,1.0],[425,152,18.0],[425,154,1.0],[425,156,1.0],[425,162,2.0],[425,164,1.0],[425,165,4.0],[425,168,3.0],[425,170,1.0],[425,172,1.0],[425,174,1.0],[425,175,1.0],[425,177,1.0],[425,178,1.0],[425,180,1.0],[425,184,1.0],[425,188,1.0],[425,190,2.0],[425,192,2.0],[425,193,1.0],[425,194,8.0],[425,196,2.0],[425,197,3.0],[425,201,2.0],[425,211,1.0],[425,215,3.0],[425,218,1.0],[425,220,1.0],[425,222,1.0],[425,228,1.0],[425,230,2.0],[425,235,1.0],[425,237,1.0],[425,238,2.0],[425,246,3.0],[425,250,1.0],[425,265,1.0],[425,266,1.0],[425,275,1.0],[425,298,1.0],[425,310,1.0],[425,313,1.0],[425,316,1.0],[425,325,1.0],[425,329,1.0],[425,335,1.0],[425,342,2.0],[425,343,2.0],[425,345,1.0],[425,346,2.0],[425,347,1.0],[425,349,3.0],[425,351,4.0],[425,362,1.0],[425,365,1.0],[425,371,1.0],[425,372,3.0],[425,385,1.0],[425,392,1.0],[425,394,1.0],[425,402,1.0],[425,404,1.0],[425,407,1.0],[425,412,1.0],[425,423,1.0],[425,436,1.0],[425,437,1.0],[425,444,2.0],[425,454,1.0],[426,108,1.0],[426,121,1.0],[426,156,1.0],[427,14,1.0],[427,19,1.0],[427,57,1.0],[427,84,1.0],[427,95,1.0],[427,109,3.0],[427,124,2.0],[427,128,1.0],[427,137,1.0],[427,190,1.0],[427,212,1.0],[427,213,2.0],[427,215,1.0],[427,256,1.0],[427,267,1.0],[427,285,2.0],[427,290,2.0],[427,333,19.0],[427,334,2.0],[427,348,1.0],[427,358,1.0],[427,360,2.0],[427,374,1.0],[427,379,1.0],[427,385,1.0],[427,398,1.0],[427,402,1.0],[427,470,1.0],[428,44,3.0],[428,241,1.0],[429,0,2.0],[429,1,3.0],[429,2,2.0],[429,4,2.0],[429,8,1.0],[429,14,1.0],[429,16,9.0],[429,17,7.0],[429,18,1.0],[429,19,2.0],[429,25,2.0],[429,26,2.0],[429,29,1.0],[429,30,2.0],[429,33,5.0],[429,37,4.0],[429,39,5.0],[429,40,1.0],[429,41,1.0],[429,42,4.0],[429,44,3.0],[429,46,1.0],[429,48,2.0],[429,49,1.0],[429,50,1.0],[429,51,3.0],[429,52,1.0],[429,55,2.0],[429,56,5.0],[429,59,3.0],[429,60,1.0],[429,61,11.0],[429,63,1.0],[429,64,1.0],[429,65,7.0],[429,66,3.0],[429,67,3.0],[429,68,1.0],[429,69,4.0],[429,72,6.0],[429,73,2.0],[429,74,5.0],[429,76,5.0],[429,78,4.0],[429,79,3.0],[429,80,1.0],[429,83,1.0],[429,84,2.0],[429,86,1.0],[429,87,1.0],[429,89,1.0],[429,90,1.0],[429,92,18.0],[429,94,13.0],[429,97,1.0],[429,99,2.0],[429,101,6.0],[429,102,1.0],[429,103,3.0],[429,104,3.0],[429,105,3.0],[429,106,5.0],[429,108,65.0],[429,110,1.0],[429,113,1.0],[429,114,2.0],[429,115,3.0],[429,118,1.0],[429,123,1.0],[429,125,7.0],[429,127,1.0],[429,128,1.0],[429,131,4.0],[429,132,3.0],[429,133,3.0],[429,134,3.0],[429,136,5.0],[429,141,2.0],[429,142,1.0],[429,143,1.0],[429,144,5.0],[429,145,2.0],[429,151,1.0],[429,152,6.0],[429,154,4.0],[429,157,1.0],[429,158,1.0],[429,159,1.0],[429,160,2.0],[429,161,1.0],[429,163,2.0],[429,164,2.0],[429,167,1.0],[429,168,1.0],[429,169,5.0],[429,173,2.0],[429,177,1.0],[429,178,1.0],[429,180,12.0],[429,182,1.0],[429,183,1.0],[429,184,1.0],[429,189,1.0],[429,190,4.0],[429,192,2.0],[429,194,2.0],[429,195,1.0],[429,197,1.0],[429,199,1.0],[429,200,1.0],[429,202,3.0],[429,205,1.0],[429,211,3.0],[429,212,2.0],[429,213,2.0],[429,214,5.0],[429,216,1.0],[429,217,3.0],[429,220,4.0],[429,221,3.0],[429,222,5.0],[429,223,1.0],[429,224,2.0],[429,225,2.0],[429,233,1.0],[429,234,2.0],[429,236,2.0],[429,238,48.0],[429,239,2.0],[429,240,9.0],[429,241,3.0],[429,242,2.0],[429,243,1.0],[429,244,2.0],[429,245,4.0],[429,247,1.0],[429,250,2.0],[429,251,12.0],[429,252,1.0],[429,253,2.0],[429,254,1.0],[429,255,4.0],[429,256,1.0],[429,257,1.0],[429,258,3.0],[429,260,1.0],[429,261,1.0],[429,262,1.0],[429,263,2.0],[429,264,22.0],[429,267,7.0],[429,268,1.0],[429,269,7.0],[429,270,2.0],[429,272,1.0],[429,273,4.0],[429,274,2.0],[429,277,2.0],[429,278,2.0],[429,279,3.0],[429,282,2.0],[429,283,1.0],[429,284,2.0],[429,286,7.0],[429,288,2.0],[429,291,1.0],[429,293,7.0],[429,294,2.0],[429,296,1.0],[429,297,2.0],[429,298,1.0],[429,299,1.0],[429,300,1.0],[429,301,2.0],[429,302,1.0],[429,305,9.0],[429,306,1.0],[429,307,1.0],[429,308,1.0],[429,310,3.0],[429,311,1.0],[429,312,4.0],[429,313,1.0],[429,314,2.0],[429,315,2.0],[429,316,1.0],[429,319,1.0],[429,321,1.0],[429,324,1.0],[429,325,1.0],[429,326,1.0],[429,327,3.0],[429,332,1.0],[429,333,1.0],[429,334,3.0],[429,335,1.0],[429,337,1.0],[429,339,6.0],[429,341,3.0],[429,342,1.0],[429,343,1.0],[429,345,2.0],[429,346,2.0],[429,348,3.0],[429,349,1.0],[429,350,1.0],[429,352,2.0],[429,354,1.0],[429,365,1.0],[429,371,3.0],[429,373,1.0],[429,374,2.0],[429,377,1.0],[429,384,3.0],[429,390,1.0],[429,391,2.0],[429,392,4.0],[429,393,1.0],[429,397,1.0],[429,398,1.0],[429,403,2.0],[429,407,3.0],[429,409,1.0],[429,413,5.0],[429,415,4.0],[429,416,1.0],[429,421,1.0],[429,423,4.0],[429,427,4.0],[429,428,1.0],[429,429,3.0],[429,430,1.0],[429,434,1.0],[429,436,3.0],[429,438,7.0],[429,439,4.0],[429,441,1.0],[429,442,5.0],[429,443,1.0],[429,446,2.0],[429,448,3.0],[429,451,5.0],[429,452,1.0],[429,453,3.0],[429,454,1.0],[429,455,2.0],[429,456,2.0],[429,459,1.0],[429,460,6.0],[429,462,1.0],[429,463,4.0],[429,464,5.0],[429,465,6.0],[429,467,3.0],[429,468,7.0],[429,469,1.0],[429,473,3.0],[429,475,1.0],[430,100,1.0],[430,198,1.0],[430,260,1.0],[431,40,1.0],[431,64,1.0],[431,117,1.0],[431,248,2.0],[431,318,1.0],[432,0,6.0],[432,17,5.0],[432,25,1.0],[432,44,1.0],[432,45,5.0],[432,51,1.0],[432,55,2.0],[432,65,2.0],[432,115,1.0],[432,125,2.0],[432,132,1.0],[432,147,2.0],[432,153,9.0],[432,178,1.0],[432,197,2.0],[432,225,3.0],[432,237,4.0],[432,241,1.0],[432,264,3.0],[432,269,4.0],[432,274,2.0],[432,301,1.0],[432,336,52.0],[432,337,6.0],[432,341,1.0],[432,406,56.0],[432,424,4.0],[432,443,1.0],[432,473,1.0],[432,476,16.0],[432,477,1.0],[433,64,1.0],[433,341,1.0],[433,367,1.0],[434,44,2.0],[435,32,1.0],[435,42,2.0],[435,50,1.0],[435,100,1.0],[435,116,1.0],[435,160,1.0],[435,185,1.0],[435,197,1.0],[435,379,1.0],[436,56,1.0],[436,65,1.0],[437,264,4.0],[437,274,1.0],[438,34,1.0],[438,62,1.0],[438,90,1.0],[438,101,1.0],[438,108,2.0],[438,136,1.0],[438,238,6.0],[438,240,3.0],[438,245,1.0],[438,259,1.0],[438,318,1.0],[438,352,1.0],[438,451,1.0],[438,477,1.0],[439,16,60.0],[439,18,1.0],[439,23,1.0],[439,26,2.0],[439,27,1.0],[439,35,1.0],[439,36,1.0],[439,40,1.0],[439,41,5.0],[439,42,2.0],[439,44,1.0],[439,47,1.0],[439,49,2.0],[439,51,2.0],[439,53,1.0],[439,63,2.0],[439,75,4.0],[439,78,2.0],[439,83,1.0],[439,88,4.0],[439,89,2.0],[439,93,3.0],[439,95,1.0],[439,106,3.0],[439,107,1.0],[439,113,3.0],[439,121,7.0],[439,122,1.0],[439,123,1.0],[439,128,2.0],[439,134,6.0],[439,135,9.0],[439,136,1.0],[439,137,1.0],[439,156,2.0],[439,157,3.0],[439,159,3.0],[439,160,1.0],[439,163,2.0],[439,164,1.0],[439,168,2.0],[439,169,4.0],[439,173,1.0],[439,176,1.0],[439,177,4.0],[439,188,4.0],[439,192,2.0],[439,194,3.0],[439,198,1.0],[439,209,2.0],[439,210,5.0],[439,213,24.0],[439,216,12.0],[439,217,1.0],[439,218,1.0],[439,222,1.0],[439,223,1.0],[439,226,1.0],[439,228,1.0],[439,229,2.0],[439,231,4.0],[439,232,5.0],[439,234,1.0],[439,240,2.0],[439,241,2.0],[439,246,3.0],[439,249,1.0],[439,258,4.0],[439,259,1.0],[439,285,2.0],[439,293,2.0],[439,298,22.0],[439,310,2.0],[439,315,2.0],[439,320,14.0],[439,323,2.0],[439,326,1.0],[439,328,4.0],[439,330,2.0],[439,331,1.0],[439,336,2.0],[439,338,1.0],[439,340,2.0],[439,351,1.0],[439,357,1.0],[439,365,3.0],[439,366,7.0],[439,368,3.0],[439,369,2.0],[439,371,25.0],[439,373,1.0],[439,376,2.0],[439,377,1.0],[439,382,3.0],[439,389,3.0],[439,391,1.0],[439,395,1.0],[439,396,1.0],[439,398,1.0],[439,400,2.0],[439,407,3.0],[439,411,3.0],[439,412,1.0],[439,416,1.0],[439,418,1.0],[439,422,4.0],[439,435,1.0],[439,448,1.0],[439,455,3.0],[439,457,4.0],[439,474,1.0],[440,17,2.0],[440,93,1.0],[440,121,2.0],[440,165,1.0],[440,205,1.0],[440,255,2.0],[440,366,1.0],[441,277,2.0],[442,1,1.0],[442,2,3.0],[442,18,3.0],[442,22,1.0],[442,26,1.0],[442,37,1.0],[442,38,1.0],[442,49,27.0],[442,70,3.0],[442,71,1.0],[442,74,2.0],[442,88,1.0],[442,96,1.0],[442,99,1.0],[442,100,1.0],[442,117,1.0],[442,120,1.0],[442,128,1.0],[442,176,2.0],[442,179,1.0],[442,187,1.0],[442,200,1.0],[442,221,1.0],[442,230,1.0],[442,232,1.0],[442,234,1.0],[442,238,2.0],[442,247,1.0],[442,267,1.0],[442,268,2.0],[442,306,1.0],[442,323,1.0],[442,327,2.0],[442,329,1.0],[442,344,1.0],[442,348,1.0],[442,349,1.0],[442,350,1.0],[442,365,1.0],[442,370,1.0],[442,397,1.0],[442,398,1.0],[442,407,1.0],[442,437,2.0],[442,472,1.0],[443,466,1.0],[444,13,1.0],[444,64,1.0],[445,1,1.0],[445,2,1.0],[445,4,1.0],[445,6,1.0],[445,11,1.0],[445,12,1.0],[445,13,1.0],[445,16,114.0],[445,23,1.0],[445,28,3.0],[445,29,3.0],[445,34,1.0],[445,35,3.0],[445,39,1.0],[445,44,1.0],[445,45,3.0],[445,46,1.0],[445,48,2.0],[445,51,1.0],[445,53,1.0],[445,56,2.0],[445,60,2.0],[445,61,1.0],[445,64,1.0],[445,66,2.0],[445,68,1.0],[445,71,1.0],[445,73,1.0],[445,74,1.0],[445,76,1.0],[445,79,1.0],[445,80,1.0],[445,82,2.0],[445,84,2.0],[445,88,3.0],[445,91,1.0],[445,92,1.0],[445,94,1.0],[445,98,1.0],[445,106,1.0],[445,108,54.0],[445,113,3.0],[445,116,3.0],[445,118,1.0],[445,120,2.0],[445,129,1.0],[445,130,8.0],[445,133,1.0],[445,137,2.0],[445,141,1.0],[445,142,1.0],[445,145,2.0],[445,159,1.0],[445,164,2.0],[445,166,1.0],[445,167,1.0],[445,169,1.0],[445,175,1.0],[445,180,1.0],[445,185,1.0],[445,189,2.0],[445,191,1.0],[445,195,1.0],[445,196,1.0],[445,199,1.0],[445,200,3.0],[445,202,1.0],[445,210,1.0],[445,215,2.0],[445,216,2.0],[445,219,1.0],[445,224,1.0],[445,225,3.0],[445,229,1.0],[445,232,1.0],[445,233,1.0],[445,235,1.0],[445,238,28.0],[445,245,2.0],[445,248,2.0],[445,250,6.0],[445,255,3.0],[445,256,1.0],[445,257,1.0],[445,258,1.0],[445,259,1.0],[445,260,1.0],[445,261,1.0],[445,262,7.0],[445,264,1.0],[445,269,1.0],[445,270,2.0],[445,271,1.0],[445,274,2.0],[445,275,3.0],[445,278,1.0],[445,280,1.0],[445,281,1.0],[445,284,1.0],[445,285,3.0],[445,286,5.0],[445,289,2.0],[445,291,1.0],[445,293,2.0],[445,297,1.0],[445,299,1.0],[445,300,4.0],[445,301,1.0],[445,303,2.0],[445,305,1.0],[445,306,1.0],[445,308,1.0],[445,309,2.0],[445,311,2.0],[445,312,2.0],[445,318,1.0],[445,321,2.0],[445,322,1.0],[445,324,4.0],[445,325,3.0],[445,326,3.0],[445,332,1.0],[445,340,1.0],[445,342,1.0],[445,343,2.0],[445,345,1.0],[445,349,1.0],[445,360,1.0],[445,364,7.0],[445,371,1.0],[445,378,1.0],[445,380,1.0],[445,383,1.0],[445,393,1.0],[445,397,1.0],[445,398,1.0],[445,404,1.0],[445,405,1.0],[445,413,1.0],[445,418,1.0],[445,427,1.0],[445,431,1.0],[445,434,1.0],[445,435,1.0],[445,436,1.0],[445,438,1.0],[445,442,1.0],[445,443,4.0],[445,451,1.0],[445,453,6.0],[445,454,2.0],[445,460,1.0],[445,462,1.0],[445,463,3.0],[445,465,3.0],[445,466,1.0],[445,468,1.0],[445,469,1.0],[445,470,2.0],[445,473,2.0],[445,477,1.0],[446,30,2.0],[447,16,248.0],[447,45,6.0],[447,107,1.0],[448,181,1.0],[449,3,1.0],[449,23,1.0],[449,40,1.0],[449,68,1.0],[449,81,1.0],[449,88,1.0],[449,97,1.0],[449,105,1.0],[449,143,1.0],[449,166,1.0],[449,213,2.0],[449,232,1.0],[449,264,5.0],[449,285,1.0],[449,317,1.0],[449,377,1.0],[450,63,3.0],[450,68,1.0],[450,84,1.0],[450,88,6.0],[450,90,11.0],[450,98,2.0],[450,105,4.0],[450,117,1.0],[450,138,7.0],[450,140,1.0],[450,162,1.0],[450,186,1.0],[450,188,1.0],[450,194,3.0],[450,206,1.0],[450,252,1.0],[450,346,2.0],[450,351,1.0],[450,357,4.0],[450,366,1.0],[450,371,1.0],[450,386,1.0],[450,403,1.0],[450,428,1.0],[450,457,1.0],[450,459,4.0],[451,11,13.0],[451,16,1.0],[451,20,11.0],[451,24,5.0],[451,146,3.0],[451,419,13.0],[452,288,3.0],[453,0,9.0],[453,2,1.0],[453,18,5.0],[453,19,1.0],[453,30,1.0],[453,41,3.0],[453,42,2.0],[453,44,3.0],[453,52,1.0],[453,61,3.0],[453,65,5.0],[453,67,1.0],[453,71,1.0],[453,76,2.0],[453,82,2.0],[453,90,6.0],[453,92,10.0],[453,100,1.0],[453,101,4.0],[453,106,3.0],[453,108,6.0],[453,132,3.0],[453,134,2.0],[453,136,1.0],[453,158,1.0],[453,165,1.0],[453,176,1.0],[453,180,1.0],[453,190,1.0],[453,222,3.0],[453,225,1.0],[453,230,1.0],[453,234,2.0],[453,238,13.0],[453,242,1.0],[453,250,1.0],[453,251,6.0],[453,253,1.0],[453,265,1.0],[453,269,3.0],[453,273,2.0],[453,286,1.0],[453,306,1.0],[453,309,1.0],[453,314,2.0],[453,316,1.0],[453,319,1.0],[453,324,1.0],[453,327,1.0],[453,328,1.0],[453,341,1.0],[453,352,1.0],[453,358,1.0],[453,359,1.0],[453,372,1.0],[453,392,1.0],[453,404,1.0],[453,413,5.0],[453,415,1.0],[453,425,3.0],[453,430,1.0],[453,436,1.0],[453,448,1.0],[453,451,1.0],[453,455,4.0],[453,456,1.0],[453,463,1.0],[454,303,1.0],[454,406,1.0],[454,460,5.0],[455,26,1.0],[455,122,1.0],[455,164,1.0],[455,180,3.0],[455,185,2.0],[455,186,1.0],[455,238,2.0],[455,246,3.0],[455,250,1.0],[455,261,1.0],[455,299,1.0],[455,305,3.0],[455,329,2.0],[455,333,2.0],[455,362,1.0],[455,441,1.0],[456,152,3.0],[457,0,8.0],[457,17,3.0],[457,41,1.0],[457,61,1.0],[457,69,2.0],[457,90,4.0],[457,125,1.0],[457,243,1.0],[457,255,1.0],[457,257,1.0],[457,272,2.0],[457,273,2.0],[457,287,1.0],[457,293,1.0],[457,341,3.0],[457,360,2.0],[457,404,1.0],[457,413,2.0],[457,451,1.0],[457,453,1.0],[457,455,1.0],[457,459,4.0],[457,473,2.0],[459,300,1.0],[459,425,3.0],[460,1,1.0],[460,2,5.0],[460,3,2.0],[460,5,3.0],[460,9,1.0],[460,18,3.0],[460,21,1.0],[460,22,6.0],[460,23,8.0],[460,25,1.0],[460,26,3.0],[460,27,2.0],[460,29,2.0],[460,31,1.0],[460,32,3.0],[460,33,1.0],[460,34,1.0],[460,35,2.0],[460,36,2.0],[460,38,1.0],[460,40,9.0],[460,43,1.0],[460,47,2.0],[460,48,6.0],[460,49,3.0],[460,50,1.0],[460,51,4.0],[460,53,5.0],[460,54,1.0],[460,58,2.0],[460,63,1.0],[460,67,1.0],[460,68,6.0],[460,69,3.0],[460,70,5.0],[460,75,11.0],[460,77,4.0],[460,81,5.0],[460,83,1.0],[460,85,1.0],[460,86,4.0],[460,88,17.0],[460,89,5.0],[460,90,6.0],[460,91,1.0],[460,92,1.0],[460,93,2.0],[460,95,3.0],[460,96,1.0],[460,97,1.0],[460,98,1.0],[460,99,3.0],[460,100,2.0],[460,104,1.0],[460,105,3.0],[460,106,1.0],[460,108,7.0],[460,110,1.0],[460,111,1.0],[460,113,1.0],[460,114,1.0],[460,115,1.0],[460,118,3.0],[460,119,2.0],[460,120,1.0],[460,121,9.0],[460,122,2.0],[460,126,2.0],[460,127,1.0],[460,129,2.0],[460,131,28.0],[460,136,3.0],[460,137,2.0],[460,139,1.0],[460,140,3.0],[460,143,9.0],[460,144,1.0],[460,145,1.0],[460,149,4.0],[460,150,1.0],[460,151,2.0],[460,152,6.0],[460,153,1.0],[460,155,8.0],[460,156,1.0],[460,157,2.0],[460,158,3.0],[460,159,4.0],[460,160,2.0],[460,161,1.0],[460,162,4.0],[460,164,1.0],[460,165,1.0],[460,167,2.0],[460,171,4.0],[460,172,2.0],[460,174,2.0],[460,176,7.0],[460,177,3.0],[460,178,1.0],[460,179,3.0],[460,180,2.0],[460,182,2.0],[460,184,1.0],[460,185,1.0],[460,186,2.0],[460,187,2.0],[460,188,4.0],[460,189,2.0],[460,192,1.0],[460,193,3.0],[460,194,3.0],[460,195,1.0],[460,196,3.0],[460,198,2.0],[460,200,1.0],[460,202,2.0],[460,206,5.0],[460,207,1.0],[460,209,5.0],[460,210,1.0],[460,211,2.0],[460,212,1.0],[460,213,1.0],[460,216,9.0],[460,217,2.0],[460,218,2.0],[460,222,1.0],[460,223,1.0],[460,224,1.0],[460,226,2.0],[460,229,2.0],[460,230,4.0],[460,231,1.0],[460,237,2.0],[460,247,2.0],[460,248,4.0],[460,253,57.0],[460,257,4.0],[460,258,5.0],[460,263,1.0],[460,264,2.0],[460,265,2.0],[460,266,1.0],[460,268,4.0],[460,270,2.0],[460,275,4.0],[460,276,1.0],[460,277,1.0],[460,280,1.0],[460,282,4.0],[460,283,1.0],[460,284,2.0],[460,287,2.0],[460,292,1.0],[460,294,9.0],[460,298,2.0],[460,300,1.0],[460,301,1.0],[460,309,3.0],[460,313,1.0],[460,316,2.0],[460,317,2.0],[460,318,3.0],[460,320,3.0],[460,323,1.0],[460,326,2.0],[460,329,1.0],[460,331,2.0],[460,333,3.0],[460,334,3.0],[460,335,1.0],[460,337,10.0],[460,338,2.0],[460,340,4.0],[460,342,4.0],[460,343,4.0],[460,344,1.0],[460,345,2.0],[460,347,2.0],[460,349,1.0],[460,350,2.0],[460,351,2.0],[460,352,1.0],[460,353,3.0],[460,354,3.0],[460,356,1.0],[460,357,2.0],[460,359,1.0],[460,360,5.0],[460,362,2.0],[460,363,3.0],[460,364,1.0],[460,365,2.0],[460,366,1.0],[460,369,3.0],[460,370,2.0],[460,372,3.0],[460,373,6.0],[460,374,1.0],[460,375,1.0],[460,377,2.0],[460,378,1.0],[460,380,2.0],[460,381,1.0],[460,382,3.0],[460,383,3.0],[460,384,1.0],[460,385,2.0],[460,386,2.0],[460,388,1.0],[460,389,1.0],[460,390,8.0],[460,391,3.0],[460,393,2.0],[460,394,1.0],[460,395,1.0],[460,397,1.0],[460,398,1.0],[460,399,1.0],[460,400,1.0],[460,401,1.0],[460,402,1.0],[460,404,2.0],[460,406,11.0],[460,408,2.0],[460,410,1.0],[460,412,1.0],[460,414,1.0],[460,415,1.0],[460,419,1.0],[460,420,1.0],[460,422,1.0],[460,426,2.0],[460,432,1.0],[460,434,1.0],[460,437,2.0],[460,441,2.0],[460,444,1.0],[460,448,1.0],[460,457,4.0],[460,458,2.0],[460,462,1.0],[460,466,1.0],[460,477,1.0],[461,3,1.0],[461,18,1.0],[461,22,1.0],[461,25,2.0],[461,26,1.0],[461,30,1.0],[461,34,1.0],[461,40,2.0],[461,42,3.0],[461,46,1.0],[461,48,1.0],[461,58,1.0],[461,61,7.0],[461,63,1.0],[461,65,3.0],[461,70,2.0],[461,71,1.0],[461,84,1.0],[461,88,4.0],[461,89,1.0],[461,96,9.0],[461,97,1.0],[461,100,4.0],[461,105,3.0],[461,106,4.0],[461,108,2.0],[461,117,1.0],[461,118,3.0],[461,122,1.0],[461,132,3.0],[461,137,2.0],[461,139,2.0],[461,141,2.0],[461,143,1.0],[461,144,8.0],[461,151,2.0],[461,152,1.0],[461,156,1.0],[461,164,2.0],[461,165,1.0],[461,167,1.0],[461,168,2.0],[461,173,1.0],[461,177,2.0],[461,179,2.0],[461,180,1.0],[461,182,1.0],[461,184,3.0],[461,185,1.0],[461,187,2.0],[461,189,1.0],[461,190,10.0],[461,191,1.0],[461,192,2.0],[461,194,4.0],[461,196,1.0],[461,197,10.0],[461,198,1.0],[461,199,1.0],[461,201,4.0],[461,211,1.0],[461,213,2.0],[461,216,1.0],[461,219,1.0],[461,222,2.0],[461,230,1.0],[461,254,2.0],[461,258,1.0],[461,286,3.0],[461,290,1.0],[461,293,2.0],[461,298,6.0],[461,308,1.0],[461,317,3.0],[461,318,1.0],[461,323,1.0],[461,328,1.0],[461,333,2.0],[461,342,1.0],[461,345,1.0],[461,346,1.0],[461,347,4.0],[461,351,3.0],[461,353,1.0],[461,360,1.0],[461,366,3.0],[461,370,1.0],[461,371,1.0],[461,372,1.0],[461,377,1.0],[461,384,1.0],[461,387,2.0],[461,400,1.0],[461,401,1.0],[461,426,1.0],[461,428,1.0],[461,435,1.0],[461,457,1.0],[462,6,4.0],[462,10,5.0],[462,11,2.0],[462,12,16.0],[462,13,3.0],[462,19,2.0],[462,20,8.0],[462,34,1.0],[462,52,3.0],[462,56,6.0],[462,79,1.0],[462,80,5.0],[462,146,14.0],[462,213,2.0],[462,218,1.0],[462,233,524.0],[462,235,1.0],[462,237,1.0],[462,238,1.0],[462,261,1.0],[462,273,4.0],[462,296,1.0],[462,307,9.0],[462,319,1.0],[462,335,1.0],[462,345,7.0],[462,355,15.0],[462,362,1.0],[462,363,1.0],[462,375,1.0],[462,378,1.0],[462,424,5.0],[462,433,115.0],[462,437,8.0],[462,453,2.0],[462,471,106.0],[463,25,2.0],[463,81,1.0],[463,88,2.0],[463,120,2.0],[463,137,1.0],[463,143,1.0],[463,153,10.0],[463,172,1.0],[463,182,1.0],[463,193,1.0],[463,198,1.0],[463,207,1.0],[463,208,1.0],[463,216,1.0],[463,220,1.0],[463,229,1.0],[463,255,3.0],[463,256,1.0],[463,267,1.0],[463,353,1.0],[463,361,1.0],[463,365,1.0],[463,373,1.0],[463,377,1.0],[463,380,1.0],[463,407,1.0],[463,432,1.0],[463,458,5.0],[464,80,6.0],[464,140,1.0],[464,191,1.0],[464,380,1.0],[465,1,79.0],[465,2,1.0],[465,5,7.0],[465,14,1.0],[465,25,12.0],[465,26,27.0],[465,29,9.0],[465,35,4.0],[465,40,1.0],[465,43,2.0],[465,47,2.0],[465,53,3.0],[465,57,1.0],[465,60,1.0],[465,61,3.0],[465,63,1.0],[465,68,2.0],[465,70,1.0],[465,71,2.0],[465,74,2.0],[465,75,1.0],[465,76,3.0],[465,80,1.0],[465,81,2.0],[465,84,2.0],[465,86,7.0],[465,93,25.0],[465,96,3.0],[465,98,2.0],[465,100,7.0],[465,102,220.0],[465,105,1.0],[465,118,1.0],[465,120,1.0],[465,122,361.0],[465,124,2.0],[465,127,1.0],[465,129,2.0],[465,134,1.0],[465,136,3.0],[465,138,19.0],[465,143,1.0],[465,155,1.0],[465,160,1.0],[465,162,5.0],[465,163,12.0],[465,164,1.0],[465,165,7.0],[465,179,1.0],[465,182,3.0],[465,183,6.0],[465,186,1.0],[465,188,9.0],[465,196,4.0],[465,198,2.0],[465,201,1.0],[465,206,29.0],[465,207,1.0],[465,209,3.0],[465,210,99.0],[465,211,1.0],[465,215,1.0],[465,216,2.0],[465,218,7.0],[465,224,1.0],[465,227,1.0],[465,238,9.0],[465,254,7.0],[465,258,1.0],[465,264,7.0],[465,275,10.0],[465,280,5.0],[465,283,2.0],[465,290,13.0],[465,292,10.0],[465,300,1.0],[465,305,1.0],[465,306,1.0],[465,309,10.0],[465,310,1.0],[465,311,2.0],[465,313,3.0],[465,318,41.0],[465,321,12.0],[465,325,1.0],[465,328,5.0],[465,329,1.0],[465,331,9.0],[465,336,6.0],[465,342,1.0],[465,345,2.0],[465,348,2.0],[465,352,1.0],[465,354,2.0],[465,357,7.0],[465,362,65.0],[465,367,1.0],[465,369,11.0],[465,371,55.0],[465,372,19.0],[465,381,1.0],[465,382,37.0],[465,383,1.0],[465,384,2.0],[465,386,42.0],[465,390,42.0],[465,411,5.0],[465,412,1.0],[465,416,5.0],[465,421,3.0],[465,426,1.0],[465,430,1.0],[465,436,1.0],[465,437,9.0],[465,449,3.0],[465,450,22.0],[465,459,169.0],[466,22,1.0],[466,33,1.0],[466,35,1.0],[466,60,1.0],[466,77,1.0],[466,105,1.0],[466,136,3.0],[466,139,2.0],[466,152,1.0],[466,155,2.0],[466,168,1.0],[466,191,1.0],[466,222,1.0],[466,336,1.0],[466,346,1.0],[466,382,1.0],[466,390,1.0],[466,397,1.0],[467,13,1.0],[467,56,1.0],[468,16,2.0],[468,24,1.0],[469,18,1.0],[469,26,1.0],[469,40,1.0],[469,50,1.0],[469,68,2.0],[469,77,1.0],[469,88,1.0],[469,105,7.0],[469,118,1.0],[469,122,1.0],[469,123,3.0],[469,139,1.0],[469,144,1.0],[469,168,1.0],[469,172,1.0],[469,175,5.0],[469,176,2.0],[469,183,7.0],[469,185,1.0],[469,186,1.0],[469,195,1.0],[469,200,1.0],[469,201,1.0],[469,203,2.0],[469,221,1.0],[469,222,1.0],[469,226,1.0],[469,243,2.0],[469,287,1.0],[469,310,3.0],[469,315,1.0],[469,316,2.0],[469,326,1.0],[469,329,2.0],[469,344,1.0],[469,351,1.0],[469,371,1.0],[469,376,1.0],[469,380,1.0],[469,382,1.0],[469,397,1.0],[469,404,1.0],[469,441,1.0],[469,444,1.0],[470,1,4.0],[470,3,4.0],[470,9,4.0],[470,14,2.0],[470,16,57.0],[470,17,18.0],[470,18,3.0],[470,22,5.0],[470,26,8.0],[470,29,5.0],[470,30,4.0],[470,31,1.0],[470,35,1.0],[470,38,1.0],[470,40,1.0],[470,42,12.0],[470,44,3.0],[470,48,33.0],[470,50,1.0],[470,51,14.0],[470,52,2.0],[470,53,10.0],[470,61,3.0],[470,63,4.0],[470,70,7.0],[470,77,6.0],[470,81,3.0],[470,83,4.0],[470,84,1.0],[470,86,6.0],[470,87,5.0],[470,88,18.0],[470,89,1.0],[470,90,4.0],[470,95,1.0],[470,97,2.0],[470,98,2.0],[470,99,10.0],[470,100,28.0],[470,102,2.0],[470,103,1.0],[470,104,1.0],[470,105,31.0],[470,106,18.0],[470,108,11.0],[470,110,1.0],[470,111,1.0],[470,112,2.0],[470,117,9.0],[470,118,9.0],[470,120,1.0],[470,121,1.0],[470,122,7.0],[470,124,3.0],[470,125,1.0],[470,126,3.0],[470,129,3.0],[470,134,2.0],[470,136,17.0],[470,137,6.0],[470,138,1.0],[470,139,8.0],[470,140,6.0],[470,141,1.0],[470,143,8.0],[470,144,12.0],[470,147,4.0],[470,149,1.0],[470,152,10.0],[470,154,3.0],[470,155,3.0],[470,156,9.0],[470,157,6.0],[470,158,4.0],[470,159,6.0],[470,160,2.0],[470,162,1.0],[470,163,1.0],[470,164,5.0],[470,165,11.0],[470,166,4.0],[470,168,4.0],[470,169,1.0],[470,170,3.0],[470,172,10.0],[470,173,5.0],[470,174,2.0],[470,175,4.0],[470,176,25.0],[470,177,7.0],[470,179,10.0],[470,180,4.0],[470,181,1.0],[470,183,5.0],[470,184,4.0],[470,185,3.0],[470,186,1.0],[470,187,7.0],[470,188,4.0],[470,189,5.0],[470,190,3.0],[470,191,2.0],[470,192,4.0],[470,193,1.0],[470,194,5.0],[470,196,6.0],[470,197,5.0],[470,198,8.0],[470,199,4.0],[470,200,3.0],[470,201,8.0],[470,203,4.0],[470,206,1.0],[470,207,3.0],[470,208,7.0],[470,209,5.0],[470,211,8.0],[470,212,2.0],[470,214,1.0],[470,215,4.0],[470,216,4.0],[470,217,1.0],[470,218,5.0],[470,219,2.0],[470,220,1.0],[470,222,6.0],[470,227,4.0],[470,229,1.0],[470,231,3.0],[470,232,3.0],[470,233,2.0],[470,238,18.0],[470,243,2.0],[470,244,15.0],[470,245,1.0],[470,246,1.0],[470,248,2.0],[470,256,3.0],[470,258,7.0],[470,264,3.0],[470,265,3.0],[470,266,3.0],[470,267,1.0],[470,268,4.0],[470,273,2.0],[470,275,1.0],[470,280,2.0],[470,286,4.0],[470,287,3.0],[470,288,15.0],[470,292,1.0],[470,293,2.0],[470,294,4.0],[470,295,2.0],[470,296,5.0],[470,298,1.0],[470,300,1.0],[470,302,3.0],[470,304,1.0],[470,307,5.0],[470,314,3.0],[470,315,11.0],[470,316,4.0],[470,317,1.0],[470,323,1.0],[470,326,3.0],[470,328,5.0],[470,331,3.0],[470,333,1.0],[470,335,12.0],[470,338,4.0],[470,342,2.0],[470,344,4.0],[470,347,2.0],[470,349,3.0],[470,350,1.0],[470,351,10.0],[470,356,3.0],[470,357,2.0],[470,361,1.0],[470,362,1.0],[470,366,1.0],[470,368,1.0],[470,370,1.0],[470,371,1.0],[470,372,5.0],[470,373,2.0],[470,374,2.0],[470,376,2.0],[470,377,1.0],[470,378,1.0],[470,380,1.0],[470,382,2.0],[470,383,1.0],[470,384,1.0],[470,386,2.0],[470,388,3.0],[470,389,1.0],[470,390,1.0],[470,391,2.0],[470,397,1.0],[470,403,5.0],[470,404,1.0],[470,408,1.0],[470,409,1.0],[470,411,1.0],[470,412,3.0],[470,414,1.0],[470,416,2.0],[470,417,5.0],[470,418,2.0],[470,419,1.0],[470,421,14.0],[470,423,15.0],[470,431,2.0],[470,435,1.0],[470,436,1.0],[470,437,1.0],[470,439,3.0],[470,440,2.0],[470,444,1.0],[470,448,5.0],[470,472,1.0],[471,23,1.0],[471,97,1.0],[471,104,1.0],[471,122,1.0],[471,129,1.0],[471,140,1.0],[471,151,1.0],[471,152,2.0],[471,196,1.0],[471,197,1.0],[471,215,2.0],[471,222,1.0],[471,238,1.0],[471,335,1.0],[471,376,1.0],[471,378,1.0],[471,380,1.0],[471,436,1.0],[472,26,1.0],[472,31,1.0],[472,88,1.0],[472,152,1.0],[472,294,1.0],[472,335,1.0],[472,353,1.0],[472,432,1.0],[473,26,1.0],[474,178,1.0],[474,396,1.0],[475,425,5.0],[476,70,1.0],[476,139,1.0],[476,157,1.0],[476,351,2.0],[477,3,1.0],[477,25,1.0],[477,40,1.0],[477,51,1.0],[477,77,1.0],[477,88,3.0],[477,96,1.0],[477,97,1.0],[477,100,1.0],[477,108,2.0],[477,123,1.0],[477,126,1.0],[477,129,1.0],[477,137,1.0],[477,139,2.0],[477,140,1.0],[477,141,1.0],[477,155,1.0],[477,158,1.0],[477,162,1.0],[477,168,4.0],[477,171,1.0],[477,189,1.0],[477,197,1.0],[477,198,1.0],[477,205,2.0],[477,208,1.0],[477,214,1.0],[477,234,1.0],[477,237,1.0],[477,248,1.0],[477,268,1.0],[477,275,1.0],[477,317,1.0],[477,319,1.0],[477,326,1.0],[477,335,1.0],[477,347,1.0],[477,368,1.0],[477,379,1.0],[477,391,1.0],[477,409,1.0],[477,456,1.0],[477,465,2.0],[478,182,1.0],[479,0,5.0],[479,6,3.0],[479,8,2.0],[479,9,2.0],[479,12,1.0],[479,16,66.0],[479,22,2.0],[479,26,1.0],[479,27,17.0],[479,35,8.0],[479,37,2.0],[479,40,17.0],[479,44,3.0],[479,49,2.0],[479,68,1.0],[479,84,1.0],[479,88,4.0],[479,91,1.0],[479,102,1.0],[479,104,2.0],[479,106,2.0],[479,107,2.0],[479,110,1.0],[479,111,1.0],[479,116,2.0],[479,125,1.0],[479,126,1.0],[479,176,1.0],[479,205,1.0],[479,225,1.0],[479,234,1.0],[479,280,1.0],[479,292,34.0],[479,318,1.0],[479,345,1.0],[479,355,1.0],[479,362,4.0],[479,393,1.0],[479,415,3.0],[479,426,1.0],[479,445,1.0],[479,462,2.0],[479,465,1.0],[480,88,1.0],[480,354,1.0],[481,18,1.0],[481,19,1.0],[481,42,1.0],[481,44,1.0],[481,47,1.0],[481,63,1.0],[481,72,1.0],[481,90,1.0],[481,105,3.0],[481,106,1.0],[481,108,7.0],[481,126,1.0],[481,130,1.0],[481,152,1.0],[481,169,1.0],[481,171,2.0],[481,176,1.0],[481,183,1.0],[481,190,1.0],[481,195,1.0],[481,214,1.0],[481,221,1.0],[481,232,1.0],[481,238,3.0],[481,240,1.0],[481,242,1.0],[481,251,1.0],[481,252,1.0],[481,253,1.0],[481,260,1.0],[481,267,1.0],[481,269,1.0],[481,272,1.0],[481,277,2.0],[481,286,1.0],[481,288,1.0],[481,290,1.0],[481,297,1.0],[481,304,1.0],[481,321,1.0],[481,325,1.0],[481,339,1.0],[481,348,1.0],[481,370,1.0],[481,379,1.0],[481,393,1.0],[481,430,1.0],[481,441,1.0],[481,453,1.0],[481,459,1.0],[481,464,1.0],[482,75,1.0],[482,99,3.0],[482,106,2.0],[482,138,1.0],[482,144,1.0],[482,154,1.0],[482,196,1.0],[482,209,1.0],[482,238,1.0],[482,285,1.0],[483,1,1.0],[483,3,1.0],[483,5,1.0],[483,18,4.0],[483,22,2.0],[483,23,1.0],[483,25,2.0],[483,26,10.0],[483,27,1.0],[483,29,2.0],[483,31,1.0],[483,33,3.0],[483,35,1.0],[483,37,10.0],[483,42,3.0],[483,48,5.0],[483,51,1.0],[483,53,2.0],[483,54,1.0],[483,57,2.0],[483,58,2.0],[483,60,1.0],[483,61,1.0],[483,64,1.0],[483,68,1.0],[483,71,1.0],[483,72,2.0],[483,75,5.0],[483,77,1.0],[483,81,2.0],[483,87,1.0],[483,88,5.0],[483,89,1.0],[483,93,3.0],[483,94,1.0],[483,95,1.0],[483,96,1.0],[483,97,1.0],[483,98,2.0],[483,99,1.0],[483,100,4.0],[483,102,1.0],[483,105,3.0],[483,106,4.0],[483,107,1.0],[483,108,2.0],[483,110,1.0],[483,114,3.0],[483,118,3.0],[483,121,1.0],[483,123,1.0],[483,124,1.0],[483,128,2.0],[483,129,2.0],[483,134,2.0],[483,136,4.0],[483,137,1.0],[483,138,1.0],[483,139,3.0],[483,140,3.0],[483,143,4.0],[483,145,1.0],[483,147,1.0],[483,150,2.0],[483,151,2.0],[483,152,8.0],[483,155,2.0],[483,156,1.0],[483,160,1.0],[483,161,1.0],[483,162,1.0],[483,163,4.0],[483,164,1.0],[483,165,1.0],[483,168,4.0],[483,172,1.0],[483,176,4.0],[483,177,2.0],[483,178,1.0],[483,179,2.0],[483,182,2.0],[483,185,1.0],[483,187,2.0],[483,188,2.0],[483,189,2.0],[483,190,1.0],[483,193,1.0],[483,194,1.0],[483,196,3.0],[483,197,2.0],[483,198,5.0],[483,201,3.0],[483,203,1.0],[483,205,2.0],[483,207,2.0],[483,208,1.0],[483,209,5.0],[483,210,1.0],[483,211,3.0],[483,214,2.0],[483,216,3.0],[483,217,3.0],[483,219,2.0],[483,222,2.0],[483,223,1.0],[483,229,1.0],[483,230,3.0],[483,232,1.0],[483,243,1.0],[483,244,2.0],[483,247,1.0],[483,248,2.0],[483,263,1.0],[483,265,1.0],[483,280,2.0],[483,294,3.0],[483,301,2.0],[483,302,1.0],[483,304,1.0],[483,310,1.0],[483,311,1.0],[483,313,2.0],[483,314,1.0],[483,315,3.0],[483,317,3.0],[483,319,1.0],[483,320,1.0],[483,323,2.0],[483,326,2.0],[483,328,2.0],[483,335,1.0],[483,338,3.0],[483,340,2.0],[483,342,1.0],[483,344,1.0],[483,345,1.0],[483,347,1.0],[483,348,1.0],[483,349,1.0],[483,352,1.0],[483,357,1.0],[483,359,1.0],[483,363,1.0],[483,366,3.0],[483,369,2.0],[483,372,1.0],[483,374,1.0],[483,376,4.0],[483,377,1.0],[483,378,1.0],[483,380,3.0],[483,381,1.0],[483,382,1.0],[483,385,2.0],[483,386,1.0],[483,387,1.0],[483,389,2.0],[483,390,2.0],[483,402,2.0],[483,407,1.0],[483,408,2.0],[483,409,1.0],[483,410,1.0],[483,417,1.0],[483,421,2.0],[483,422,1.0],[483,423,1.0],[483,436,1.0],[483,440,2.0],[483,447,2.0],[483,448,1.0],[484,1,1.0],[484,48,3.0],[484,68,1.0],[484,138,1.0],[484,219,1.0],[484,338,1.0],[484,385,1.0],[484,393,1.0],[485,197,1.0],[485,203,2.0],[485,244,3.0],[485,361,1.0],[486,101,1.0],[486,250,1.0],[487,28,1.0],[487,68,1.0],[487,136,1.0],[487,180,2.0],[487,220,1.0],[487,232,1.0],[487,288,6.0],[488,117,1.0],[489,22,1.0],[489,26,2.0],[489,34,1.0],[489,71,1.0],[489,84,2.0],[489,88,2.0],[489,91,4.0],[489,93,1.0],[489,99,4.0],[489,110,1.0],[489,117,2.0],[489,120,1.0],[489,129,1.0],[489,136,2.0],[489,151,1.0],[489,152,3.0],[489,154,2.0],[489,155,1.0],[489,162,1.0],[489,174,145.0],[489,175,1.0],[489,176,1.0],[489,178,1.0],[489,185,1.0],[489,186,7.0],[489,196,2.0],[489,198,1.0],[489,205,1.0],[489,217,7.0],[489,219,1.0],[489,220,1.0],[489,238,9.0],[489,275,2.0],[489,306,1.0],[489,316,2.0],[489,325,1.0],[489,326,1.0],[489,342,1.0],[489,349,2.0],[489,361,1.0],[489,362,7.0],[489,367,1.0],[489,369,1.0],[489,374,9.0],[489,376,1.0],[489,383,1.0],[489,389,1.0],[489,391,1.0],[489,401,1.0],[489,409,1.0],[489,410,1.0],[489,417,1.0],[489,425,11.0],[489,434,3.0],[490,106,1.0],[490,178,1.0],[490,191,1.0],[490,192,1.0],[490,238,1.0],[490,294,1.0],[490,316,1.0],[490,330,1.0],[490,331,1.0],[490,386,1.0],[490,399,1.0],[491,100,1.0],[491,129,1.0],[491,139,1.0],[491,177,1.0],[492,4,3.0],[492,16,73.0],[492,19,1.0],[492,23,2.0],[492,25,1.0],[492,29,2.0],[492,30,1.0],[492,32,2.0],[492,34,5.0],[492,35,1.0],[492,39,3.0],[492,41,1.0],[492,48,2.0],[492,49,3.0],[492,51,3.0],[492,52,2.0],[492,56,1.0],[492,59,2.0],[492,60,3.0],[492,63,1.0],[492,67,1.0],[492,74,1.0],[492,75,2.0],[492,76,2.0],[492,84,2.0],[492,88,2.0],[492,95,1.0],[492,101,3.0],[492,105,1.0],[492,106,5.0],[492,108,27.0],[492,109,1.0],[492,111,1.0],[492,113,1.0],[492,115,2.0],[492,116,2.0],[492,125,1.0],[492,134,1.0],[492,143,2.0],[492,152,1.0],[492,154,1.0],[492,158,1.0],[492,161,1.0],[492,164,1.0],[492,165,2.0],[492,167,1.0],[492,168,2.0],[492,175,1.0],[492,176,1.0],[492,182,2.0],[492,183,5.0],[492,189,1.0],[492,192,3.0],[492,198,1.0],[492,200,4.0],[492,202,2.0],[492,204,1.0],[492,213,4.0],[492,216,2.0],[492,223,1.0],[492,225,4.0],[492,227,2.0],[492,229,2.0],[492,234,2.0],[492,235,1.0],[492,241,1.0],[492,250,1.0],[492,252,3.0],[492,254,2.0],[492,255,12.0],[492,256,5.0],[492,257,8.0],[492,258,3.0],[492,259,1.0],[492,260,3.0],[492,262,2.0],[492,263,4.0],[492,267,2.0],[492,275,1.0],[492,276,1.0],[492,277,2.0],[492,279,2.0],[492,280,4.0],[492,281,7.0],[492,282,3.0],[492,284,5.0],[492,287,1.0],[492,289,1.0],[492,293,1.0],[492,294,1.0],[492,295,1.0],[492,296,3.0],[492,297,1.0],[492,299,2.0],[492,301,2.0],[492,303,4.0],[492,305,2.0],[492,308,2.0],[492,311,1.0],[492,312,3.0],[492,313,4.0],[492,318,1.0],[492,319,1.0],[492,324,1.0],[492,330,1.0],[492,337,4.0],[492,339,1.0],[492,348,2.0],[492,359,1.0],[492,367,4.0],[492,372,3.0],[492,375,4.0],[492,377,1.0],[492,390,4.0],[492,398,1.0],[492,409,2.0],[492,413,2.0],[492,415,2.0],[492,422,1.0],[492,428,3.0],[492,429,1.0],[492,431,1.0],[492,435,2.0],[492,437,3.0],[492,439,3.0],[492,442,1.0],[492,443,3.0],[492,444,1.0],[492,445,1.0],[492,452,3.0],[492,453,3.0],[492,454,1.0],[492,456,1.0],[492,463,2.0],[492,466,1.0],[492,469,6.0],[493,425,4.0],[494,1,4.0],[494,25,1.0],[494,98,1.0],[494,126,1.0],[494,188,1.0],[494,202,1.0],[494,206,1.0],[494,335,1.0],[495,13,2.0],[497,7,9.0],[497,10,1.0],[497,13,3.0],[497,15,9.0],[497,16,165.0],[497,17,1.0],[497,18,1.0],[497,34,3.0],[497,88,4.0],[497,130,5.0],[497,146,77.0],[497,166,1.0],[497,176,1.0],[497,332,2.0],[497,368,2.0],[497,424,17.0],[497,428,1.0],[498,51,2.0],[498,64,1.0],[498,108,1.0],[498,274,3.0],[499,40,1.0],[499,50,1.0],[499,57,2.0],[499,122,1.0],[499,164,1.0],[499,217,1.0],[499,404,1.0],[500,52,1.0],[500,106,3.0],[500,130,2.0],[500,204,1.0],[500,413,1.0],[501,54,1.0],[503,460,2.0],[504,84,1.0],[504,176,1.0],[505,26,1.0],[505,230,1.0],[506,26,2.0],[507,16,30.0],[507,184,1.0],[507,189,1.0],[508,83,1.0],[508,160,1.0],[509,44,1.0],[509,190,1.0],[509,241,1.0],[510,61,2.0],[511,68,1.0],[511,88,1.0],[511,168,1.0],[511,197,1.0],[512,1,1.0],[512,5,7.0],[512,18,55.0],[512,22,10.0],[512,23,9.0],[512,25,2.0],[512,26,9.0],[512,29,2.0],[512,30,2.0],[512,31,2.0],[512,32,1.0],[512,35,4.0],[512,36,2.0],[512,38,2.0],[512,40,34.0],[512,43,3.0],[512,47,1.0],[512,48,4.0],[512,49,6.0],[512,54,1.0],[512,56,1.0],[512,57,1.0],[512,58,2.0],[512,63,1.0],[512,75,2.0],[512,78,1.0],[512,80,1.0],[512,81,1.0],[512,82,1.0],[512,85,9.0],[512,86,1.0],[512,88,5.0],[512,89,2.0],[512,90,1.0],[512,93,5.0],[512,98,2.0],[512,99,1.0],[512,100,4.0],[512,104,1.0],[512,105,3.0],[512,106,6.0],[512,107,1.0],[512,108,1.0],[512,109,2.0],[512,112,1.0],[512,117,2.0],[512,118,1.0],[512,119,3.0],[512,120,2.0],[512,121,1.0],[512,123,4.0],[512,124,2.0],[512,126,3.0],[512,127,2.0],[512,128,2.0],[512,129,1.0],[512,136,1.0],[512,137,4.0],[512,140,1.0],[512,141,1.0],[512,143,3.0],[512,144,3.0],[512,145,1.0],[512,148,2.0],[512,150,1.0],[512,151,5.0],[512,152,1.0],[512,156,1.0],[512,162,1.0],[512,163,1.0],[512,164,2.0],[512,165,2.0],[512,167,1.0],[512,177,3.0],[512,178,1.0],[512,185,13.0],[512,190,2.0],[512,191,3.0],[512,194,3.0],[512,196,2.0],[512,199,2.0],[512,202,1.0],[512,204,2.0],[512,205,1.0],[512,206,1.0],[512,207,8.0],[512,208,1.0],[512,209,3.0],[512,210,1.0],[512,216,5.0],[512,218,3.0],[512,226,2.0],[512,228,2.0],[512,229,1.0],[512,232,1.0],[512,234,2.0],[512,237,3.0],[512,238,6.0],[512,241,1.0],[512,246,2.0],[512,247,102.0],[512,255,3.0],[512,258,8.0],[512,264,5.0],[512,266,7.0],[512,268,1.0],[512,275,3.0],[512,279,1.0],[512,281,1.0],[512,300,3.0],[512,310,1.0],[512,315,2.0],[512,318,1.0],[512,319,3.0],[512,325,1.0],[512,326,1.0],[512,327,5.0],[512,328,2.0],[512,329,1.0],[512,330,2.0],[512,331,1.0],[512,334,3.0],[512,337,2.0],[512,340,1.0],[512,346,1.0],[512,348,1.0],[512,349,2.0],[512,350,4.0],[512,351,1.0],[512,353,5.0],[512,354,1.0],[512,358,1.0],[512,361,2.0],[512,363,2.0],[512,365,1.0],[512,366,1.0],[512,369,1.0],[512,371,3.0],[512,372,3.0],[512,373,2.0],[512,377,2.0],[512,378,6.0],[512,379,2.0],[512,381,1.0],[512,382,1.0],[512,385,3.0],[512,386,5.0],[512,387,1.0],[512,390,2.0],[512,393,1.0],[512,394,2.0],[512,395,3.0],[512,396,5.0],[512,397,2.0],[512,399,1.0],[512,400,1.0],[512,402,1.0],[512,410,1.0],[512,412,2.0],[512,415,1.0],[512,416,1.0],[512,422,1.0],[512,426,3.0],[512,432,1.0],[512,435,2.0],[512,439,1.0],[512,440,1.0],[512,444,1.0],[512,447,2.0],[512,457,1.0],[512,458,1.0],[512,466,1.0],[512,477,2.0],[513,0,14.0],[513,1,12.0],[513,2,5.0],[513,3,3.0],[513,4,9.0],[513,5,64.0],[513,6,3.0],[513,7,1.0],[513,8,4.0],[513,9,9.0],[513,10,1.0],[513,11,2.0],[513,12,2.0],[513,13,6.0],[513,14,25.0],[513,16,775.0],[513,17,12.0],[513,18,24.0],[513,19,93.0],[513,21,24.0],[513,22,56.0],[513,23,30.0],[513,25,15.0],[513,26,22.0],[513,27,22.0],[513,28,15.0],[513,29,41.0],[513,30,12.0],[513,31,2.0],[513,32,11.0],[513,33,13.0],[513,34,54.0],[513,35,39.0],[513,36,12.0],[513,37,32.0],[513,38,16.0],[513,39,14.0],[513,40,59.0],[513,41,35.0],[513,42,58.0],[513,43,9.0],[513,44,28.0],[513,45,9.0],[513,46,2.0],[513,47,16.0],[513,48,65.0],[513,49,8.0],[513,50,13.0],[513,51,23.0],[513,52,43.0],[513,53,9.0],[513,54,1.0],[513,55,16.0],[513,56,20.0],[513,57,16.0],[513,58,8.0],[513,59,5.0],[513,60,76.0],[513,61,21.0],[513,62,60.0],[513,63,50.0],[513,64,155.0],[513,65,61.0],[513,66,62.0],[513,67,9.0],[513,68,14.0],[513,69,10.0],[513,70,4.0],[513,71,6.0],[513,72,23.0],[513,73,36.0],[513,74,22.0],[513,75,16.0],[513,76,50.0],[513,77,9.0],[513,78,19.0],[513,79,40.0],[513,80,13.0],[513,81,21.0],[513,82,42.0],[513,83,42.0],[513,84,36.0],[513,85,23.0],[513,86,8.0],[513,87,12.0],[513,88,26.0],[513,89,1.0],[513,90,7.0],[513,91,11.0],[513,92,59.0],[513,93,47.0],[513,94,48.0],[513,95,4.0],[513,96,4.0],[513,97,5.0],[513,98,22.0],[513,99,10.0],[513,100,8.0],[513,101,30.0],[513,102,10.0],[513,103,14.0],[513,104,21.0],[513,105,34.0],[513,106,70.0],[513,107,1.0],[513,108,1702.0],[513,109,37.0],[513,110,10.0],[513,111,20.0],[513,112,6.0],[513,113,9.0],[513,114,1.0],[513,115,8.0],[513,116,85.0],[513,117,13.0],[513,118,25.0],[513,119,5.0],[513,120,8.0],[513,121,9.0],[513,122,5.0],[513,123,5.0],[513,124,4.0],[513,125,14.0],[513,126,3.0],[513,127,11.0],[513,128,4.0],[513,129,21.0],[513,130,124.0],[513,131,45.0],[513,132,77.0],[513,133,12.0],[513,134,15.0],[513,135,34.0],[513,136,45.0],[513,137,26.0],[513,138,23.0],[513,139,13.0],[513,140,30.0],[513,141,16.0],[513,142,53.0],[513,143,21.0],[513,144,29.0],[513,145,38.0],[513,147,11.0],[513,148,6.0],[513,149,25.0],[513,150,13.0],[513,151,48.0],[513,152,29.0],[513,153,22.0],[513,154,9.0],[513,155,16.0],[513,156,72.0],[513,157,10.0],[513,158,29.0],[513,159,2.0],[513,160,8.0],[513,161,18.0],[513,162,3.0],[513,163,10.0],[513,164,35.0],[513,165,39.0],[513,166,41.0],[513,167,16.0],[513,168,6.0],[513,169,10.0],[513,170,5.0],[513,171,6.0],[513,172,23.0],[513,173,13.0],[513,174,13.0],[513,175,46.0],[513,176,28.0],[513,177,18.0],[513,178,9.0],[513,179,4.0],[513,180,22.0],[513,181,3.0],[513,182,11.0],[513,184,11.0],[513,185,6.0],[513,186,12.0],[513,188,13.0],[513,189,24.0],[513,190,58.0],[513,191,11.0],[513,192,13.0],[513,193,21.0],[513,194,5.0],[513,195,23.0],[513,196,15.0],[513,197,4.0],[513,198,9.0],[513,199,6.0],[513,200,54.0],[513,201,14.0],[513,202,28.0],[513,203,19.0],[513,204,25.0],[513,205,29.0],[513,206,7.0],[513,208,3.0],[513,209,12.0],[513,210,26.0],[513,211,26.0],[513,212,7.0],[513,213,79.0],[513,214,13.0],[513,215,32.0],[513,216,25.0],[513,217,20.0],[513,218,20.0],[513,219,7.0],[513,220,13.0],[513,221,2.0],[513,222,72.0],[513,223,19.0],[513,224,24.0],[513,225,48.0],[513,227,8.0],[513,228,4.0],[513,229,7.0],[513,230,7.0],[513,231,15.0],[513,232,21.0],[513,233,10.0],[513,234,66.0],[513,235,76.0],[513,236,39.0],[513,237,35.0],[513,238,428.0],[513,239,18.0],[513,240,66.0],[513,241,69.0],[513,242,29.0],[513,243,43.0],[513,244,22.0],[513,245,27.0],[513,246,54.0],[513,247,1.0],[513,248,15.0],[513,249,12.0],[513,250,86.0],[513,251,46.0],[513,252,38.0],[513,253,22.0],[513,254,14.0],[513,255,45.0],[513,256,11.0],[513,257,46.0],[513,258,66.0],[513,259,120.0],[513,260,48.0],[513,261,25.0],[513,262,60.0],[513,263,46.0],[513,264,30.0],[513,265,57.0],[513,266,2.0],[513,267,28.0],[513,268,16.0],[513,269,12.0],[513,270,40.0],[513,271,17.0],[513,272,5.0],[513,273,89.0],[513,274,64.0],[513,275,41.0],[513,276,10.0],[513,277,60.0],[513,278,13.0],[513,279,26.0],[513,280,65.0],[513,281,66.0],[513,282,28.0],[513,283,9.0],[513,284,37.0],[513,285,14.0],[513,286,87.0],[513,287,1.0],[513,288,7.0],[513,289,120.0],[513,290,49.0],[513,291,46.0],[513,292,10.0],[513,293,23.0],[513,294,10.0],[513,295,17.0],[513,296,9.0],[513,297,56.0],[513,298,29.0],[513,299,107.0],[513,300,43.0],[513,301,28.0],[513,302,16.0],[513,303,21.0],[513,304,25.0],[513,305,3.0],[513,306,17.0],[513,307,20.0],[513,308,68.0],[513,309,52.0],[513,310,28.0],[513,311,27.0],[513,312,58.0],[513,313,23.0],[513,314,34.0],[513,315,63.0],[513,316,9.0],[513,317,24.0],[513,318,59.0],[513,319,18.0],[513,320,10.0],[513,321,159.0],[513,322,17.0],[513,323,9.0],[513,324,48.0],[513,325,77.0],[513,326,34.0],[513,327,19.0],[513,328,7.0],[513,329,6.0],[513,330,28.0],[513,331,3.0],[513,332,82.0],[513,334,5.0],[513,335,12.0],[513,336,56.0],[513,337,36.0],[513,338,34.0],[513,339,12.0],[513,340,29.0],[513,341,28.0],[513,342,13.0],[513,343,51.0],[513,344,7.0],[513,345,86.0],[513,346,5.0],[513,347,21.0],[513,348,23.0],[513,349,1.0],[513,350,9.0],[513,351,25.0],[513,352,12.0],[513,353,8.0],[513,354,29.0],[513,355,2.0],[513,356,29.0],[513,357,14.0],[513,358,2.0],[513,359,15.0],[513,360,8.0],[513,361,1.0],[513,362,31.0],[513,363,4.0],[513,364,74.0],[513,365,33.0],[513,366,10.0],[513,367,24.0],[513,368,4.0],[513,369,15.0],[513,370,24.0],[513,371,27.0],[513,372,17.0],[513,373,19.0],[513,374,2.0],[513,375,45.0],[513,376,16.0],[513,377,19.0],[513,378,6.0],[513,379,3.0],[513,380,51.0],[513,381,1.0],[513,382,23.0],[513,383,6.0],[513,384,13.0],[513,385,26.0],[513,386,21.0],[513,387,3.0],[513,388,2.0],[513,389,7.0],[513,390,66.0],[513,391,3.0],[513,392,14.0],[513,393,19.0],[513,394,17.0],[513,395,5.0],[513,396,3.0],[513,397,12.0],[513,398,11.0],[513,399,17.0],[513,400,3.0],[513,401,196.0],[513,402,7.0],[513,403,1.0],[513,404,4.0],[513,405,16.0],[513,407,7.0],[513,408,4.0],[513,409,24.0],[513,410,4.0],[513,412,26.0],[513,413,20.0],[513,414,15.0],[513,415,13.0],[513,416,15.0],[513,417,59.0],[513,418,19.0],[513,419,8.0],[513,420,9.0],[513,421,24.0],[513,422,1.0],[513,423,1.0],[513,425,11.0],[513,426,4.0],[513,427,98.0],[513,428,3.0],[513,429,35.0],[513,430,6.0],[513,431,22.0],[513,432,30.0],[513,433,2.0],[513,434,4.0],[513,435,17.0],[513,436,40.0],[513,437,48.0],[513,438,53.0],[513,439,7.0],[513,440,2.0],[513,441,20.0],[513,442,20.0],[513,443,72.0],[513,444,12.0],[513,445,17.0],[513,446,25.0],[513,447,1.0],[513,448,3.0],[513,449,15.0],[513,450,1.0],[513,451,29.0],[513,452,68.0],[513,453,18.0],[513,454,38.0],[513,455,42.0],[513,456,12.0],[513,457,11.0],[513,458,4.0],[513,459,9.0],[513,460,1.0],[513,461,31.0],[513,462,62.0],[513,463,31.0],[513,464,17.0],[513,465,54.0],[513,466,13.0],[513,467,33.0],[513,468,5.0],[513,469,17.0],[513,470,35.0],[513,472,49.0],[513,473,12.0],[513,474,12.0],[513,475,34.0],[513,476,12.0],[513,477,27.0],[515,43,2.0],[515,80,1.0],[516,218,1.0],[516,372,1.0],[517,138,2.0],[517,175,1.0],[517,182,1.0],[517,183,9.0],[517,194,21.0],[517,290,2.0],[517,327,4.0],[517,340,1.0],[517,371,4.0],[517,375,29.0],[517,384,2.0],[517,409,1.0],[517,431,1.0],[517,445,1.0],[518,25,1.0],[518,26,1.0],[518,44,4.0],[518,50,1.0],[518,63,1.0],[518,77,1.0],[518,88,1.0],[518,99,2.0],[518,100,2.0],[518,105,1.0],[518,120,1.0],[518,124,3.0],[518,125,4.0],[518,126,1.0],[518,140,1.0],[518,151,1.0],[518,154,1.0],[518,156,38.0],[518,174,2.0],[518,185,1.0],[518,186,1.0],[518,190,2.0],[518,216,3.0],[518,243,1.0],[518,245,10.0],[518,247,1.0],[518,248,1.0],[518,266,3.0],[518,274,1.0],[518,316,1.0],[518,346,1.0],[518,351,1.0],[518,360,1.0],[518,395,1.0],[518,415,1.0],[518,416,2.0],[518,423,1.0],[518,436,9.0],[518,451,1.0],[518,456,1.0],[518,457,2.0],[519,18,1.0],[519,34,1.0],[519,44,3.0],[519,56,1.0],[519,60,1.0],[519,67,1.0],[519,72,1.0],[519,79,1.0],[519,92,1.0],[519,102,1.0],[519,103,1.0],[519,108,3.0],[519,113,1.0],[519,160,1.0],[519,166,1.0],[519,173,1.0],[519,176,1.0],[519,185,1.0],[519,234,2.0],[519,238,8.0],[519,241,2.0],[519,260,1.0],[519,262,1.0],[519,263,2.0],[519,267,1.0],[519,270,1.0],[519,274,1.0],[519,280,1.0],[519,290,1.0],[519,293,1.0],[519,294,1.0],[519,296,1.0],[519,298,1.0],[519,301,3.0],[519,307,1.0],[519,308,1.0],[519,311,1.0],[519,314,1.0],[519,321,1.0],[519,332,2.0],[519,348,1.0],[519,349,1.0],[519,392,2.0],[519,415,1.0],[519,421,1.0],[519,423,1.0],[519,428,1.0],[519,429,1.0],[519,435,1.0],[519,445,1.0],[519,456,1.0],[519,459,2.0],[519,467,1.0],[520,1,3.0],[520,26,3.0],[520,29,1.0],[520,31,4.0],[520,36,1.0],[520,40,3.0],[520,47,3.0],[520,52,1.0],[520,54,1.0],[520,58,1.0],[520,61,1.0],[520,65,1.0],[520,80,1.0],[520,85,1.0],[520,86,1.0],[520,88,2.0],[520,91,3.0],[520,97,1.0],[520,100,2.0],[520,102,1.0],[520,105,1.0],[520,106,4.0],[520,108,2.0],[520,119,1.0],[520,121,2.0],[520,123,2.0],[520,128,1.0],[520,136,1.0],[520,140,2.0],[520,149,1.0],[520,151,6.0],[520,154,1.0],[520,156,1.0],[520,161,3.0],[520,176,2.0],[520,178,1.0],[520,187,1.0],[520,188,1.0],[520,193,1.0],[520,196,1.0],[520,198,1.0],[520,199,1.0],[520,201,1.0],[520,206,1.0],[520,207,1.0],[520,209,5.0],[520,217,1.0],[520,238,2.0],[520,243,2.0],[520,244,1.0],[520,246,1.0],[520,249,1.0],[520,254,1.0],[520,256,2.0],[520,260,1.0],[520,265,1.0],[520,266,1.0],[520,267,3.0],[520,286,3.0],[520,293,1.0],[520,300,1.0],[520,302,1.0],[520,310,3.0],[520,316,3.0],[520,319,1.0],[520,322,1.0],[520,328,2.0],[520,329,2.0],[520,333,5.0],[520,334,1.0],[520,337,3.0],[520,339,2.0],[520,340,1.0],[520,348,1.0],[520,349,1.0],[520,350,2.0],[520,358,1.0],[520,363,3.0],[520,365,1.0],[520,367,2.0],[520,369,1.0],[520,371,1.0],[520,372,1.0],[520,376,1.0],[520,382,1.0],[520,383,1.0],[520,387,1.0],[520,391,2.0],[520,392,1.0],[520,395,3.0],[520,398,1.0],[520,399,1.0],[520,405,1.0],[520,410,1.0],[520,412,1.0],[520,416,1.0],[520,418,1.0],[520,423,2.0],[520,428,3.0],[520,434,1.0],[520,436,3.0],[520,440,1.0],[520,441,2.0],[520,445,1.0],[520,457,2.0],[520,458,13.0],[520,464,1.0],[520,466,1.0],[521,5,3.0],[521,14,1.0],[521,22,1.0],[521,23,2.0],[521,26,11.0],[521,27,3.0],[521,29,4.0],[521,30,4.0],[521,31,1.0],[521,32,1.0],[521,33,6.0],[521,34,2.0],[521,35,2.0],[521,40,6.0],[521,42,4.0],[521,44,9.0],[521,50,1.0],[521,52,1.0],[521,57,1.0],[521,58,12.0],[521,60,1.0],[521,61,6.0],[521,67,1.0],[521,68,5.0],[521,70,2.0],[521,71,1.0],[521,72,3.0],[521,75,4.0],[521,81,1.0],[521,82,1.0],[521,83,3.0],[521,84,11.0],[521,86,1.0],[521,87,1.0],[521,88,33.0],[521,89,1.0],[521,93,1.0],[521,98,11.0],[521,100,2.0],[521,107,4.0],[521,108,2.0],[521,110,1.0],[521,111,1.0],[521,114,1.0],[521,117,5.0],[521,118,2.0],[521,119,1.0],[521,120,1.0],[521,122,2.0],[521,125,2.0],[521,126,1.0],[521,127,3.0],[521,129,2.0],[521,136,6.0],[521,137,4.0],[521,140,2.0],[521,150,1.0],[521,152,1.0],[521,155,3.0],[521,156,1.0],[521,157,3.0],[521,158,1.0],[521,159,2.0],[521,160,1.0],[521,162,1.0],[521,164,1.0],[521,165,6.0],[521,167,1.0],[521,168,4.0],[521,169,3.0],[521,170,1.0],[521,172,1.0],[521,173,1.0],[521,174,1.0],[521,175,1.0],[521,177,3.0],[521,179,1.0],[521,184,1.0],[521,185,3.0],[521,190,1.0],[521,191,2.0],[521,192,2.0],[521,193,1.0],[521,194,22.0],[521,196,4.0],[521,198,6.0],[521,201,2.0],[521,205,2.0],[521,207,1.0],[521,208,2.0],[521,210,1.0],[521,211,3.0],[521,212,2.0],[521,216,3.0],[521,217,5.0],[521,218,2.0],[521,219,3.0],[521,221,1.0],[521,223,1.0],[521,224,3.0],[521,226,3.0],[521,229,1.0],[521,231,1.0],[521,232,2.0],[521,238,8.0],[521,249,1.0],[521,254,1.0],[521,255,1.0],[521,258,2.0],[521,263,1.0],[521,266,2.0],[521,267,2.0],[521,268,1.0],[521,283,2.0],[521,287,1.0],[521,292,2.0],[521,294,1.0],[521,316,1.0],[521,318,8.0],[521,319,1.0],[521,320,3.0],[521,323,1.0],[521,328,2.0],[521,329,1.0],[521,331,3.0],[521,332,6.0],[521,334,5.0],[521,335,3.0],[521,338,1.0],[521,339,1.0],[521,340,1.0],[521,342,2.0],[521,345,1.0],[521,347,2.0],[521,349,2.0],[521,351,2.0],[521,356,1.0],[521,357,1.0],[521,360,3.0],[521,362,2.0],[521,366,2.0],[521,368,2.0],[521,369,1.0],[521,371,7.0],[521,372,2.0],[521,373,1.0],[521,375,1.0],[521,376,4.0],[521,378,3.0],[521,379,4.0],[521,380,1.0],[521,383,2.0],[521,388,2.0],[521,389,3.0],[521,391,2.0],[521,392,1.0],[521,395,2.0],[521,398,1.0],[521,399,1.0],[521,403,6.0],[521,404,2.0],[521,405,2.0],[521,407,2.0],[521,408,1.0],[521,412,1.0],[521,415,2.0],[521,417,1.0],[521,422,1.0],[521,423,2.0],[521,426,1.0],[521,434,1.0],[521,436,3.0],[521,440,1.0],[521,444,1.0],[521,452,1.0],[521,460,34.0],[521,463,1.0],[521,472,1.0],[521,473,1.0],[521,477,1.0],[522,29,2.0],[522,51,1.0],[522,108,5.0],[522,125,1.0],[522,222,1.0],[522,229,1.0],[522,238,1.0],[522,267,1.0],[522,272,1.0],[522,291,1.0],[522,334,1.0],[522,354,1.0],[522,404,1.0],[524,0,1.0],[524,19,1.0],[524,21,1.0],[524,32,1.0],[524,51,2.0],[524,60,1.0],[524,61,1.0],[524,62,1.0],[524,64,3.0],[524,66,2.0],[524,72,1.0],[524,89,1.0],[524,92,1.0],[524,103,1.0],[524,105,2.0],[524,108,31.0],[524,113,1.0],[524,115,1.0],[524,127,1.0],[524,143,1.0],[524,145,1.0],[524,152,1.0],[524,157,1.0],[524,164,1.0],[524,182,1.0],[524,183,1.0],[524,184,1.0],[524,191,1.0],[524,194,1.0],[524,195,1.0],[524,218,1.0],[524,222,2.0],[524,238,2.0],[524,239,2.0],[524,242,2.0],[524,243,1.0],[524,244,1.0],[524,252,1.0],[524,256,1.0],[524,260,1.0],[524,261,1.0],[524,263,1.0],[524,264,4.0],[524,267,5.0],[524,276,1.0],[524,283,1.0],[524,288,1.0],[524,289,2.0],[524,290,1.0],[524,307,1.0],[524,308,1.0],[524,309,1.0],[524,316,1.0],[524,321,1.0],[524,339,1.0],[524,348,1.0],[524,375,1.0],[524,398,1.0],[524,415,1.0],[524,423,1.0],[524,431,2.0],[524,439,1.0],[524,441,1.0],[524,449,1.0],[524,452,2.0],[524,456,1.0],[524,461,1.0],[524,462,1.0],[524,463,1.0],[524,467,2.0],[524,469,1.0],[524,473,1.0],[525,352,1.0],[525,371,1.0],[526,22,1.0],[526,440,1.0],[527,4,4.0],[527,5,1.0],[527,16,55.0],[527,19,3.0],[527,21,1.0],[527,23,2.0],[527,26,3.0],[527,29,2.0],[527,34,7.0],[527,35,1.0],[527,44,18.0],[527,48,3.0],[527,53,3.0],[527,60,6.0],[527,62,5.0],[527,65,1.0],[527,66,2.0],[527,67,1.0],[527,71,1.0],[527,72,5.0],[527,75,4.0],[527,80,1.0],[527,83,2.0],[527,86,1.0],[527,90,4.0],[527,91,2.0],[527,98,3.0],[527,102,2.0],[527,103,12.0],[527,105,1.0],[527,108,20.0],[527,112,1.0],[527,114,2.0],[527,124,1.0],[527,125,3.0],[527,130,2.0],[527,137,1.0],[527,140,2.0],[527,141,2.0],[527,143,1.0],[527,145,1.0],[527,147,2.0],[527,148,2.0],[527,149,1.0],[527,150,1.0],[527,154,3.0],[527,157,3.0],[527,158,3.0],[527,161,6.0],[527,164,2.0],[527,165,1.0],[527,166,3.0],[527,167,2.0],[527,172,1.0],[527,175,6.0],[527,176,7.0],[527,179,2.0],[527,183,3.0],[527,184,3.0],[527,185,4.0],[527,186,2.0],[527,188,1.0],[527,189,1.0],[527,190,5.0],[527,194,3.0],[527,197,1.0],[527,198,2.0],[527,200,2.0],[527,204,1.0],[527,209,1.0],[527,211,3.0],[527,213,5.0],[527,214,2.0],[527,216,1.0],[527,217,5.0],[527,218,1.0],[527,227,2.0],[527,230,1.0],[527,231,1.0],[527,232,1.0],[527,236,3.0],[527,238,34.0],[527,239,1.0],[527,250,1.0],[527,252,1.0],[527,253,1.0],[527,255,1.0],[527,257,4.0],[527,258,4.0],[527,259,3.0],[527,260,14.0],[527,262,1.0],[527,263,3.0],[527,267,1.0],[527,269,2.0],[527,270,4.0],[527,272,2.0],[527,275,5.0],[527,277,9.0],[527,278,1.0],[527,279,1.0],[527,280,5.0],[527,284,24.0],[527,285,3.0],[527,289,1.0],[527,290,10.0],[527,291,6.0],[527,295,2.0],[527,297,17.0],[527,298,5.0],[527,303,1.0],[527,306,1.0],[527,307,7.0],[527,308,4.0],[527,309,6.0],[527,310,5.0],[527,311,1.0],[527,314,1.0],[527,315,2.0],[527,316,4.0],[527,318,2.0],[527,319,5.0],[527,321,3.0],[527,326,1.0],[527,329,1.0],[527,332,3.0],[527,338,1.0],[527,340,1.0],[527,341,2.0],[527,343,5.0],[527,345,1.0],[527,346,1.0],[527,348,1.0],[527,349,1.0],[527,354,2.0],[527,356,1.0],[527,359,1.0],[527,362,1.0],[527,363,1.0],[527,365,3.0],[527,367,1.0],[527,369,1.0],[527,372,1.0],[527,375,1.0],[527,376,4.0],[527,377,1.0],[527,379,1.0],[527,380,6.0],[527,383,1.0],[527,385,1.0],[527,390,3.0],[527,399,1.0],[527,402,1.0],[527,408,1.0],[527,412,1.0],[527,413,3.0],[527,415,1.0],[527,420,1.0],[527,422,1.0],[527,429,1.0],[527,435,2.0],[527,437,4.0],[527,442,3.0],[527,448,1.0],[527,452,4.0],[527,454,5.0],[527,461,2.0],[527,462,1.0],[527,463,5.0],[527,470,3.0],[527,472,1.0],[527,477,3.0],[528,4,4.0],[528,13,13.0],[528,34,5.0],[528,53,14.0],[528,56,2.0],[528,72,1.0],[528,80,2.0],[528,95,1.0],[528,130,2.0],[528,131,2.0],[528,132,1.0],[528,144,1.0],[528,179,29.0],[528,189,17.0],[528,238,5.0],[528,241,1.0],[528,257,2.0],[528,267,1.0],[528,275,1.0],[528,279,2.0],[528,284,10.0],[528,285,7.0],[528,291,3.0],[528,296,2.0],[528,297,1.0],[528,336,8.0],[528,337,3.0],[528,343,1.0],[528,354,2.0],[528,370,1.0],[528,371,1.0],[528,421,1.0],[528,424,6.0],[528,427,3.0],[528,436,1.0],[528,451,1.0],[528,469,3.0],[529,14,1.0],[529,53,1.0],[529,78,1.0],[529,144,2.0],[529,152,1.0],[529,165,1.0],[529,184,1.0],[529,208,1.0],[529,335,1.0],[530,105,1.0],[530,175,1.0],[531,26,1.0],[531,40,2.0],[531,74,2.0],[531,88,3.0],[531,94,3.0],[531,106,2.0],[531,107,1.0],[531,118,1.0],[531,126,3.0],[531,137,1.0],[531,138,1.0],[531,140,1.0],[531,151,1.0],[531,152,2.0],[531,154,2.0],[531,156,1.0],[531,159,1.0],[531,164,1.0],[531,165,1.0],[531,166,1.0],[531,173,1.0],[531,176,1.0],[531,177,2.0],[531,193,1.0],[531,203,1.0],[531,222,1.0],[531,230,1.0],[531,235,1.0],[531,238,3.0],[531,256,1.0],[531,294,1.0],[531,302,2.0],[531,315,2.0],[531,317,1.0],[531,320,1.0],[531,335,1.0],[531,340,2.0],[531,347,1.0],[531,351,3.0],[531,365,1.0],[531,369,1.0],[531,373,1.0],[531,378,1.0],[531,382,1.0],[531,386,1.0],[531,401,1.0],[531,409,1.0],[531,426,1.0],[531,428,1.0],[531,436,1.0],[531,441,1.0],[532,2,1.0],[532,14,1.0],[532,35,1.0],[532,36,1.0],[532,42,1.0],[532,44,4.0],[532,47,2.0],[532,51,5.0],[532,54,1.0],[532,55,5.0],[532,57,6.0],[532,63,1.0],[532,64,1.0],[532,66,3.0],[532,67,1.0],[532,68,1.0],[532,69,9.0],[532,70,1.0],[532,72,3.0],[532,86,2.0],[532,90,4.0],[532,91,2.0],[532,93,1.0],[532,97,1.0],[532,102,2.0],[532,106,1.0],[532,108,61.0],[532,109,5.0],[532,111,1.0],[532,123,8.0],[532,125,7.0],[532,129,1.0],[532,134,1.0],[532,140,1.0],[532,141,1.0],[532,147,7.0],[532,152,18.0],[532,158,1.0],[532,159,1.0],[532,160,3.0],[532,167,1.0],[532,169,2.0],[532,173,5.0],[532,176,2.0],[532,177,1.0],[532,181,4.0],[532,184,1.0],[532,190,3.0],[532,192,2.0],[532,194,5.0],[532,195,1.0],[532,199,1.0],[532,211,1.0],[532,214,2.0],[532,220,1.0],[532,221,10.0],[532,224,2.0],[532,234,5.0],[532,238,3.0],[532,239,1.0],[532,241,7.0],[532,242,1.0],[532,243,1.0],[532,247,1.0],[532,253,5.0],[532,255,5.0],[532,256,13.0],[532,267,23.0],[532,269,5.0],[532,272,8.0],[532,273,1.0],[532,276,13.0],[532,284,6.0],[532,294,1.0],[532,295,1.0],[532,301,1.0],[532,304,1.0],[532,305,3.0],[532,310,1.0],[532,314,12.0],[532,323,4.0],[532,324,1.0],[532,328,1.0],[532,329,1.0],[532,331,1.0],[532,334,5.0],[532,337,2.0],[532,339,1.0],[532,341,5.0],[532,347,7.0],[532,348,1.0],[532,349,2.0],[532,367,1.0],[532,374,2.0],[532,380,1.0],[532,381,2.0],[532,385,2.0],[532,387,1.0],[532,398,2.0],[532,402,2.0],[532,410,1.0],[532,413,8.0],[532,415,1.0],[532,420,4.0],[532,423,1.0],[532,430,2.0],[532,431,9.0],[532,442,3.0],[532,445,3.0],[532,446,1.0],[532,454,1.0],[532,455,4.0],[532,463,9.0],[532,464,4.0],[532,467,3.0],[532,468,3.0],[532,469,1.0],[532,472,1.0],[532,473,2.0],[533,9,1.0],[533,26,1.0],[533,117,1.0],[533,209,1.0],[533,224,1.0],[533,339,1.0],[533,372,2.0],[533,384,1.0],[534,180,2.0],[534,242,2.0],[534,286,1.0],[535,16,1.0],[535,43,1.0],[535,348,1.0],[535,366,1.0],[535,426,1.0],[536,27,1.0],[536,79,1.0],[536,244,1.0],[536,333,27.0],[537,425,7.0],[538,175,2.0],[538,212,1.0],[539,16,44.0],[539,19,1.0],[539,21,9.0],[539,22,1.0],[539,25,1.0],[539,26,1.0],[539,40,38.0],[539,43,1.0],[539,44,3.0],[539,49,4.0],[539,52,1.0],[539,61,1.0],[539,65,1.0],[539,75,1.0],[539,98,1.0],[539,105,1.0],[539,108,2.0],[539,112,1.0],[539,115,1.0],[539,134,1.0],[539,140,2.0],[539,143,1.0],[539,150,1.0],[539,153,1.0],[539,167,1.0],[539,210,1.0],[539,219,1.0],[539,220,2.0],[539,221,1.0],[539,222,1.0],[539,224,1.0],[539,225,3.0],[539,238,1.0],[539,243,1.0],[539,258,1.0],[539,301,2.0],[539,306,2.0],[539,319,1.0],[539,322,16.0],[539,348,1.0],[539,386,1.0],[539,398,1.0],[539,406,3.0],[539,417,1.0],[539,418,1.0],[539,462,1.0],[539,468,3.0],[540,25,1.0],[540,26,5.0],[540,31,1.0],[540,91,1.0],[540,97,1.0],[540,109,1.0],[540,113,1.0],[540,115,1.0],[540,158,1.0],[540,177,1.0],[540,186,1.0],[540,209,2.0],[540,217,1.0],[540,245,1.0],[540,253,1.0],[540,266,1.0],[540,267,1.0],[540,294,1.0],[540,328,1.0],[540,330,1.0],[540,333,2.0],[540,358,2.0],[540,374,1.0],[540,381,1.0],[540,384,1.0],[540,387,2.0],[540,395,1.0],[540,404,2.0],[540,409,1.0],[540,414,1.0],[540,420,1.0],[540,426,1.0],[540,441,1.0],[541,52,2.0],[541,56,1.0],[541,132,1.0],[541,284,6.0],[542,120,1.0],[542,228,1.0],[543,284,1.0],[543,364,1.0],[544,83,1.0],[544,131,1.0],[544,306,3.0],[544,376,1.0],[544,477,1.0],[545,26,1.0],[545,49,1.0],[545,92,3.0],[545,96,1.0],[545,105,4.0],[545,106,3.0],[545,156,1.0],[545,176,1.0],[545,180,2.0],[545,187,1.0],[545,201,1.0],[545,213,2.0],[545,216,1.0],[545,220,1.0],[545,226,1.0],[545,230,1.0],[545,232,1.0],[545,280,1.0],[545,305,1.0],[545,335,1.0],[545,351,1.0],[545,379,1.0],[545,380,1.0],[545,440,1.0],[546,13,6.0],[546,14,1.0],[546,16,40.0],[546,47,1.0],[546,48,1.0],[546,53,1.0],[546,55,1.0],[546,69,1.0],[546,75,1.0],[546,84,1.0],[546,86,1.0],[546,146,1.0],[546,152,1.0],[546,190,1.0],[546,233,191.0],[546,238,4.0],[546,250,1.0],[546,255,2.0],[546,264,17.0],[546,327,1.0],[546,368,4.0],[546,375,1.0],[546,402,1.0],[546,423,1.0],[546,430,1.0],[546,472,1.0],[546,473,2.0],[547,7,1.0],[547,19,1.0],[547,77,1.0],[547,85,2.0],[547,88,1.0],[547,108,2.0],[547,117,1.0],[547,122,1.0],[547,124,1.0],[547,167,1.0],[547,168,1.0],[547,184,1.0],[547,185,1.0],[547,188,1.0],[547,192,1.0],[547,198,1.0],[547,204,2.0],[547,210,1.0],[547,217,1.0],[547,227,1.0],[547,238,10.0],[547,243,2.0],[547,249,1.0],[547,306,1.0],[547,315,1.0],[547,318,1.0],[547,324,1.0],[547,328,3.0],[547,329,1.0],[547,333,14.0],[547,340,1.0],[547,343,1.0],[547,345,1.0],[547,347,1.0],[547,348,1.0],[547,357,1.0],[547,371,2.0],[547,376,1.0],[547,383,1.0],[547,384,1.0],[547,394,1.0],[547,404,1.0],[547,434,1.0],[547,451,1.0],[548,0,7.0],[548,41,1.0],[548,61,3.0],[548,64,2.0],[548,70,1.0],[548,82,2.0],[548,94,2.0],[548,101,1.0],[548,127,1.0],[548,131,1.0],[548,152,2.0],[548,165,1.0],[548,170,1.0],[548,184,1.0],[548,185,1.0],[548,191,1.0],[548,202,2.0],[548,218,1.0],[548,238,5.0],[548,265,1.0],[548,308,1.0],[548,325,3.0],[548,329,1.0],[548,362,1.0],[548,376,2.0],[548,409,1.0],[548,418,1.0],[548,463,1.0],[549,26,1.0],[549,171,1.0],[549,335,2.0],[549,349,2.0],[549,352,1.0],[549,412,1.0],[550,44,1.0],[550,56,1.0],[550,176,2.0],[550,190,1.0],[550,297,1.0],[551,335,2.0],[552,17,7.0],[552,18,2.0],[552,56,3.0],[552,59,20.0],[552,64,1.0],[552,179,1.0],[552,180,2.0],[552,251,3.0],[552,285,1.0],[552,380,1.0],[552,397,1.0],[552,453,5.0],[553,17,8.0],[553,18,2.0],[553,30,1.0],[553,33,8.0],[553,48,3.0],[553,59,41.0],[553,73,8.0],[553,74,4.0],[553,76,7.0],[553,77,2.0],[553,78,32.0],[553,80,1.0],[553,92,12.0],[553,100,11.0],[553,101,1.0],[553,134,1.0],[553,212,1.0],[553,242,1.0],[553,327,3.0],[553,393,1.0],[553,436,1.0],[553,462,2.0],[553,465,20.0],[554,49,3.0],[554,53,1.0],[554,172,1.0],[554,201,2.0],[554,292,1.0],[555,48,1.0],[555,53,1.0],[555,81,1.0],[555,135,1.0],[555,155,1.0],[555,198,1.0],[555,200,1.0],[555,252,1.0],[555,266,1.0],[555,282,1.0],[555,335,1.0],[555,407,1.0],[555,465,2.0],[556,201,1.0],[556,206,1.0],[556,256,1.0],[556,306,1.0],[556,391,1.0],[556,431,1.0],[556,434,1.0],[557,17,4.0],[557,26,1.0],[557,29,2.0],[557,42,14.0],[557,48,1.0],[557,53,2.0],[557,64,2.0],[557,76,1.0],[557,77,1.0],[557,86,1.0],[557,88,3.0],[557,100,7.0],[557,106,4.0],[557,117,1.0],[557,122,1.0],[557,124,1.0],[557,125,1.0],[557,134,4.0],[557,139,1.0],[557,144,8.0],[557,147,1.0],[557,152,1.0],[557,157,9.0],[557,164,2.0],[557,165,2.0],[557,168,5.0],[557,173,1.0],[557,176,1.0],[557,183,3.0],[557,186,1.0],[557,192,1.0],[557,194,2.0],[557,196,1.0],[557,201,1.0],[557,204,1.0],[557,208,1.0],[557,213,3.0],[557,220,1.0],[557,222,1.0],[557,227,1.0],[557,230,2.0],[557,231,1.0],[557,240,1.0],[557,243,5.0],[557,244,1.0],[557,249,1.0],[557,268,1.0],[557,273,4.0],[557,293,2.0],[557,298,1.0],[557,302,2.0],[557,306,1.0],[557,310,2.0],[557,313,1.0],[557,334,1.0],[557,335,6.0],[557,338,1.0],[557,340,1.0],[557,343,6.0],[557,352,4.0],[557,354,1.0],[557,372,3.0],[557,380,1.0],[557,408,1.0],[557,423,1.0],[557,443,1.0],[557,457,2.0],[557,465,9.0],[558,50,2.0],[558,53,1.0],[558,118,1.0],[558,124,1.0],[558,127,1.0],[558,137,2.0],[558,140,1.0],[558,143,1.0],[558,155,1.0],[558,164,1.0],[558,211,2.0],[558,226,1.0],[558,268,1.0],[558,309,1.0],[558,317,1.0],[558,366,1.0],[558,382,1.0],[558,383,1.0],[558,412,1.0],[558,428,1.0],[559,14,1.0],[559,142,1.0],[559,175,1.0],[559,236,2.0],[559,246,1.0],[559,270,2.0],[559,364,2.0],[560,117,2.0],[560,140,1.0],[560,144,1.0],[560,151,1.0],[560,179,1.0],[560,188,1.0],[560,215,5.0],[560,216,2.0],[560,260,2.0],[560,285,1.0],[560,315,1.0],[560,333,11.0],[560,347,1.0],[560,350,1.0],[560,362,2.0],[560,372,1.0],[560,373,2.0],[560,377,1.0],[560,382,1.0],[560,447,1.0],[561,333,1.0],[561,372,1.0],[562,1,2.0],[562,40,1.0],[562,68,1.0],[562,81,1.0],[562,117,1.0],[562,118,1.0],[562,164,1.0],[562,178,1.0],[562,208,1.0],[562,216,1.0],[562,265,1.0],[562,282,2.0],[562,317,2.0],[562,333,1.0],[562,377,3.0],[562,382,1.0],[562,389,1.0],[562,426,1.0],[563,27,4.0],[563,88,1.0],[563,198,1.0],[563,218,1.0],[563,426,1.0],[563,463,1.0],[564,284,11.0],[565,7,3.0],[565,40,1.0],[565,47,1.0],[565,89,2.0],[565,136,2.0],[565,201,1.0],[565,206,1.0],[565,232,2.0],[565,315,3.0],[565,328,1.0],[565,329,1.0],[565,371,1.0],[566,33,1.0],[566,65,1.0],[566,126,1.0],[567,16,86.0],[567,355,1.0],[568,34,2.0],[568,248,1.0],[568,437,1.0],[569,450,11.0],[570,14,2.0],[570,23,1.0],[570,25,1.0],[570,26,11.0],[570,39,2.0],[570,44,3.0],[570,51,2.0],[570,64,1.0],[570,69,1.0],[570,75,2.0],[570,77,1.0],[570,79,4.0],[570,88,5.0],[570,93,2.0],[570,97,1.0],[570,102,1.0],[570,105,6.0],[570,108,1.0],[570,119,1.0],[570,121,1.0],[570,122,1.0],[570,129,2.0],[570,134,6.0],[570,136,2.0],[570,139,1.0],[570,140,1.0],[570,143,1.0],[570,151,2.0],[570,152,1.0],[570,155,1.0],[570,157,2.0],[570,158,1.0],[570,159,1.0],[570,164,1.0],[570,174,1.0],[570,176,3.0],[570,178,1.0],[570,186,1.0],[570,188,2.0],[570,190,2.0],[570,195,4.0],[570,196,2.0],[570,208,1.0],[570,210,10.0],[570,216,10.0],[570,218,1.0],[570,221,1.0],[570,224,1.0],[570,230,1.0],[570,238,8.0],[570,242,1.0],[570,246,1.0],[570,248,1.0],[570,250,1.0],[570,262,2.0],[570,264,1.0],[570,292,10.0],[570,310,2.0],[570,318,1.0],[570,319,2.0],[570,320,6.0],[570,325,2.0],[570,328,1.0],[570,329,1.0],[570,330,1.0],[570,331,2.0],[570,339,1.0],[570,340,1.0],[570,345,1.0],[570,350,2.0],[570,356,1.0],[570,360,8.0],[570,362,1.0],[570,365,3.0],[570,366,6.0],[570,369,1.0],[570,371,1.0],[570,380,2.0],[570,383,1.0],[570,390,1.0],[570,394,1.0],[570,397,1.0],[570,403,1.0],[570,405,1.0],[570,411,15.0],[570,416,1.0],[570,422,1.0],[570,426,2.0],[570,430,1.0],[570,435,1.0],[570,437,1.0],[570,447,2.0],[570,448,2.0],[570,455,3.0],[570,461,1.0],[571,106,1.0],[571,172,1.0],[571,207,1.0],[571,383,1.0],[572,29,1.0],[572,105,1.0],[572,154,1.0],[572,164,1.0],[572,182,1.0],[572,190,1.0],[572,211,1.0],[572,218,1.0],[572,232,1.0],[572,317,1.0],[572,353,1.0],[572,440,1.0],[573,34,1.0],[573,85,2.0],[573,125,2.0],[573,214,1.0],[573,279,2.0],[573,282,3.0],[573,284,2.0],[573,290,1.0],[573,325,1.0],[573,413,1.0],[573,453,3.0],[573,471,1.0],[574,91,1.0],[574,156,1.0],[574,248,1.0],[574,458,1.0],[575,0,7.0],[575,3,1.0],[575,9,1.0],[575,17,5.0],[575,18,1.0],[575,19,2.0],[575,33,5.0],[575,42,1.0],[575,51,1.0],[575,52,1.0],[575,56,1.0],[575,60,1.0],[575,61,3.0],[575,63,1.0],[575,64,3.0],[575,65,2.0],[575,71,1.0],[575,72,1.0],[575,82,1.0],[575,84,2.0],[575,89,1.0],[575,94,1.0],[575,101,2.0],[575,103,1.0],[575,106,5.0],[575,108,33.0],[575,123,1.0],[575,131,4.0],[575,136,1.0],[575,138,1.0],[575,139,1.0],[575,144,2.0],[575,157,3.0],[575,160,1.0],[575,163,2.0],[575,180,6.0],[575,194,2.0],[575,195,2.0],[575,200,4.0],[575,212,1.0],[575,222,3.0],[575,225,2.0],[575,234,1.0],[575,235,1.0],[575,236,2.0],[575,237,2.0],[575,238,30.0],[575,240,7.0],[575,241,3.0],[575,242,3.0],[575,243,2.0],[575,245,2.0],[575,246,1.0],[575,252,3.0],[575,253,1.0],[575,255,1.0],[575,256,1.0],[575,258,2.0],[575,263,1.0],[575,264,7.0],[575,269,5.0],[575,270,6.0],[575,273,1.0],[575,276,1.0],[575,277,3.0],[575,280,1.0],[575,283,2.0],[575,286,1.0],[575,301,2.0],[575,305,1.0],[575,308,5.0],[575,314,2.0],[575,315,1.0],[575,316,1.0],[575,324,2.0],[575,325,1.0],[575,327,3.0],[575,332,8.0],[575,335,2.0],[575,343,1.0],[575,364,1.0],[575,371,2.0],[575,389,1.0],[575,391,1.0],[575,392,1.0],[575,397,2.0],[575,405,2.0],[575,409,1.0],[575,415,1.0],[575,427,8.0],[575,429,3.0],[575,431,1.0],[575,438,3.0],[575,439,1.0],[575,442,1.0],[575,444,1.0],[575,446,3.0],[575,451,1.0],[575,455,4.0],[575,459,1.0],[576,372,7.0],[577,38,1.0],[577,40,1.0],[577,88,1.0],[577,89,1.0],[577,140,1.0],[577,151,1.0],[577,179,1.0],[577,187,2.0],[577,190,2.0],[577,196,1.0],[577,207,1.0],[577,216,3.0],[577,238,4.0],[577,259,1.0],[577,295,1.0],[577,310,1.0],[577,319,1.0],[577,322,1.0],[577,346,1.0],[577,367,1.0],[577,384,1.0],[577,387,1.0],[577,394,2.0],[577,404,1.0],[578,40,1.0],[578,403,1.0],[579,34,1.0],[579,52,5.0],[579,81,1.0],[579,356,1.0],[579,429,1.0],[580,14,3.0],[580,115,3.0],[580,135,28.0],[580,204,1.0],[580,279,1.0],[580,319,1.0],[580,467,1.0],[581,16,2.0],[581,83,1.0],[581,104,1.0],[581,346,4.0],[581,358,1.0],[582,105,1.0],[582,193,1.0],[582,215,1.0],[583,26,1.0],[583,210,1.0],[583,359,1.0],[584,30,2.0],[585,135,6.0],[585,355,1.0],[586,63,2.0],[586,389,1.0],[587,5,2.0],[587,23,1.0],[587,34,1.0],[587,35,1.0],[587,60,7.0],[587,62,3.0],[587,75,1.0],[587,109,1.0],[587,175,1.0],[587,179,1.0],[587,186,1.0],[587,191,1.0],[587,198,1.0],[587,200,3.0],[587,218,4.0],[587,225,2.0],[587,238,1.0],[587,250,1.0],[587,258,1.0],[587,259,4.0],[587,260,7.0],[587,263,1.0],[587,274,1.0],[587,275,1.0],[587,279,4.0],[587,280,1.0],[587,281,1.0],[587,284,2.0],[587,285,1.0],[587,290,5.0],[587,295,1.0],[587,297,7.0],[587,309,1.0],[587,318,1.0],[587,322,1.0],[587,326,1.0],[587,343,2.0],[587,348,1.0],[587,365,1.0],[587,367,3.0],[587,372,1.0],[587,375,3.0],[587,380,2.0],[587,397,1.0],[587,416,1.0],[587,421,2.0],[587,437,3.0],[587,444,1.0],[587,452,5.0],[587,469,1.0],[587,477,1.0],[588,105,2.0],[588,164,1.0],[588,238,1.0],[588,335,2.0],[588,364,1.0],[588,366,1.0],[589,55,1.0],[589,190,1.0],[589,354,1.0],[589,441,1.0],[589,468,1.0],[590,176,1.0],[590,190,3.0],[590,234,4.0],[590,241,1.0],[590,310,1.0],[591,18,1.0],[591,61,1.0],[591,106,1.0],[591,139,1.0],[591,345,1.0],[591,346,1.0],[592,16,4.0],[592,79,2.0],[592,108,1.0],[592,130,1.0],[592,135,1.0],[592,234,1.0],[592,238,1.0],[592,286,1.0],[592,406,2.0],[592,476,1.0],[593,18,1.0],[593,26,2.0],[593,40,1.0],[593,42,5.0],[593,44,10.0],[593,63,1.0],[593,78,2.0],[593,88,4.0],[593,97,1.0],[593,100,2.0],[593,118,3.0],[593,121,1.0],[593,124,1.0],[593,152,2.0],[593,165,4.0],[593,168,2.0],[593,175,2.0],[593,192,1.0],[593,193,2.0],[593,197,2.0],[593,201,1.0],[593,221,2.0],[593,230,1.0],[593,258,1.0],[593,326,1.0],[593,335,1.0],[593,343,1.0],[593,344,1.0],[593,351,1.0],[593,370,1.0],[593,383,1.0],[593,391,1.0],[593,439,1.0],[595,25,1.0],[595,26,1.0],[595,31,1.0],[595,35,1.0],[595,38,2.0],[595,40,1.0],[595,58,1.0],[595,63,1.0],[595,78,3.0],[595,80,1.0],[595,81,1.0],[595,82,1.0],[595,88,2.0],[595,89,1.0],[595,93,1.0],[595,98,2.0],[595,118,2.0],[595,121,2.0],[595,125,2.0],[595,134,3.0],[595,136,2.0],[595,137,1.0],[595,139,1.0],[595,143,1.0],[595,144,2.0],[595,146,1.0],[595,150,1.0],[595,151,1.0],[595,152,1.0],[595,154,3.0],[595,163,1.0],[595,165,4.0],[595,172,1.0],[595,174,1.0],[595,177,2.0],[595,182,1.0],[595,186,1.0],[595,188,2.0],[595,191,1.0],[595,193,3.0],[595,195,2.0],[595,196,2.0],[595,201,1.0],[595,207,1.0],[595,210,1.0],[595,211,4.0],[595,215,2.0],[595,216,1.0],[595,217,1.0],[595,218,1.0],[595,226,1.0],[595,227,1.0],[595,244,2.0],[595,264,1.0],[595,294,2.0],[595,313,3.0],[595,318,1.0],[595,320,1.0],[595,325,2.0],[595,326,2.0],[595,338,1.0],[595,339,1.0],[595,340,1.0],[595,343,1.0],[595,345,1.0],[595,347,1.0],[595,350,1.0],[595,351,1.0],[595,357,1.0],[595,362,1.0],[595,365,1.0],[595,371,5.0],[595,373,1.0],[595,377,8.0],[595,380,1.0],[595,382,1.0],[595,388,4.0],[595,390,1.0],[595,397,1.0],[595,400,2.0],[595,402,2.0],[595,407,1.0],[595,408,1.0],[595,409,2.0],[595,412,1.0],[595,424,4.0],[595,432,5.0],[595,456,1.0],[596,1,5.0],[596,26,2.0],[596,120,1.0],[596,304,1.0],[596,328,1.0],[596,334,1.0],[596,337,2.0],[596,346,1.0],[596,420,1.0],[597,1,1.0],[597,3,1.0],[597,25,1.0],[597,26,3.0],[597,35,2.0],[597,42,1.0],[597,53,2.0],[597,54,1.0],[597,57,1.0],[597,71,1.0],[597,77,1.0],[597,86,1.0],[597,88,3.0],[597,89,1.0],[597,95,3.0],[597,112,1.0],[597,114,2.0],[597,121,6.0],[597,125,4.0],[597,126,1.0],[597,134,3.0],[597,137,1.0],[597,140,8.0],[597,141,1.0],[597,150,1.0],[597,152,1.0],[597,155,4.0],[597,157,1.0],[597,159,1.0],[597,162,2.0],[597,164,2.0],[597,170,1.0],[597,174,1.0],[597,177,5.0],[597,178,2.0],[597,185,1.0],[597,188,5.0],[597,189,1.0],[597,192,1.0],[597,194,4.0],[597,198,2.0],[597,208,1.0],[597,210,1.0],[597,211,1.0],[597,216,5.0],[597,219,2.0],[597,227,2.0],[597,232,2.0],[597,238,1.0],[597,280,1.0],[597,288,8.0],[597,292,1.0],[597,295,1.0],[597,309,2.0],[597,310,2.0],[597,318,2.0],[597,320,29.0],[597,334,1.0],[597,354,1.0],[597,357,1.0],[597,360,19.0],[597,365,1.0],[597,366,2.0],[597,377,1.0],[597,380,2.0],[597,383,2.0],[597,387,1.0],[597,400,2.0],[597,403,6.0],[597,404,1.0],[597,409,1.0],[597,411,23.0],[597,422,1.0],[597,426,1.0],[597,428,1.0],[598,44,3.0],[598,176,1.0],[598,190,2.0],[598,241,2.0],[599,153,1.0],[599,345,1.0],[600,26,1.0],[600,472,2.0],[601,188,1.0],[601,238,1.0],[601,257,1.0],[601,284,2.0],[601,321,1.0],[601,429,2.0],[602,68,1.0],[602,74,5.0],[602,98,1.0],[602,140,1.0],[602,147,1.0],[602,176,1.0],[602,186,2.0],[602,191,2.0],[602,192,3.0],[602,201,1.0],[602,206,1.0],[602,208,3.0],[602,216,1.0],[602,326,1.0],[602,340,2.0],[602,394,1.0],[603,0,4.0],[603,26,2.0],[603,95,1.0],[603,100,1.0],[603,108,9.0],[603,111,2.0],[603,116,1.0],[603,121,1.0],[603,129,1.0],[603,151,2.0],[603,165,1.0],[603,185,6.0],[603,186,1.0],[603,204,2.0],[603,210,1.0],[603,216,1.0],[603,217,1.0],[603,232,2.0],[603,300,1.0],[603,310,2.0],[603,311,3.0],[603,318,1.0],[603,328,4.0],[603,331,2.0],[603,351,2.0],[603,354,1.0],[603,365,1.0],[603,369,5.0],[603,371,1.0],[603,379,1.0],[603,389,1.0],[603,397,1.0],[603,401,3.0],[603,408,1.0],[603,416,1.0],[603,449,1.0],[603,455,1.0],[603,472,1.0],[604,7,1.0],[604,15,1.0],[604,16,4.0],[604,146,1.0],[605,179,1.0],[605,377,1.0],[605,380,1.0],[606,42,4.0],[606,100,1.0],[606,225,1.0],[606,315,1.0],[606,333,4.0],[607,95,1.0],[607,106,1.0],[607,295,1.0],[607,397,1.0],[607,423,2.0],[608,35,1.0],[608,95,1.0],[608,160,1.0],[608,177,1.0],[608,195,1.0],[608,216,1.0],[608,217,1.0],[608,294,1.0],[608,315,1.0],[608,320,1.0],[608,356,1.0],[608,360,1.0],[608,380,1.0],[608,401,1.0],[608,457,1.0],[609,108,1.0],[609,448,1.0],[610,333,5.0],[611,0,6.0],[611,1,2.0],[611,2,2.0],[611,5,16.0],[611,16,207.0],[611,18,1.0],[611,22,9.0],[611,23,4.0],[611,25,1.0],[611,26,69.0],[611,27,3.0],[611,29,8.0],[611,30,10.0],[611,31,14.0],[611,34,3.0],[611,35,5.0],[611,37,4.0],[611,40,13.0],[611,41,5.0],[611,42,1.0],[611,43,6.0],[611,44,6.0],[611,46,11.0],[611,47,2.0],[611,48,4.0],[611,49,2.0],[611,50,10.0],[611,52,4.0],[611,53,2.0],[611,54,2.0],[611,57,6.0],[611,58,11.0],[611,59,5.0],[611,61,3.0],[611,63,5.0],[611,67,3.0],[611,70,3.0],[611,71,3.0],[611,74,5.0],[611,75,4.0],[611,76,2.0],[611,77,9.0],[611,78,1.0],[611,79,1.0],[611,81,3.0],[611,82,3.0],[611,83,9.0],[611,84,2.0],[611,85,1.0],[611,86,4.0],[611,87,3.0],[611,88,81.0],[611,90,20.0],[611,92,1.0],[611,93,6.0],[611,95,5.0],[611,96,2.0],[611,97,1.0],[611,98,4.0],[611,99,2.0],[611,100,1.0],[611,101,2.0],[611,102,6.0],[611,104,3.0],[611,105,5.0],[611,106,16.0],[611,107,8.0],[611,110,12.0],[611,111,5.0],[611,112,2.0],[611,113,10.0],[611,114,12.0],[611,115,7.0],[611,117,17.0],[611,118,2.0],[611,119,2.0],[611,120,2.0],[611,121,5.0],[611,122,5.0],[611,124,18.0],[611,125,4.0],[611,126,2.0],[611,127,15.0],[611,130,4.0],[611,131,4.0],[611,134,5.0],[611,136,20.0],[611,138,2.0],[611,139,4.0],[611,140,17.0],[611,141,1.0],[611,142,1.0],[611,143,8.0],[611,145,2.0],[611,147,2.0],[611,149,1.0],[611,150,1.0],[611,151,3.0],[611,152,4.0],[611,154,1.0],[611,155,4.0],[611,156,3.0],[611,157,30.0],[611,159,5.0],[611,160,2.0],[611,161,3.0],[611,162,5.0],[611,164,9.0],[611,165,13.0],[611,166,1.0],[611,167,4.0],[611,168,12.0],[611,169,4.0],[611,170,3.0],[611,171,1.0],[611,172,3.0],[611,173,1.0],[611,174,2.0],[611,175,1.0],[611,176,7.0],[611,177,6.0],[611,178,1.0],[611,179,6.0],[611,181,1.0],[611,182,2.0],[611,184,2.0],[611,185,8.0],[611,186,3.0],[611,188,10.0],[611,189,3.0],[611,190,17.0],[611,191,5.0],[611,193,5.0],[611,194,6.0],[611,195,9.0],[611,196,14.0],[611,197,1.0],[611,198,10.0],[611,200,2.0],[611,201,6.0],[611,203,1.0],[611,205,5.0],[611,206,1.0],[611,207,4.0],[611,208,3.0],[611,209,1.0],[611,210,15.0],[611,211,4.0],[611,212,4.0],[611,214,2.0],[611,215,2.0],[611,216,15.0],[611,217,1.0],[611,218,10.0],[611,219,6.0],[611,220,6.0],[611,222,1.0],[611,223,3.0],[611,224,3.0],[611,225,7.0],[611,226,1.0],[611,227,1.0],[611,228,21.0],[611,229,3.0],[611,231,6.0],[611,232,42.0],[611,234,7.0],[611,236,1.0],[611,238,28.0],[611,243,1.0],[611,246,12.0],[611,248,8.0],[611,249,2.0],[611,252,1.0],[611,254,2.0],[611,255,1.0],[611,256,3.0],[611,257,2.0],[611,258,4.0],[611,260,1.0],[611,263,1.0],[611,264,5.0],[611,265,1.0],[611,266,2.0],[611,268,1.0],[611,273,1.0],[611,274,1.0],[611,275,9.0],[611,278,1.0],[611,280,2.0],[611,282,2.0],[611,286,2.0],[611,287,1.0],[611,288,24.0],[611,290,4.0],[611,292,4.0],[611,293,4.0],[611,294,2.0],[611,298,1.0],[611,299,3.0],[611,300,4.0],[611,302,1.0],[611,304,1.0],[611,305,1.0],[611,306,5.0],[611,309,4.0],[611,310,44.0],[611,311,2.0],[611,312,1.0],[611,315,21.0],[611,317,1.0],[611,318,6.0],[611,319,1.0],[611,320,12.0],[611,322,7.0],[611,324,1.0],[611,325,2.0],[611,326,5.0],[611,327,1.0],[611,328,4.0],[611,329,10.0],[611,330,1.0],[611,331,3.0],[611,332,11.0],[611,335,1.0],[611,338,2.0],[611,340,6.0],[611,342,1.0],[611,343,2.0],[611,344,6.0],[611,345,5.0],[611,351,20.0],[611,352,1.0],[611,353,2.0],[611,356,7.0],[611,357,14.0],[611,359,1.0],[611,360,17.0],[611,362,13.0],[611,364,10.0],[611,365,9.0],[611,366,8.0],[611,367,4.0],[611,369,4.0],[611,371,33.0],[611,373,2.0],[611,374,1.0],[611,375,2.0],[611,376,7.0],[611,377,1.0],[611,378,12.0],[611,379,4.0],[611,380,14.0],[611,382,1.0],[611,383,4.0],[611,384,1.0],[611,385,2.0],[611,386,3.0],[611,387,2.0],[611,388,3.0],[611,389,20.0],[611,390,7.0],[611,391,1.0],[611,393,1.0],[611,396,8.0],[611,397,1.0],[611,399,2.0],[611,400,2.0],[611,401,28.0],[611,403,9.0],[611,404,3.0],[611,405,2.0],[611,407,8.0],[611,408,7.0],[611,409,2.0],[611,410,1.0],[611,411,12.0],[611,412,5.0],[611,416,1.0],[611,417,2.0],[611,419,1.0],[611,420,1.0],[611,421,3.0],[611,422,3.0],[611,423,1.0],[611,426,1.0],[611,428,1.0],[611,429,1.0],[611,434,1.0],[611,436,3.0],[611,437,2.0],[611,438,2.0],[611,439,1.0],[611,443,2.0],[611,444,2.0],[611,445,2.0],[611,447,2.0],[611,448,11.0],[611,452,1.0],[611,456,2.0],[611,457,11.0],[611,463,1.0],[611,469,3.0],[611,472,6.0],[611,473,2.0],[612,14,1.0],[612,22,1.0],[612,26,1.0],[612,30,1.0],[612,33,3.0],[612,42,2.0],[612,81,1.0],[612,94,2.0],[612,97,1.0],[612,106,1.0],[612,136,1.0],[612,139,1.0],[612,155,2.0],[612,168,1.0],[612,177,1.0],[612,186,1.0],[612,190,1.0],[612,191,1.0],[612,218,1.0],[612,222,1.0],[612,232,1.0],[612,286,1.0],[612,300,1.0],[612,304,1.0],[612,325,1.0],[612,328,1.0],[612,334,1.0],[612,390,1.0],[612,401,1.0],[613,78,2.0],[613,435,1.0],[613,452,1.0],[614,85,1.0],[614,143,1.0],[614,185,1.0],[614,187,2.0],[614,238,1.0],[614,267,1.0],[614,324,1.0],[614,361,1.0],[614,404,1.0],[614,459,1.0],[615,0,2.0],[615,8,1.0],[615,9,1.0],[615,17,11.0],[615,18,1.0],[615,19,5.0],[615,21,3.0],[615,22,1.0],[615,23,2.0],[615,26,1.0],[615,29,1.0],[615,30,3.0],[615,34,1.0],[615,35,1.0],[615,39,1.0],[615,40,2.0],[615,41,1.0],[615,44,9.0],[615,46,1.0],[615,51,5.0],[615,52,7.0],[615,54,1.0],[615,57,1.0],[615,60,3.0],[615,62,2.0],[615,65,1.0],[615,66,1.0],[615,67,1.0],[615,68,1.0],[615,72,1.0],[615,73,3.0],[615,75,1.0],[615,76,1.0],[615,79,1.0],[615,80,2.0],[615,84,1.0],[615,86,1.0],[615,87,1.0],[615,88,1.0],[615,90,5.0],[615,91,4.0],[615,92,5.0],[615,93,1.0],[615,94,2.0],[615,98,2.0],[615,101,2.0],[615,103,1.0],[615,105,4.0],[615,106,8.0],[615,108,106.0],[615,109,1.0],[615,110,1.0],[615,111,4.0],[615,113,3.0],[615,115,2.0],[615,116,2.0],[615,117,1.0],[615,125,5.0],[615,126,1.0],[615,133,4.0],[615,134,2.0],[615,136,1.0],[615,137,1.0],[615,140,1.0],[615,141,2.0],[615,143,2.0],[615,144,2.0],[615,145,3.0],[615,147,2.0],[615,151,1.0],[615,152,3.0],[615,158,1.0],[615,160,3.0],[615,166,1.0],[615,169,1.0],[615,173,1.0],[615,174,1.0],[615,175,3.0],[615,176,1.0],[615,177,1.0],[615,179,1.0],[615,180,2.0],[615,183,21.0],[615,190,2.0],[615,192,1.0],[615,194,6.0],[615,199,2.0],[615,200,3.0],[615,202,1.0],[615,204,4.0],[615,205,1.0],[615,211,2.0],[615,212,1.0],[615,213,2.0],[615,216,4.0],[615,221,3.0],[615,222,1.0],[615,224,1.0],[615,225,4.0],[615,227,1.0],[615,229,3.0],[615,233,1.0],[615,234,2.0],[615,236,1.0],[615,238,8.0],[615,240,2.0],[615,241,4.0],[615,242,4.0],[615,252,2.0],[615,253,2.0],[615,254,3.0],[615,255,20.0],[615,256,2.0],[615,257,11.0],[615,258,5.0],[615,259,4.0],[615,260,3.0],[615,261,3.0],[615,262,1.0],[615,263,3.0],[615,264,5.0],[615,265,5.0],[615,267,2.0],[615,268,1.0],[615,269,6.0],[615,272,2.0],[615,277,2.0],[615,278,2.0],[615,280,5.0],[615,281,1.0],[615,284,9.0],[615,285,3.0],[615,286,4.0],[615,287,2.0],[615,289,7.0],[615,290,4.0],[615,291,4.0],[615,293,2.0],[615,294,1.0],[615,297,5.0],[615,298,3.0],[615,299,1.0],[615,301,3.0],[615,303,1.0],[615,304,2.0],[615,305,5.0],[615,307,2.0],[615,308,6.0],[615,309,3.0],[615,311,2.0],[615,317,1.0],[615,319,1.0],[615,321,8.0],[615,323,2.0],[615,325,1.0],[615,326,3.0],[615,327,4.0],[615,328,1.0],[615,329,2.0],[615,337,7.0],[615,339,2.0],[615,341,2.0],[615,342,1.0],[615,345,1.0],[615,348,2.0],[615,352,2.0],[615,353,1.0],[615,354,1.0],[615,359,4.0],[615,360,1.0],[615,361,1.0],[615,362,3.0],[615,363,1.0],[615,364,3.0],[615,367,1.0],[615,368,1.0],[615,370,2.0],[615,371,1.0],[615,374,2.0],[615,375,2.0],[615,377,1.0],[615,378,1.0],[615,379,1.0],[615,380,4.0],[615,386,1.0],[615,390,1.0],[615,391,2.0],[615,405,1.0],[615,407,1.0],[615,415,5.0],[615,417,2.0],[615,418,1.0],[615,428,2.0],[615,430,1.0],[615,431,1.0],[615,436,9.0],[615,437,2.0],[615,439,1.0],[615,443,1.0],[615,444,3.0],[615,445,5.0],[615,448,1.0],[615,449,1.0],[615,452,1.0],[615,453,4.0],[615,454,5.0],[615,455,1.0],[615,456,3.0],[615,457,2.0],[615,458,2.0],[615,461,4.0],[615,463,1.0],[615,464,4.0],[615,467,1.0],[615,468,3.0],[615,469,4.0],[615,470,4.0],[615,472,1.0],[615,473,2.0],[616,116,1.0],[616,300,1.0],[617,1,1.0],[617,99,1.0],[617,135,7.0],[617,270,3.0],[617,336,3.0],[617,423,3.0],[617,450,17.0],[618,18,1.0],[618,26,1.0],[618,35,1.0],[618,51,1.0],[618,78,1.0],[618,93,1.0],[618,164,1.0],[618,193,1.0],[618,195,2.0],[618,215,1.0],[618,219,1.0],[618,232,1.0],[618,233,1.0],[618,260,1.0],[618,286,1.0],[618,328,1.0],[618,365,2.0],[618,374,1.0],[618,396,1.0],[618,408,1.0],[618,412,2.0],[618,419,1.0],[618,440,1.0],[619,35,1.0],[619,44,3.0],[619,97,1.0],[619,124,1.0],[619,173,1.0],[619,188,1.0],[619,214,1.0],[619,244,1.0],[619,333,1.0],[619,401,1.0],[620,25,1.0],[620,61,3.0],[620,69,1.0],[620,72,1.0],[620,108,4.0],[620,116,1.0],[620,117,1.0],[620,129,1.0],[620,143,1.0],[620,144,7.0],[620,184,1.0],[620,238,7.0],[620,251,3.0],[620,258,3.0],[620,264,1.0],[620,287,1.0],[620,299,1.0],[620,302,1.0],[620,312,1.0],[620,319,1.0],[620,416,1.0],[620,455,1.0],[620,462,1.0],[620,473,1.0],[621,444,2.0],[622,89,1.0],[622,108,1.0],[622,154,1.0],[623,135,12.0],[624,310,1.0],[625,176,1.0],[625,441,1.0],[627,0,9.0],[627,22,1.0],[627,26,2.0],[627,63,2.0],[627,68,1.0],[627,70,2.0],[627,81,2.0],[627,83,1.0],[627,88,3.0],[627,89,2.0],[627,97,1.0],[627,100,2.0],[627,105,1.0],[627,106,2.0],[627,107,1.0],[627,118,2.0],[627,126,1.0],[627,129,2.0],[627,139,2.0],[627,144,3.0],[627,159,1.0],[627,167,1.0],[627,177,1.0],[627,188,2.0],[627,192,2.0],[627,193,2.0],[627,194,1.0],[627,201,2.0],[627,208,1.0],[627,215,1.0],[627,216,2.0],[627,258,1.0],[627,266,1.0],[627,290,1.0],[627,294,1.0],[627,302,1.0],[627,315,1.0],[627,323,2.0],[627,324,1.0],[627,330,1.0],[627,344,1.0],[627,346,1.0],[627,347,1.0],[627,349,2.0],[627,351,1.0],[627,363,1.0],[627,373,1.0],[627,374,1.0],[627,377,1.0],[627,390,1.0],[627,391,1.0],[627,404,1.0],[627,408,1.0],[627,439,4.0],[627,441,1.0],[627,466,1.0],[629,168,1.0],[629,265,1.0],[629,268,1.0],[630,194,1.0],[631,56,1.0],[632,137,1.0],[632,266,1.0],[632,317,1.0],[633,1,7.0],[633,19,1.0],[633,22,1.0],[633,23,3.0],[633,26,5.0],[633,31,1.0],[633,35,1.0],[633,40,1.0],[633,47,1.0],[633,50,1.0],[633,51,1.0],[633,52,1.0],[633,53,3.0],[633,57,1.0],[633,58,3.0],[633,63,2.0],[633,72,1.0],[633,75,2.0],[633,81,2.0],[633,82,3.0],[633,84,1.0],[633,88,25.0],[633,91,1.0],[633,92,3.0],[633,93,1.0],[633,98,2.0],[633,100,1.0],[633,104,2.0],[633,106,4.0],[633,107,1.0],[633,109,2.0],[633,112,1.0],[633,115,1.0],[633,117,4.0],[633,118,4.0],[633,119,4.0],[633,120,1.0],[633,121,1.0],[633,122,1.0],[633,124,1.0],[633,125,2.0],[633,126,2.0],[633,127,1.0],[633,129,1.0],[633,134,1.0],[633,136,2.0],[633,137,5.0],[633,140,1.0],[633,143,3.0],[633,144,2.0],[633,150,1.0],[633,155,2.0],[633,156,5.0],[633,157,1.0],[633,159,1.0],[633,160,1.0],[633,161,1.0],[633,162,3.0],[633,166,3.0],[633,170,1.0],[633,172,5.0],[633,173,1.0],[633,174,1.0],[633,176,3.0],[633,177,1.0],[633,181,1.0],[633,184,1.0],[633,188,2.0],[633,190,1.0],[633,191,1.0],[633,193,4.0],[633,194,5.0],[633,195,2.0],[633,199,2.0],[633,201,7.0],[633,202,1.0],[633,203,1.0],[633,207,1.0],[633,208,1.0],[633,209,1.0],[633,210,1.0],[633,213,1.0],[633,217,1.0],[633,218,1.0],[633,219,1.0],[633,221,1.0],[633,222,1.0],[633,223,1.0],[633,224,1.0],[633,228,3.0],[633,230,2.0],[633,231,3.0],[633,247,1.0],[633,248,1.0],[633,254,2.0],[633,258,4.0],[633,265,1.0],[633,267,2.0],[633,275,1.0],[633,280,1.0],[633,288,4.0],[633,293,3.0],[633,298,2.0],[633,313,2.0],[633,316,1.0],[633,317,2.0],[633,318,2.0],[633,328,1.0],[633,330,1.0],[633,331,2.0],[633,334,1.0],[633,335,2.0],[633,338,2.0],[633,344,2.0],[633,346,1.0],[633,354,1.0],[633,357,1.0],[633,360,4.0],[633,364,1.0],[633,365,2.0],[633,366,2.0],[633,373,1.0],[633,374,1.0],[633,376,1.0],[633,377,2.0],[633,378,3.0],[633,379,1.0],[633,382,3.0],[633,384,1.0],[633,385,2.0],[633,386,2.0],[633,390,1.0],[633,391,2.0],[633,394,1.0],[633,400,1.0],[633,404,1.0],[633,407,1.0],[633,426,1.0],[633,429,1.0],[633,435,2.0],[633,439,1.0],[633,456,1.0],[633,457,1.0],[634,13,1.0],[634,16,3.0],[634,82,1.0],[634,107,1.0],[634,130,1.0],[634,146,1.0],[634,420,1.0],[635,7,2.0],[635,11,2.0],[635,20,2.0],[635,26,2.0],[635,44,132.0],[635,52,1.0],[635,85,1.0],[635,87,1.0],[635,88,1.0],[635,105,2.0],[635,108,1.0],[635,110,2.0],[635,155,1.0],[635,176,24.0],[635,190,29.0],[635,218,1.0],[635,232,2.0],[635,233,3.0],[635,234,12.0],[635,241,24.0],[635,310,9.0],[635,351,1.0],[635,368,6.0],[635,442,1.0],[636,25,1.0],[636,26,1.0],[636,31,1.0],[636,34,1.0],[636,37,2.0],[636,40,1.0],[636,43,1.0],[636,50,1.0],[636,57,1.0],[636,64,1.0],[636,75,1.0],[636,76,1.0],[636,88,3.0],[636,89,2.0],[636,93,3.0],[636,108,1.0],[636,119,4.0],[636,120,1.0],[636,121,9.0],[636,128,1.0],[636,129,1.0],[636,135,1.0],[636,136,1.0],[636,139,1.0],[636,140,1.0],[636,141,1.0],[636,143,2.0],[636,152,2.0],[636,157,1.0],[636,159,2.0],[636,160,1.0],[636,162,2.0],[636,177,5.0],[636,186,1.0],[636,188,3.0],[636,192,1.0],[636,197,1.0],[636,203,1.0],[636,210,1.0],[636,215,1.0],[636,216,1.0],[636,227,2.0],[636,230,1.0],[636,235,1.0],[636,264,2.0],[636,285,1.0],[636,292,1.0],[636,298,1.0],[636,320,19.0],[636,324,1.0],[636,326,2.0],[636,331,2.0],[636,347,2.0],[636,353,1.0],[636,362,2.0],[636,363,1.0],[636,365,2.0],[636,366,1.0],[636,377,4.0],[636,380,1.0],[636,391,1.0],[636,411,9.0],[636,425,11.0],[636,432,8.0],[636,452,1.0],[636,474,3.0],[638,26,1.0],[638,171,1.0],[639,143,2.0],[639,290,1.0],[639,376,1.0],[639,406,16.0],[640,432,2.0],[641,27,1.0],[641,52,2.0],[641,82,2.0],[641,130,3.0],[641,353,1.0],[642,425,20.0],[643,5,1.0],[643,17,1.0],[643,35,1.0],[643,42,1.0],[643,76,1.0],[643,164,2.0],[643,234,1.0],[643,241,1.0],[643,265,1.0],[643,410,1.0],[644,88,1.0],[644,129,1.0],[644,215,1.0],[644,362,1.0],[644,389,1.0],[644,408,1.0],[645,425,3.0],[646,190,2.0],[647,26,1.0],[647,49,1.0],[647,122,1.0],[647,164,1.0],[647,172,1.0],[647,193,1.0],[647,209,1.0],[647,248,1.0],[647,293,1.0],[647,294,1.0],[648,16,107.0],[649,7,157.0],[649,10,20.0],[649,11,20.0],[649,15,43.0],[649,20,65.0],[649,24,50.0],[649,158,1.0],[649,176,1.0],[649,317,1.0],[649,394,1.0],[650,121,1.0],[650,152,1.0],[650,317,1.0],[650,338,1.0],[650,382,1.0],[650,426,1.0],[650,457,2.0],[651,5,3.0],[651,29,1.0],[651,81,1.0],[651,122,1.0],[651,266,2.0],[651,343,1.0],[651,428,1.0],[652,32,1.0],[652,38,1.0],[652,39,1.0],[652,50,1.0],[652,103,1.0],[652,108,14.0],[652,111,2.0],[652,156,1.0],[652,172,1.0],[652,192,1.0],[652,200,1.0],[652,204,2.0],[652,211,2.0],[652,213,1.0],[652,229,1.0],[652,238,3.0],[652,252,1.0],[652,272,1.0],[652,276,1.0],[652,278,1.0],[652,280,1.0],[652,289,1.0],[652,299,1.0],[652,301,1.0],[652,304,1.0],[652,308,1.0],[652,364,1.0],[653,1,1.0],[653,88,1.0],[653,108,1.0],[653,188,1.0],[654,40,2.0],[654,88,1.0],[654,119,1.0],[654,155,2.0],[654,217,1.0],[654,396,1.0],[655,22,3.0],[655,26,2.0],[655,38,1.0],[655,53,1.0],[655,67,1.0],[655,71,1.0],[655,88,3.0],[655,105,1.0],[655,106,1.0],[655,136,5.0],[655,152,1.0],[655,158,1.0],[655,176,5.0],[655,177,1.0],[655,192,2.0],[655,201,1.0],[655,205,1.0],[655,216,1.0],[655,238,1.0],[655,258,3.0],[655,260,1.0],[655,331,1.0],[655,344,1.0],[655,391,1.0],[655,392,1.0],[655,404,1.0],[656,247,2.0],[657,226,3.0],[657,428,1.0],[657,458,1.0],[658,48,1.0],[658,56,1.0],[658,208,1.0],[658,241,2.0],[658,443,1.0],[659,26,1.0],[659,58,1.0],[659,152,1.0],[659,168,2.0],[659,197,1.0],[659,306,3.0],[659,334,1.0],[659,388,1.0],[659,439,2.0],[660,2,1.0],[660,26,2.0],[660,44,2.0],[660,57,1.0],[660,71,1.0],[660,89,1.0],[660,108,2.0],[660,121,2.0],[660,134,2.0],[660,138,2.0],[660,140,1.0],[660,149,1.0],[660,154,1.0],[660,187,1.0],[660,192,1.0],[660,195,1.0],[660,197,1.0],[660,213,10.0],[660,223,1.0],[660,234,2.0],[660,241,7.0],[660,247,1.0],[660,248,1.0],[660,280,1.0],[660,294,1.0],[660,298,5.0],[660,306,1.0],[660,328,1.0],[660,333,1.0],[660,344,1.0],[660,347,1.0],[660,357,1.0],[660,371,1.0],[660,376,1.0],[660,387,1.0],[660,428,1.0],[660,437,1.0],[661,26,1.0],[661,44,3.0],[661,98,1.0],[661,106,1.0],[661,129,1.0],[661,158,1.0],[661,197,2.0],[661,207,2.0],[661,208,1.0],[661,209,1.0],[661,282,1.0],[661,325,1.0],[661,331,1.0],[661,343,1.0],[661,346,1.0],[661,386,1.0],[661,390,1.0],[661,423,3.0],[661,441,2.0],[662,179,1.0],[662,350,1.0],[662,373,1.0],[662,412,1.0],[663,178,1.0],[663,347,1.0],[663,391,1.0],[664,25,1.0],[664,38,2.0],[664,88,1.0],[664,106,2.0],[664,118,1.0],[664,124,1.0],[664,143,1.0],[664,164,1.0],[664,188,1.0],[664,193,2.0],[664,207,1.0],[664,231,1.0],[664,246,1.0],[664,286,5.0],[664,393,1.0],[664,419,1.0],[664,457,1.0],[665,82,1.0],[665,88,1.0],[665,90,1.0],[665,181,1.0],[665,195,1.0],[665,210,1.0],[665,320,1.0],[665,332,1.0],[665,411,1.0],[666,184,2.0],[666,243,1.0],[666,305,1.0],[666,333,5.0],[666,351,1.0],[666,374,1.0],[666,379,1.0],[666,380,1.0],[667,88,1.0],[667,159,1.0],[667,216,1.0],[667,445,1.0],[668,4,6.0],[668,5,2.0],[668,8,5.0],[668,12,1.0],[668,15,1.0],[668,16,16.0],[668,18,2.0],[668,19,2.0],[668,21,4.0],[668,22,1.0],[668,23,2.0],[668,27,2.0],[668,29,4.0],[668,34,17.0],[668,35,9.0],[668,36,1.0],[668,39,12.0],[668,41,1.0],[668,43,1.0],[668,46,2.0],[668,48,7.0],[668,50,1.0],[668,52,3.0],[668,53,5.0],[668,57,5.0],[668,60,33.0],[668,62,18.0],[668,63,1.0],[668,66,2.0],[668,67,1.0],[668,69,2.0],[668,75,3.0],[668,79,19.0],[668,80,2.0],[668,81,2.0],[668,83,5.0],[668,88,7.0],[668,89,1.0],[668,91,1.0],[668,93,1.0],[668,99,1.0],[668,101,1.0],[668,102,1.0],[668,103,5.0],[668,104,1.0],[668,105,7.0],[668,106,4.0],[668,108,224.0],[668,109,6.0],[668,111,4.0],[668,113,3.0],[668,117,1.0],[668,124,1.0],[668,126,2.0],[668,130,28.0],[668,133,5.0],[668,137,1.0],[668,140,10.0],[668,141,2.0],[668,142,2.0],[668,143,2.0],[668,147,1.0],[668,149,3.0],[668,151,10.0],[668,156,2.0],[668,157,2.0],[668,158,2.0],[668,161,8.0],[668,163,6.0],[668,164,2.0],[668,165,2.0],[668,166,3.0],[668,167,4.0],[668,168,2.0],[668,172,1.0],[668,173,1.0],[668,175,8.0],[668,177,1.0],[668,179,2.0],[668,182,1.0],[668,188,3.0],[668,189,11.0],[668,191,5.0],[668,195,1.0],[668,197,1.0],[668,198,1.0],[668,200,22.0],[668,202,3.0],[668,203,1.0],[668,204,3.0],[668,205,1.0],[668,210,1.0],[668,211,4.0],[668,213,11.0],[668,214,2.0],[668,215,2.0],[668,216,3.0],[668,217,3.0],[668,218,4.0],[668,220,2.0],[668,224,1.0],[668,225,1.0],[668,227,5.0],[668,233,2.0],[668,235,4.0],[668,236,7.0],[668,238,59.0],[668,239,1.0],[668,241,7.0],[668,243,2.0],[668,246,1.0],[668,250,3.0],[668,252,5.0],[668,254,3.0],[668,255,6.0],[668,256,4.0],[668,257,30.0],[668,258,3.0],[668,259,33.0],[668,260,19.0],[668,261,6.0],[668,262,3.0],[668,263,9.0],[668,264,4.0],[668,265,6.0],[668,268,5.0],[668,269,3.0],[668,271,8.0],[668,275,9.0],[668,277,17.0],[668,278,1.0],[668,279,5.0],[668,280,11.0],[668,281,3.0],[668,282,6.0],[668,283,6.0],[668,284,13.0],[668,285,7.0],[668,286,2.0],[668,287,4.0],[668,289,2.0],[668,290,23.0],[668,291,7.0],[668,293,1.0],[668,294,1.0],[668,295,4.0],[668,296,4.0],[668,297,50.0],[668,298,15.0],[668,299,2.0],[668,301,6.0],[668,302,2.0],[668,303,1.0],[668,307,10.0],[668,308,5.0],[668,309,21.0],[668,311,9.0],[668,314,5.0],[668,315,3.0],[668,318,1.0],[668,319,7.0],[668,323,4.0],[668,324,6.0],[668,325,3.0],[668,326,2.0],[668,329,1.0],[668,330,1.0],[668,332,8.0],[668,337,17.0],[668,338,2.0],[668,340,1.0],[668,343,11.0],[668,345,1.0],[668,346,1.0],[668,347,5.0],[668,348,6.0],[668,350,1.0],[668,351,1.0],[668,354,5.0],[668,356,1.0],[668,357,1.0],[668,359,2.0],[668,362,4.0],[668,363,1.0],[668,364,2.0],[668,365,1.0],[668,367,13.0],[668,369,2.0],[668,370,3.0],[668,372,1.0],[668,375,18.0],[668,376,2.0],[668,378,2.0],[668,380,4.0],[668,382,2.0],[668,383,1.0],[668,384,2.0],[668,385,1.0],[668,390,4.0],[668,391,1.0],[668,392,1.0],[668,393,3.0],[668,399,2.0],[668,401,1.0],[668,405,4.0],[668,409,2.0],[668,412,1.0],[668,413,1.0],[668,415,3.0],[668,416,1.0],[668,417,4.0],[668,418,1.0],[668,420,1.0],[668,421,2.0],[668,429,2.0],[668,435,3.0],[668,437,13.0],[668,439,2.0],[668,443,3.0],[668,444,1.0],[668,445,4.0],[668,448,2.0],[668,452,8.0],[668,453,1.0],[668,454,10.0],[668,456,1.0],[668,457,3.0],[668,461,4.0],[668,469,4.0],[668,470,7.0],[668,472,4.0],[668,473,1.0],[668,475,1.0],[668,477,2.0],[669,215,3.0],[669,216,1.0],[670,26,1.0],[670,88,2.0],[670,91,1.0],[670,116,1.0],[670,117,1.0],[670,121,1.0],[670,155,1.0],[670,188,1.0],[670,198,1.0],[670,203,1.0],[670,208,1.0],[670,232,1.0],[670,333,10.0],[670,411,1.0],[670,438,4.0],[671,5,1.0],[671,19,1.0],[671,22,1.0],[671,25,1.0],[671,26,3.0],[671,29,1.0],[671,40,1.0],[671,49,1.0],[671,58,1.0],[671,81,3.0],[671,88,2.0],[671,104,1.0],[671,107,1.0],[671,111,1.0],[671,126,1.0],[671,128,1.0],[671,131,13.0],[671,134,1.0],[671,139,1.0],[671,141,1.0],[671,150,2.0],[671,154,1.0],[671,157,2.0],[671,179,3.0],[671,181,1.0],[671,183,7.0],[671,188,1.0],[671,190,1.0],[671,223,1.0],[671,226,1.0],[671,279,2.0],[671,294,2.0],[671,297,1.0],[671,315,1.0],[671,319,1.0],[671,320,1.0],[671,323,1.0],[671,347,1.0],[671,351,1.0],[671,357,1.0],[671,366,1.0],[671,389,1.0],[671,411,1.0],[671,421,2.0],[671,434,1.0],[671,440,2.0],[671,460,10.0],[672,34,1.0],[672,40,1.0],[672,294,1.0],[672,296,1.0],[672,311,1.0],[672,318,1.0],[672,350,1.0],[673,3,1.0],[673,25,4.0],[673,26,5.0],[673,63,1.0],[673,68,1.0],[673,88,1.0],[673,97,2.0],[673,100,1.0],[673,106,1.0],[673,108,8.0],[673,117,1.0],[673,120,1.0],[673,177,1.0],[673,182,1.0],[673,192,1.0],[673,198,1.0],[673,219,1.0],[673,227,1.0],[673,230,1.0],[673,232,2.0],[673,238,5.0],[673,244,1.0],[673,256,2.0],[673,265,1.0],[673,292,1.0],[673,320,1.0],[673,329,3.0],[673,334,1.0],[673,344,2.0],[673,354,1.0],[673,366,1.0],[673,372,1.0],[673,391,1.0],[673,393,2.0],[673,400,1.0],[673,423,1.0],[673,441,1.0],[673,462,2.0],[674,14,1.0],[674,63,1.0],[675,18,1.0],[675,53,1.0],[675,58,1.0],[675,61,3.0],[675,122,1.0],[675,126,1.0],[675,136,1.0],[675,144,2.0],[675,152,1.0],[675,196,1.0],[675,211,1.0],[675,214,1.0],[675,215,1.0],[675,347,1.0],[675,370,1.0],[675,423,3.0],[675,444,1.0],[676,269,5.0],[676,400,2.0],[677,0,21.0],[677,1,2.0],[677,3,1.0],[677,17,6.0],[677,18,3.0],[677,19,9.0],[677,26,1.0],[677,27,1.0],[677,28,1.0],[677,29,1.0],[677,33,5.0],[677,36,1.0],[677,37,9.0],[677,39,2.0],[677,41,7.0],[677,43,1.0],[677,44,21.0],[677,45,2.0],[677,46,3.0],[677,48,1.0],[677,49,1.0],[677,50,2.0],[677,51,1.0],[677,52,1.0],[677,55,3.0],[677,61,5.0],[677,62,1.0],[677,63,1.0],[677,65,4.0],[677,68,1.0],[677,72,4.0],[677,73,3.0],[677,76,2.0],[677,78,1.0],[677,79,6.0],[677,82,3.0],[677,83,1.0],[677,85,1.0],[677,88,2.0],[677,90,24.0],[677,92,9.0],[677,94,2.0],[677,98,1.0],[677,101,1.0],[677,103,8.0],[677,105,5.0],[677,106,4.0],[677,108,157.0],[677,109,1.0],[677,113,1.0],[677,115,4.0],[677,116,2.0],[677,125,3.0],[677,128,1.0],[677,131,1.0],[677,132,2.0],[677,133,3.0],[677,134,2.0],[677,136,2.0],[677,141,2.0],[677,143,2.0],[677,148,1.0],[677,152,4.0],[677,154,3.0],[677,157,2.0],[677,158,2.0],[677,163,3.0],[677,168,4.0],[677,175,1.0],[677,177,2.0],[677,180,5.0],[677,183,5.0],[677,184,1.0],[677,190,2.0],[677,194,1.0],[677,198,1.0],[677,200,1.0],[677,202,2.0],[677,204,5.0],[677,205,1.0],[677,211,1.0],[677,213,3.0],[677,215,2.0],[677,222,2.0],[677,223,3.0],[677,230,1.0],[677,233,3.0],[677,234,5.0],[677,236,1.0],[677,238,34.0],[677,239,1.0],[677,240,4.0],[677,241,3.0],[677,242,3.0],[677,243,3.0],[677,246,1.0],[677,250,3.0],[677,251,5.0],[677,253,2.0],[677,254,9.0],[677,255,2.0],[677,257,6.0],[677,258,4.0],[677,260,2.0],[677,263,3.0],[677,264,6.0],[677,265,1.0],[677,267,3.0],[677,269,2.0],[677,270,4.0],[677,274,1.0],[677,276,1.0],[677,277,8.0],[677,280,1.0],[677,282,1.0],[677,284,1.0],[677,286,11.0],[677,287,1.0],[677,288,2.0],[677,289,2.0],[677,291,5.0],[677,293,1.0],[677,294,1.0],[677,295,1.0],[677,296,1.0],[677,298,4.0],[677,299,2.0],[677,300,1.0],[677,301,4.0],[677,304,4.0],[677,305,1.0],[677,307,4.0],[677,308,3.0],[677,310,2.0],[677,311,2.0],[677,312,2.0],[677,315,1.0],[677,316,2.0],[677,321,6.0],[677,324,6.0],[677,325,5.0],[677,334,1.0],[677,337,1.0],[677,338,1.0],[677,339,1.0],[677,341,7.0],[677,343,1.0],[677,345,2.0],[677,348,1.0],[677,354,3.0],[677,356,1.0],[677,357,1.0],[677,358,1.0],[677,371,2.0],[677,372,2.0],[677,375,2.0],[677,376,2.0],[677,390,3.0],[677,391,2.0],[677,392,1.0],[677,397,1.0],[677,404,1.0],[677,413,1.0],[677,415,1.0],[677,420,1.0],[677,423,2.0],[677,427,1.0],[677,429,3.0],[677,430,2.0],[677,436,2.0],[677,437,1.0],[677,438,4.0],[677,439,1.0],[677,441,3.0],[677,442,1.0],[677,443,2.0],[677,451,1.0],[677,452,2.0],[677,453,5.0],[677,454,2.0],[677,455,5.0],[677,456,1.0],[677,459,1.0],[677,461,1.0],[677,462,1.0],[677,463,1.0],[677,464,3.0],[677,465,10.0],[677,466,3.0],[677,467,1.0],[677,468,3.0],[677,469,1.0],[677,470,1.0],[677,473,1.0],[678,106,1.0],[678,113,1.0],[678,118,2.0],[678,140,2.0],[678,179,1.0],[678,220,1.0],[678,296,1.0],[678,318,1.0],[678,319,2.0],[679,22,1.0],[679,27,3.0],[679,40,2.0],[679,64,1.0],[679,107,1.0],[679,151,2.0],[679,165,1.0],[679,217,11.0],[679,238,8.0],[679,243,1.0],[679,252,1.0],[679,260,7.0],[679,330,1.0],[679,364,1.0],[679,390,1.0],[679,416,7.0],[679,426,1.0],[679,443,1.0],[679,454,1.0],[680,267,1.0],[680,333,1.0],[681,409,2.0],[682,7,2.0],[682,80,1.0],[682,88,1.0],[682,174,1.0],[682,257,1.0],[683,51,1.0],[683,108,2.0],[683,130,1.0],[683,253,1.0],[683,315,1.0],[683,335,1.0],[683,423,1.0],[684,203,1.0],[684,265,1.0],[684,383,1.0],[685,52,3.0],[685,284,5.0],[686,324,2.0],[686,463,1.0],[687,1,1.0],[687,2,1.0],[687,5,2.0],[687,11,1.0],[687,18,1.0],[687,19,5.0],[687,23,2.0],[687,26,1.0],[687,27,1.0],[687,29,7.0],[687,33,1.0],[687,34,1.0],[687,40,1.0],[687,41,1.0],[687,50,1.0],[687,54,1.0],[687,57,1.0],[687,60,1.0],[687,62,6.0],[687,65,5.0],[687,75,1.0],[687,77,5.0],[687,88,1.0],[687,92,1.0],[687,93,1.0],[687,98,3.0],[687,101,1.0],[687,103,2.0],[687,104,1.0],[687,106,1.0],[687,108,36.0],[687,110,1.0],[687,111,1.0],[687,124,1.0],[687,129,1.0],[687,130,4.0],[687,134,1.0],[687,136,1.0],[687,140,4.0],[687,143,4.0],[687,148,1.0],[687,150,2.0],[687,151,1.0],[687,152,3.0],[687,156,1.0],[687,158,1.0],[687,161,1.0],[687,164,3.0],[687,165,1.0],[687,175,1.0],[687,179,2.0],[687,180,4.0],[687,184,1.0],[687,191,1.0],[687,195,2.0],[687,198,4.0],[687,200,1.0],[687,209,3.0],[687,210,1.0],[687,211,2.0],[687,216,5.0],[687,227,1.0],[687,234,1.0],[687,235,1.0],[687,238,8.0],[687,240,1.0],[687,252,4.0],[687,254,4.0],[687,258,1.0],[687,259,2.0],[687,260,12.0],[687,263,9.0],[687,265,1.0],[687,267,5.0],[687,275,1.0],[687,277,5.0],[687,278,1.0],[687,279,11.0],[687,280,2.0],[687,283,1.0],[687,284,5.0],[687,285,2.0],[687,287,1.0],[687,288,1.0],[687,289,4.0],[687,290,4.0],[687,291,4.0],[687,292,1.0],[687,295,3.0],[687,296,1.0],[687,297,6.0],[687,298,2.0],[687,303,1.0],[687,307,5.0],[687,308,7.0],[687,309,3.0],[687,311,2.0],[687,317,2.0],[687,321,2.0],[687,322,1.0],[687,327,1.0],[687,330,2.0],[687,332,2.0],[687,335,2.0],[687,337,2.0],[687,338,3.0],[687,340,2.0],[687,343,6.0],[687,345,1.0],[687,349,3.0],[687,354,2.0],[687,356,1.0],[687,359,1.0],[687,362,1.0],[687,363,1.0],[687,365,2.0],[687,367,1.0],[687,369,1.0],[687,370,1.0],[687,372,3.0],[687,376,3.0],[687,379,1.0],[687,380,1.0],[687,382,1.0],[687,383,1.0],[687,385,1.0],[687,390,1.0],[687,393,2.0],[687,405,1.0],[687,417,2.0],[687,423,1.0],[687,429,1.0],[687,430,1.0],[687,436,2.0],[687,443,1.0],[687,452,1.0],[687,453,1.0],[687,454,5.0],[687,456,1.0],[687,465,1.0],[687,469,5.0],[687,470,1.0],[687,472,1.0],[687,474,1.0],[687,475,1.0],[687,477,4.0],[688,1,2.0],[688,18,2.0],[688,22,1.0],[688,23,1.0],[688,31,1.0],[688,35,2.0],[688,40,3.0],[688,41,1.0],[688,46,1.0],[688,50,3.0],[688,53,1.0],[688,54,2.0],[688,58,2.0],[688,75,2.0],[688,81,2.0],[688,83,1.0],[688,88,1.0],[688,89,1.0],[688,93,1.0],[688,98,1.0],[688,106,3.0],[688,107,1.0],[688,111,1.0],[688,118,1.0],[688,121,1.0],[688,126,1.0],[688,129,1.0],[688,135,1.0],[688,137,2.0],[688,140,1.0],[688,141,3.0],[688,143,1.0],[688,150,1.0],[688,151,2.0],[688,155,4.0],[688,161,1.0],[688,162,2.0],[688,168,1.0],[688,170,1.0],[688,172,2.0],[688,187,1.0],[688,188,2.0],[688,191,3.0],[688,192,1.0],[688,198,2.0],[688,201,1.0],[688,203,2.0],[688,204,1.0],[688,207,2.0],[688,209,4.0],[688,210,1.0],[688,217,1.0],[688,222,1.0],[688,223,1.0],[688,224,1.0],[688,228,2.0],[688,236,1.0],[688,238,1.0],[688,246,1.0],[688,282,1.0],[688,290,1.0],[688,292,1.0],[688,302,1.0],[688,305,1.0],[688,315,1.0],[688,317,3.0],[688,318,1.0],[688,320,2.0],[688,334,1.0],[688,335,1.0],[688,337,1.0],[688,338,1.0],[688,340,2.0],[688,347,2.0],[688,350,1.0],[688,351,2.0],[688,353,2.0],[688,359,1.0],[688,362,1.0],[688,363,1.0],[688,366,1.0],[688,377,3.0],[688,382,1.0],[688,384,1.0],[688,389,1.0],[688,390,1.0],[688,393,1.0],[688,395,1.0],[688,396,1.0],[688,399,1.0],[688,400,1.0],[688,403,1.0],[688,408,1.0],[688,409,1.0],[688,417,1.0],[688,418,1.0],[688,421,3.0],[688,432,2.0],[688,437,1.0],[688,441,1.0],[688,444,2.0],[688,447,1.0],[688,472,1.0],[689,121,1.0],[689,139,1.0],[689,155,2.0],[689,190,1.0],[689,326,1.0],[689,331,3.0],[689,335,1.0],[690,96,1.0],[690,108,2.0],[690,167,1.0],[690,331,1.0],[691,372,3.0],[692,144,1.0],[692,308,1.0],[692,439,1.0],[693,31,1.0],[693,46,1.0],[693,61,1.0],[693,81,1.0],[693,129,1.0],[693,138,1.0],[693,140,1.0],[693,150,1.0],[693,155,1.0],[693,193,1.0],[693,196,1.0],[693,313,1.0],[693,323,1.0],[693,382,1.0],[693,390,1.0],[693,407,1.0],[694,42,1.0],[694,345,1.0],[695,29,1.0],[695,38,1.0],[695,50,1.0],[695,120,1.0],[695,127,1.0],[695,399,2.0],[696,84,1.0],[696,100,1.0],[696,111,1.0],[696,218,1.0],[696,261,1.0],[696,280,1.0],[696,328,1.0],[696,372,1.0],[697,2,1.0],[697,101,1.0],[697,106,1.0],[697,108,1.0],[697,111,1.0],[697,149,1.0],[697,161,1.0],[697,165,1.0],[697,347,1.0],[697,385,1.0],[697,388,1.0],[698,465,6.0],[699,7,1.0],[699,15,1.0],[699,30,1.0],[699,59,1.0],[699,65,2.0],[699,76,1.0],[699,80,2.0],[699,90,1.0],[699,132,1.0],[699,134,1.0],[700,178,1.0],[700,256,1.0],[701,190,2.0],[702,1,1.0],[702,22,1.0],[702,74,3.0],[702,117,1.0],[702,124,1.0],[702,128,1.0],[702,137,1.0],[702,164,1.0],[702,175,1.0],[702,265,2.0],[702,318,1.0],[702,383,1.0],[702,432,1.0],[703,28,1.0],[703,151,1.0],[703,251,1.0],[703,283,1.0],[703,291,1.0],[703,336,1.0],[704,9,5.0],[704,166,5.0],[705,63,1.0],[705,65,5.0],[705,72,1.0],[705,82,1.0],[705,108,1.0],[705,145,2.0],[705,215,1.0],[705,234,1.0],[705,238,3.0],[705,240,1.0],[705,243,1.0],[705,251,3.0],[705,270,1.0],[705,271,1.0],[705,273,1.0],[705,281,1.0],[705,286,1.0],[705,364,2.0],[705,389,1.0],[705,451,1.0],[705,455,1.0],[706,53,1.0],[706,106,1.0],[706,126,1.0],[706,152,1.0],[706,245,2.0],[706,247,2.0],[706,258,1.0],[706,294,1.0],[707,26,1.0],[707,144,1.0],[707,173,1.0],[708,242,2.0],[709,122,1.0],[709,164,1.0],[709,328,1.0],[710,3,1.0],[710,37,2.0],[710,77,1.0],[710,93,1.0],[710,106,2.0],[710,111,1.0],[710,126,1.0],[710,141,2.0],[710,143,1.0],[710,148,1.0],[710,174,1.0],[710,224,1.0],[710,258,1.0],[710,265,1.0],[710,335,1.0],[710,347,1.0],[710,357,1.0],[710,422,2.0],[710,466,1.0],[711,1,2.0],[711,14,3.0],[711,26,3.0],[711,29,1.0],[711,34,1.0],[711,36,1.0],[711,40,2.0],[711,41,1.0],[711,42,3.0],[711,53,1.0],[711,57,1.0],[711,75,1.0],[711,81,1.0],[711,82,1.0],[711,86,1.0],[711,88,2.0],[711,93,4.0],[711,97,2.0],[711,100,1.0],[711,106,3.0],[711,107,1.0],[711,111,2.0],[711,119,2.0],[711,124,1.0],[711,125,1.0],[711,126,1.0],[711,127,1.0],[711,131,4.0],[711,134,3.0],[711,140,1.0],[711,141,1.0],[711,150,1.0],[711,151,1.0],[711,152,5.0],[711,155,3.0],[711,159,2.0],[711,162,2.0],[711,164,2.0],[711,168,1.0],[711,179,2.0],[711,185,2.0],[711,188,2.0],[711,190,2.0],[711,191,1.0],[711,192,1.0],[711,197,1.0],[711,200,5.0],[711,201,1.0],[711,204,1.0],[711,205,1.0],[711,207,1.0],[711,208,1.0],[711,212,1.0],[711,215,1.0],[711,219,2.0],[711,220,1.0],[711,227,2.0],[711,231,2.0],[711,232,1.0],[711,238,8.0],[711,243,3.0],[711,248,2.0],[711,249,1.0],[711,254,1.0],[711,263,1.0],[711,264,1.0],[711,265,1.0],[711,290,1.0],[711,292,2.0],[711,305,1.0],[711,310,1.0],[711,315,1.0],[711,317,1.0],[711,318,1.0],[711,319,2.0],[711,322,1.0],[711,323,1.0],[711,330,2.0],[711,331,1.0],[711,351,1.0],[711,363,1.0],[711,367,1.0],[711,369,2.0],[711,377,1.0],[711,383,1.0],[711,386,1.0],[711,391,1.0],[711,404,1.0],[711,407,1.0],[711,421,1.0],[711,436,2.0],[711,437,2.0],[711,440,2.0],[711,444,1.0],[711,459,5.0],[712,14,1.0],[712,57,1.0],[712,74,3.0],[712,76,2.0],[712,81,1.0],[712,139,1.0],[712,141,1.0],[712,144,1.0],[712,154,1.0],[712,187,2.0],[712,210,1.0],[712,234,1.0],[712,315,1.0],[712,316,1.0],[712,354,1.0],[712,377,1.0],[712,412,1.0],[712,426,1.0],[713,19,1.0],[713,36,3.0],[713,45,9.0],[713,55,2.0],[713,253,2.0],[713,258,1.0],[713,261,2.0],[713,465,12.0],[713,468,6.0],[714,62,1.0],[714,284,1.0],[715,345,1.0],[715,432,1.0],[715,441,1.0],[716,73,2.0],[716,90,1.0],[717,205,1.0],[717,344,1.0],[719,26,1.0],[719,68,1.0],[719,161,1.0],[719,187,1.0],[719,197,1.0],[719,211,1.0],[719,254,1.0],[719,309,1.0],[719,340,1.0],[719,342,1.0],[719,372,1.0],[719,377,1.0],[719,404,1.0],[719,444,1.0],[720,17,3.0],[720,19,1.0],[720,40,16.0],[720,71,1.0],[720,73,2.0],[720,79,1.0],[720,85,2.0],[720,90,4.0],[720,92,3.0],[720,108,2.0],[720,142,15.0],[720,147,1.0],[720,151,1.0],[720,167,1.0],[720,176,6.0],[720,198,1.0],[720,205,1.0],[720,213,1.0],[720,216,1.0],[720,218,1.0],[720,220,1.0],[720,232,1.0],[720,239,1.0],[720,240,1.0],[720,258,2.0],[720,278,1.0],[720,281,1.0],[720,301,5.0],[720,303,1.0],[720,310,1.0],[720,316,1.0],[720,322,628.0],[720,325,1.0],[720,330,22.0],[720,375,1.0],[720,388,8.0],[720,404,1.0],[720,411,1.0],[720,423,1.0],[720,436,2.0],[720,455,2.0],[721,16,32.0],[721,22,1.0],[721,34,1.0],[721,37,1.0],[721,40,1.0],[721,45,5.0],[721,107,1.0],[721,147,1.0],[721,292,1.0],[721,321,1.0],[722,1,2.0],[722,2,1.0],[722,5,1.0],[722,8,1.0],[722,16,55.0],[722,17,6.0],[722,19,8.0],[722,23,7.0],[722,26,8.0],[722,28,3.0],[722,29,2.0],[722,32,2.0],[722,34,1.0],[722,35,3.0],[722,36,2.0],[722,38,2.0],[722,39,3.0],[722,40,3.0],[722,41,6.0],[722,42,5.0],[722,43,1.0],[722,44,25.0],[722,46,1.0],[722,47,4.0],[722,48,1.0],[722,50,2.0],[722,51,7.0],[722,52,1.0],[722,54,2.0],[722,55,3.0],[722,60,2.0],[722,61,2.0],[722,62,2.0],[722,64,6.0],[722,65,6.0],[722,66,6.0],[722,67,4.0],[722,69,6.0],[722,70,2.0],[722,72,13.0],[722,73,3.0],[722,74,2.0],[722,75,3.0],[722,77,1.0],[722,79,13.0],[722,80,2.0],[722,81,1.0],[722,83,1.0],[722,84,3.0],[722,85,2.0],[722,86,1.0],[722,88,1.0],[722,90,28.0],[722,92,16.0],[722,96,2.0],[722,97,1.0],[722,98,1.0],[722,101,8.0],[722,102,4.0],[722,103,6.0],[722,105,3.0],[722,106,8.0],[722,108,382.0],[722,109,2.0],[722,115,5.0],[722,116,12.0],[722,123,3.0],[722,124,1.0],[722,125,8.0],[722,127,2.0],[722,130,10.0],[722,132,5.0],[722,133,2.0],[722,134,3.0],[722,138,1.0],[722,140,2.0],[722,142,2.0],[722,143,1.0],[722,144,1.0],[722,145,1.0],[722,147,2.0],[722,149,1.0],[722,151,4.0],[722,152,3.0],[722,156,1.0],[722,157,2.0],[722,158,3.0],[722,159,1.0],[722,161,4.0],[722,163,1.0],[722,164,1.0],[722,167,2.0],[722,168,2.0],[722,169,3.0],[722,173,2.0],[722,175,5.0],[722,178,1.0],[722,180,12.0],[722,181,1.0],[722,182,1.0],[722,184,4.0],[722,189,1.0],[722,190,24.0],[722,191,1.0],[722,194,6.0],[722,195,3.0],[722,197,7.0],[722,200,8.0],[722,202,9.0],[722,203,1.0],[722,204,11.0],[722,205,2.0],[722,213,11.0],[722,214,2.0],[722,216,7.0],[722,217,4.0],[722,218,3.0],[722,220,1.0],[722,221,2.0],[722,223,2.0],[722,224,7.0],[722,225,8.0],[722,229,2.0],[722,232,2.0],[722,234,22.0],[722,236,6.0],[722,238,98.0],[722,239,1.0],[722,240,1.0],[722,241,21.0],[722,242,1.0],[722,245,2.0],[722,246,1.0],[722,247,2.0],[722,250,4.0],[722,251,3.0],[722,252,4.0],[722,253,1.0],[722,254,2.0],[722,256,6.0],[722,257,6.0],[722,259,8.0],[722,260,8.0],[722,261,2.0],[722,262,4.0],[722,263,10.0],[722,264,7.0],[722,265,2.0],[722,267,5.0],[722,268,2.0],[722,269,1.0],[722,270,2.0],[722,272,2.0],[722,273,12.0],[722,274,3.0],[722,275,2.0],[722,276,5.0],[722,277,8.0],[722,278,2.0],[722,279,3.0],[722,280,6.0],[722,281,4.0],[722,282,3.0],[722,284,6.0],[722,286,4.0],[722,287,3.0],[722,289,7.0],[722,290,6.0],[722,291,4.0],[722,297,6.0],[722,298,13.0],[722,299,2.0],[722,300,1.0],[722,301,5.0],[722,303,9.0],[722,304,1.0],[722,308,4.0],[722,309,3.0],[722,310,1.0],[722,311,4.0],[722,312,3.0],[722,313,1.0],[722,314,5.0],[722,315,1.0],[722,316,1.0],[722,319,3.0],[722,322,2.0],[722,323,1.0],[722,324,7.0],[722,325,8.0],[722,326,1.0],[722,327,5.0],[722,329,1.0],[722,330,2.0],[722,332,3.0],[722,337,7.0],[722,339,2.0],[722,340,1.0],[722,341,6.0],[722,343,6.0],[722,345,1.0],[722,346,2.0],[722,348,3.0],[722,352,1.0],[722,354,4.0],[722,356,1.0],[722,358,1.0],[722,359,2.0],[722,360,2.0],[722,364,1.0],[722,367,1.0],[722,369,1.0],[722,371,2.0],[722,374,1.0],[722,375,5.0],[722,376,4.0],[722,377,1.0],[722,378,2.0],[722,380,4.0],[722,382,1.0],[722,384,1.0],[722,385,2.0],[722,389,2.0],[722,390,3.0],[722,392,2.0],[722,393,1.0],[722,396,1.0],[722,399,4.0],[722,405,2.0],[722,408,1.0],[722,410,2.0],[722,411,1.0],[722,413,6.0],[722,415,3.0],[722,416,2.0],[722,418,1.0],[722,420,2.0],[722,421,2.0],[722,422,1.0],[722,423,2.0],[722,425,4.0],[722,427,19.0],[722,429,5.0],[722,430,2.0],[722,435,1.0],[722,436,1.0],[722,437,3.0],[722,438,3.0],[722,439,1.0],[722,440,1.0],[722,441,2.0],[722,442,2.0],[722,443,5.0],[722,444,1.0],[722,445,1.0],[722,448,1.0],[722,449,2.0],[722,452,5.0],[722,453,1.0],[722,454,10.0],[722,455,1.0],[722,456,1.0],[722,458,1.0],[722,462,5.0],[722,463,9.0],[722,464,1.0],[722,467,5.0],[722,468,2.0],[722,472,1.0],[722,473,3.0],[722,475,2.0],[723,16,2.0],[723,366,1.0],[723,382,1.0],[723,383,1.0],[723,411,1.0],[723,470,1.0],[724,105,1.0],[724,117,1.0],[724,118,1.0],[724,137,1.0],[724,144,3.0],[724,146,1.0],[724,162,2.0],[724,191,1.0],[724,201,1.0],[724,213,1.0],[724,265,1.0],[724,345,2.0],[724,390,1.0],[724,403,1.0],[725,108,1.0],[725,212,1.0],[725,238,1.0],[725,253,2.0],[725,453,1.0],[726,126,1.0],[726,204,1.0],[726,340,1.0],[726,348,1.0],[726,405,1.0],[727,122,1.0],[727,128,1.0],[727,134,1.0],[727,174,1.0],[727,408,1.0],[727,460,6.0],[729,190,1.0],[729,229,1.0],[730,56,1.0],[730,450,2.0],[731,4,1.0],[731,81,1.0],[731,137,1.0],[731,148,1.0],[731,161,1.0],[731,224,1.0],[731,280,2.0],[731,466,1.0],[732,33,1.0],[732,61,1.0],[732,409,1.0],[733,9,5.0],[733,11,1.0],[733,130,1.0],[733,146,74.0],[733,424,13.0],[734,16,49.0],[734,17,1.0],[734,19,7.0],[734,30,1.0],[734,34,2.0],[734,53,1.0],[734,56,16.0],[734,59,6.0],[734,73,2.0],[734,76,3.0],[734,78,2.0],[734,80,3.0],[734,97,1.0],[734,101,1.0],[734,122,4.0],[734,123,2.0],[734,131,6.0],[734,132,2.0],[734,140,1.0],[734,151,5.0],[734,154,1.0],[734,160,2.0],[734,168,2.0],[734,188,2.0],[734,197,1.0],[734,215,5.0],[734,218,1.0],[734,237,2.0],[734,241,4.0],[734,244,1.0],[734,251,1.0],[734,284,15.0],[734,291,13.0],[734,296,1.0],[734,337,6.0],[734,349,2.0],[734,385,1.0],[734,436,1.0],[734,437,2.0],[734,451,6.0],[734,453,1.0],[734,455,1.0],[734,465,27.0],[735,92,4.0],[736,130,2.0],[737,26,1.0],[737,115,1.0],[737,119,1.0],[737,159,1.0],[737,357,1.0],[737,383,1.0],[737,426,1.0],[738,116,3.0],[738,144,1.0],[738,175,1.0],[738,225,1.0],[738,364,1.0],[739,40,1.0],[739,77,2.0],[739,88,1.0],[739,94,2.0],[739,117,1.0],[739,122,1.0],[739,147,1.0],[739,165,1.0],[739,193,1.0],[739,232,1.0],[739,286,1.0],[739,335,1.0],[739,389,1.0],[739,411,1.0],[740,19,2.0],[740,108,2.0],[740,165,1.0],[740,169,2.0],[740,235,1.0],[740,345,3.0],[740,439,1.0],[741,0,8.0],[741,41,4.0],[741,51,1.0],[741,66,3.0],[741,173,1.0],[741,181,1.0],[741,214,1.0],[741,224,2.0],[741,339,1.0],[741,454,3.0],[741,463,1.0],[742,51,1.0],[742,267,1.0],[743,233,2.0],[744,12,1.0],[744,79,1.0],[744,241,1.0],[745,194,3.0],[746,43,1.0],[746,93,2.0],[746,139,1.0],[746,177,1.0],[746,285,1.0],[746,302,2.0],[746,333,1.0],[746,364,1.0],[747,88,1.0],[747,89,1.0],[747,159,1.0],[748,3,1.0],[748,5,1.0],[748,26,2.0],[748,68,1.0],[748,99,1.0],[748,106,1.0],[748,111,1.0],[748,119,1.0],[748,123,1.0],[748,126,1.0],[748,147,1.0],[748,152,2.0],[748,179,1.0],[748,192,1.0],[748,196,1.0],[748,200,1.0],[748,238,1.0],[748,245,1.0],[748,248,1.0],[748,256,1.0],[748,292,1.0],[748,320,1.0],[748,366,1.0],[748,382,1.0],[748,385,1.0],[748,388,1.0],[748,392,1.0],[748,447,1.0],[749,61,1.0],[749,93,1.0],[749,111,1.0],[749,112,1.0],[749,176,1.0],[749,177,1.0],[749,383,1.0],[749,466,1.0],[750,1,1.0],[750,18,6.0],[750,27,1.0],[750,28,1.0],[750,43,1.0],[750,44,1.0],[750,50,1.0],[750,53,1.0],[750,59,1.0],[750,77,1.0],[750,81,1.0],[750,88,3.0],[750,93,1.0],[750,96,1.0],[750,97,1.0],[750,100,2.0],[750,108,1.0],[750,109,1.0],[750,121,1.0],[750,139,1.0],[750,151,1.0],[750,184,1.0],[750,193,2.0],[750,201,1.0],[750,209,2.0],[750,223,1.0],[750,224,2.0],[750,228,2.0],[750,247,1.0],[750,259,1.0],[750,285,1.0],[750,302,1.0],[750,333,5.0],[750,340,2.0],[750,347,1.0],[750,352,1.0],[750,353,1.0],[750,357,1.0],[750,363,1.0],[750,372,1.0],[750,411,1.0],[750,416,1.0],[750,431,1.0],[751,48,1.0],[751,56,1.0],[751,108,2.0],[751,116,1.0],[751,222,1.0],[751,240,1.0],[751,291,1.0],[751,364,1.0],[751,462,1.0],[751,467,1.0],[752,57,1.0],[752,70,1.0],[752,89,1.0],[752,129,1.0],[752,159,1.0],[752,190,4.0],[753,0,3.0],[753,99,2.0],[753,261,1.0],[753,271,1.0],[753,290,1.0],[753,291,1.0],[753,406,6.0],[753,424,4.0],[753,441,1.0],[753,476,10.0],[754,176,2.0],[755,87,1.0],[755,88,2.0],[755,106,3.0],[755,162,1.0],[755,238,7.0],[755,265,1.0],[755,266,1.0],[755,267,1.0],[755,319,1.0],[755,385,1.0],[756,70,1.0],[756,174,1.0],[758,2,1.0],[758,3,2.0],[758,26,2.0],[758,29,2.0],[758,40,2.0],[758,44,4.0],[758,50,2.0],[758,51,1.0],[758,57,1.0],[758,80,2.0],[758,88,2.0],[758,100,1.0],[758,106,2.0],[758,108,4.0],[758,109,2.0],[758,111,1.0],[758,117,1.0],[758,131,1.0],[758,134,1.0],[758,150,1.0],[758,151,1.0],[758,156,1.0],[758,159,1.0],[758,161,1.0],[758,164,1.0],[758,169,1.0],[758,176,2.0],[758,177,1.0],[758,178,1.0],[758,179,1.0],[758,187,1.0],[758,188,2.0],[758,193,1.0],[758,198,2.0],[758,205,1.0],[758,207,1.0],[758,224,3.0],[758,238,3.0],[758,256,1.0],[758,268,2.0],[758,275,1.0],[758,295,1.0],[758,299,1.0],[758,302,1.0],[758,313,1.0],[758,317,1.0],[758,330,4.0],[758,331,1.0],[758,340,1.0],[758,350,1.0],[758,358,1.0],[758,359,2.0],[758,360,1.0],[758,371,1.0],[758,375,4.0],[758,378,5.0],[758,388,1.0],[758,389,1.0],[758,391,1.0],[758,428,1.0],[758,431,1.0],[758,458,1.0],[759,13,2.0],[760,26,1.0],[760,144,1.0],[761,122,1.0],[761,270,4.0],[761,287,1.0],[761,329,1.0],[761,444,1.0],[762,40,1.0],[762,42,2.0],[762,84,1.0],[762,472,1.0],[764,18,1.0],[764,26,1.0],[764,35,1.0],[764,150,1.0],[764,179,1.0],[764,297,1.0],[764,319,1.0],[764,382,1.0],[764,385,2.0],[764,437,1.0],[765,13,10.0],[765,368,3.0],[766,42,1.0],[766,354,1.0],[766,427,1.0],[767,419,3.0],[768,153,4.0],[769,54,1.0],[769,61,1.0],[769,88,1.0],[769,93,1.0],[769,96,1.0],[769,97,1.0],[769,117,1.0],[769,136,1.0],[769,144,1.0],[769,152,1.0],[769,168,1.0],[769,175,1.0],[769,189,1.0],[769,194,3.0],[769,197,2.0],[769,216,1.0],[769,222,1.0],[769,243,1.0],[769,421,1.0],[769,441,1.0],[770,216,3.0],[770,258,1.0],[771,3,1.0],[771,14,1.0],[771,17,2.0],[771,22,1.0],[771,29,1.0],[771,54,1.0],[771,57,2.0],[771,61,2.0],[771,75,1.0],[771,77,1.0],[771,80,1.0],[771,81,3.0],[771,88,10.0],[771,95,1.0],[771,96,20.0],[771,100,1.0],[771,117,3.0],[771,118,1.0],[771,122,1.0],[771,124,1.0],[771,143,1.0],[771,144,2.0],[771,152,2.0],[771,156,1.0],[771,157,1.0],[771,159,1.0],[771,175,1.0],[771,177,1.0],[771,179,1.0],[771,180,2.0],[771,187,2.0],[771,189,4.0],[771,193,2.0],[771,194,2.0],[771,195,4.0],[771,197,1.0],[771,198,1.0],[771,201,1.0],[771,207,2.0],[771,209,2.0],[771,213,1.0],[771,215,2.0],[771,216,3.0],[771,225,1.0],[771,265,1.0],[771,266,1.0],[771,268,1.0],[771,298,3.0],[771,317,1.0],[771,323,2.0],[771,331,1.0],[771,343,1.0],[771,344,1.0],[771,364,1.0],[771,371,1.0],[771,372,3.0],[771,377,1.0],[771,421,1.0],[772,27,1.0],[772,40,1.0],[772,56,1.0],[772,93,1.0],[772,157,2.0],[772,158,1.0],[772,238,1.0],[772,322,1.0],[772,330,1.0],[773,106,1.0],[773,108,3.0],[773,246,1.0],[773,303,1.0],[774,208,1.0],[774,414,1.0],[774,440,1.0],[775,0,12.0],[775,1,3.0],[775,4,16.0],[775,5,10.0],[775,8,3.0],[775,9,1.0],[775,10,1.0],[775,14,8.0],[775,16,267.0],[775,17,10.0],[775,18,3.0],[775,19,20.0],[775,21,5.0],[775,22,1.0],[775,23,2.0],[775,26,3.0],[775,27,1.0],[775,29,10.0],[775,30,2.0],[775,33,11.0],[775,34,11.0],[775,35,5.0],[775,36,1.0],[775,37,16.0],[775,38,2.0],[775,39,9.0],[775,40,7.0],[775,41,4.0],[775,42,6.0],[775,44,16.0],[775,48,11.0],[775,50,2.0],[775,51,2.0],[775,52,7.0],[775,53,1.0],[775,55,1.0],[775,56,2.0],[775,58,1.0],[775,59,6.0],[775,60,15.0],[775,61,10.0],[775,62,23.0],[775,63,7.0],[775,64,13.0],[775,65,6.0],[775,66,3.0],[775,67,2.0],[775,69,1.0],[775,72,5.0],[775,73,3.0],[775,74,4.0],[775,75,3.0],[775,76,16.0],[775,77,1.0],[775,78,2.0],[775,82,2.0],[775,84,2.0],[775,85,3.0],[775,86,2.0],[775,87,3.0],[775,88,14.0],[775,90,5.0],[775,92,13.0],[775,94,6.0],[775,95,1.0],[775,96,2.0],[775,97,1.0],[775,98,12.0],[775,100,1.0],[775,101,7.0],[775,102,1.0],[775,103,11.0],[775,105,11.0],[775,106,16.0],[775,108,327.0],[775,109,1.0],[775,111,4.0],[775,113,9.0],[775,115,1.0],[775,116,2.0],[775,117,1.0],[775,118,1.0],[775,119,1.0],[775,121,1.0],[775,123,2.0],[775,124,2.0],[775,125,10.0],[775,126,1.0],[775,130,9.0],[775,132,4.0],[775,133,2.0],[775,134,1.0],[775,136,3.0],[775,137,5.0],[775,138,1.0],[775,140,2.0],[775,141,2.0],[775,142,1.0],[775,143,5.0],[775,144,3.0],[775,145,5.0],[775,147,3.0],[775,149,1.0],[775,150,1.0],[775,151,4.0],[775,154,1.0],[775,156,2.0],[775,157,1.0],[775,158,6.0],[775,160,2.0],[775,161,2.0],[775,163,1.0],[775,164,2.0],[775,165,2.0],[775,166,3.0],[775,167,2.0],[775,168,2.0],[775,169,4.0],[775,170,1.0],[775,173,4.0],[775,175,6.0],[775,176,2.0],[775,178,1.0],[775,179,2.0],[775,180,6.0],[775,181,1.0],[775,183,18.0],[775,184,1.0],[775,186,1.0],[775,189,4.0],[775,190,4.0],[775,191,6.0],[775,192,3.0],[775,198,2.0],[775,199,1.0],[775,200,25.0],[775,201,1.0],[775,202,5.0],[775,203,1.0],[775,210,3.0],[775,211,2.0],[775,212,2.0],[775,213,9.0],[775,214,3.0],[775,215,4.0],[775,216,6.0],[775,217,1.0],[775,218,1.0],[775,219,1.0],[775,221,3.0],[775,222,6.0],[775,223,2.0],[775,225,16.0],[775,227,2.0],[775,230,1.0],[775,231,1.0],[775,233,4.0],[775,234,12.0],[775,235,3.0],[775,236,3.0],[775,237,1.0],[775,238,118.0],[775,239,4.0],[775,240,10.0],[775,241,6.0],[775,242,3.0],[775,243,16.0],[775,244,2.0],[775,246,3.0],[775,250,2.0],[775,251,8.0],[775,252,8.0],[775,253,5.0],[775,254,5.0],[775,255,2.0],[775,256,1.0],[775,257,15.0],[775,258,4.0],[775,259,7.0],[775,260,19.0],[775,261,7.0],[775,262,4.0],[775,263,32.0],[775,264,6.0],[775,265,7.0],[775,267,5.0],[775,268,3.0],[775,269,2.0],[775,270,8.0],[775,271,4.0],[775,272,3.0],[775,273,1.0],[775,274,5.0],[775,275,8.0],[775,276,3.0],[775,277,23.0],[775,278,3.0],[775,279,8.0],[775,280,8.0],[775,281,5.0],[775,282,2.0],[775,283,3.0],[775,284,6.0],[775,285,1.0],[775,286,14.0],[775,287,3.0],[775,288,7.0],[775,289,13.0],[775,290,22.0],[775,291,5.0],[775,293,5.0],[775,295,2.0],[775,296,4.0],[775,297,40.0],[775,298,7.0],[775,299,9.0],[775,300,1.0],[775,301,3.0],[775,303,10.0],[775,305,7.0],[775,306,1.0],[775,308,32.0],[775,309,18.0],[775,311,5.0],[775,312,5.0],[775,313,2.0],[775,314,4.0],[775,315,8.0],[775,318,4.0],[775,319,16.0],[775,321,26.0],[775,322,1.0],[775,324,4.0],[775,325,11.0],[775,326,8.0],[775,327,2.0],[775,328,1.0],[775,329,1.0],[775,330,1.0],[775,332,6.0],[775,333,1.0],[775,334,3.0],[775,337,12.0],[775,338,2.0],[775,339,4.0],[775,340,1.0],[775,341,11.0],[775,342,1.0],[775,343,13.0],[775,345,3.0],[775,347,1.0],[775,348,3.0],[775,351,1.0],[775,352,10.0],[775,354,3.0],[775,356,1.0],[775,359,1.0],[775,362,4.0],[775,363,1.0],[775,364,6.0],[775,365,1.0],[775,369,1.0],[775,370,1.0],[775,371,3.0],[775,372,4.0],[775,373,1.0],[775,375,17.0],[775,376,2.0],[775,377,2.0],[775,378,1.0],[775,379,2.0],[775,380,4.0],[775,382,2.0],[775,383,1.0],[775,385,4.0],[775,390,5.0],[775,392,3.0],[775,393,2.0],[775,397,2.0],[775,398,2.0],[775,399,1.0],[775,403,2.0],[775,404,1.0],[775,405,4.0],[775,407,1.0],[775,408,1.0],[775,409,2.0],[775,410,1.0],[775,412,1.0],[775,413,3.0],[775,415,4.0],[775,416,1.0],[775,417,6.0],[775,418,2.0],[775,421,5.0],[775,427,5.0],[775,428,2.0],[775,429,3.0],[775,430,3.0],[775,431,1.0],[775,433,1.0],[775,435,2.0],[775,436,3.0],[775,437,12.0],[775,438,4.0],[775,439,2.0],[775,442,3.0],[775,443,1.0],[775,444,4.0],[775,445,1.0],[775,446,2.0],[775,448,1.0],[775,449,5.0],[775,451,8.0],[775,452,7.0],[775,453,14.0],[775,454,11.0],[775,455,7.0],[775,457,1.0],[775,459,5.0],[775,461,2.0],[775,462,2.0],[775,463,2.0],[775,464,3.0],[775,466,1.0],[775,467,4.0],[775,468,10.0],[775,469,11.0],[775,470,1.0],[775,472,3.0],[775,473,3.0],[775,475,2.0],[775,477,3.0],[776,80,1.0],[776,108,1.0],[776,238,1.0],[776,289,1.0],[776,290,1.0],[777,175,1.0],[777,238,1.0],[778,1,27.0],[778,5,4.0],[778,16,33.0],[778,21,1.0],[778,22,1.0],[778,23,13.0],[778,25,1.0],[778,26,67.0],[778,29,1.0],[778,30,1.0],[778,35,2.0],[778,36,3.0],[778,40,1.0],[778,49,7.0],[778,50,17.0],[778,58,10.0],[778,61,28.0],[778,63,4.0],[778,64,4.0],[778,65,2.0],[778,70,1.0],[778,71,1.0],[778,73,5.0],[778,80,4.0],[778,81,2.0],[778,84,154.0],[778,90,1.0],[778,93,3.0],[778,96,2.0],[778,97,1.0],[778,98,4.0],[778,100,1.0],[778,102,64.0],[778,105,1.0],[778,106,3.0],[778,107,1.0],[778,108,7.0],[778,110,2.0],[778,112,1.0],[778,115,19.0],[778,117,1.0],[778,118,3.0],[778,120,3.0],[778,121,1.0],[778,122,9.0],[778,127,3.0],[778,128,3.0],[778,129,3.0],[778,134,11.0],[778,136,2.0],[778,137,1.0],[778,138,90.0],[778,139,1.0],[778,141,9.0],[778,144,1.0],[778,145,1.0],[778,151,10.0],[778,155,2.0],[778,156,17.0],[778,157,2.0],[778,163,4.0],[778,164,1.0],[778,165,24.0],[778,168,1.0],[778,170,1.0],[778,176,1.0],[778,177,3.0],[778,181,1.0],[778,185,7.0],[778,186,2.0],[778,188,1.0],[778,191,2.0],[778,196,371.0],[778,198,3.0],[778,205,1.0],[778,206,30.0],[778,207,3.0],[778,208,3.0],[778,209,5.0],[778,210,65.0],[778,213,1.0],[778,216,1.0],[778,217,1.0],[778,218,1.0],[778,220,2.0],[778,222,1.0],[778,227,1.0],[778,228,1.0],[778,229,1.0],[778,230,8.0],[778,232,2.0],[778,234,1.0],[778,236,1.0],[778,238,9.0],[778,241,4.0],[778,244,1.0],[778,258,1.0],[778,264,3.0],[778,266,2.0],[778,267,1.0],[778,273,2.0],[778,275,2.0],[778,280,2.0],[778,292,1.0],[778,294,1.0],[778,300,28.0],[778,305,2.0],[778,306,5.0],[778,309,2.0],[778,311,12.0],[778,313,24.0],[778,318,9.0],[778,325,16.0],[778,328,2.0],[778,340,4.0],[778,343,1.0],[778,344,1.0],[778,350,1.0],[778,351,1.0],[778,357,9.0],[778,359,1.0],[778,362,3.0],[778,364,1.0],[778,366,1.0],[778,369,1.0],[778,371,24.0],[778,378,2.0],[778,382,5.0],[778,383,1.0],[778,384,2.0],[778,386,19.0],[778,387,2.0],[778,390,1.0],[778,391,1.0],[778,392,2.0],[778,393,1.0],[778,396,2.0],[778,397,1.0],[778,400,1.0],[778,402,6.0],[778,409,1.0],[778,411,2.0],[778,421,9.0],[778,426,3.0],[778,434,1.0],[778,436,2.0],[778,437,1.0],[778,441,1.0],[778,443,2.0],[778,449,10.0],[778,450,5.0],[778,452,1.0],[778,454,1.0],[778,461,1.0],[779,13,4.0],[779,53,3.0],[779,153,4.0],[779,178,2.0],[779,258,4.0],[779,267,4.0],[779,336,3.0],[779,427,4.0],[780,9,1.0],[780,16,2.0],[780,18,1.0],[780,19,1.0],[780,26,7.0],[780,39,1.0],[780,48,1.0],[780,51,1.0],[780,61,2.0],[780,62,1.0],[780,72,1.0],[780,82,1.0],[780,84,1.0],[780,92,1.0],[780,95,1.0],[780,101,3.0],[780,103,1.0],[780,108,24.0],[780,109,1.0],[780,113,1.0],[780,117,1.0],[780,119,1.0],[780,125,2.0],[780,134,1.0],[780,141,1.0],[780,142,1.0],[780,143,2.0],[780,144,1.0],[780,148,1.0],[780,151,1.0],[780,152,3.0],[780,158,1.0],[780,159,2.0],[780,163,1.0],[780,164,2.0],[780,169,1.0],[780,180,1.0],[780,183,2.0],[780,188,1.0],[780,189,2.0],[780,190,1.0],[780,198,1.0],[780,209,1.0],[780,211,1.0],[780,212,1.0],[780,213,1.0],[780,217,1.0],[780,221,1.0],[780,224,1.0],[780,225,1.0],[780,230,1.0],[780,234,3.0],[780,238,9.0],[780,240,4.0],[780,245,2.0],[780,251,1.0],[780,255,1.0],[780,258,1.0],[780,267,1.0],[780,273,1.0],[780,278,1.0],[780,280,2.0],[780,286,1.0],[780,290,1.0],[780,294,1.0],[780,298,2.0],[780,305,1.0],[780,306,1.0],[780,308,2.0],[780,310,1.0],[780,312,3.0],[780,315,2.0],[780,318,1.0],[780,328,1.0],[780,329,1.0],[780,337,1.0],[780,339,1.0],[780,341,1.0],[780,342,2.0],[780,351,1.0],[780,352,1.0],[780,359,1.0],[780,391,1.0],[780,392,1.0],[780,429,1.0],[780,430,1.0],[780,431,1.0],[780,436,2.0],[780,444,1.0],[780,448,1.0],[780,451,1.0],[780,453,1.0],[780,454,1.0],[780,458,1.0],[780,461,2.0],[780,463,1.0],[781,58,1.0],[781,74,2.0],[781,100,2.0],[781,133,2.0],[781,134,1.0],[781,239,1.0],[781,283,2.0],[781,413,1.0],[781,428,1.0],[781,429,1.0],[782,28,9.0],[782,41,2.0],[782,42,2.0],[782,48,3.0],[782,56,2.0],[782,64,14.0],[782,100,1.0],[782,130,9.0],[782,151,1.0],[782,176,1.0],[782,180,4.0],[782,194,8.0],[782,238,7.0],[782,248,2.0],[782,257,6.0],[782,285,1.0],[782,321,3.0],[782,427,10.0],[782,460,5.0],[783,0,6.0],[783,2,2.0],[783,5,4.0],[783,16,28.0],[783,22,1.0],[783,25,1.0],[783,26,32.0],[783,29,3.0],[783,35,1.0],[783,36,10.0],[783,40,11.0],[783,42,2.0],[783,43,3.0],[783,47,1.0],[783,49,1.0],[783,51,1.0],[783,53,2.0],[783,61,5.0],[783,63,3.0],[783,67,1.0],[783,68,2.0],[783,71,4.0],[783,72,1.0],[783,73,3.0],[783,75,1.0],[783,77,2.0],[783,81,1.0],[783,83,1.0],[783,84,1.0],[783,86,2.0],[783,87,15.0],[783,88,1.0],[783,96,1.0],[783,102,1.0],[783,106,1.0],[783,107,2.0],[783,109,1.0],[783,111,2.0],[783,112,1.0],[783,115,2.0],[783,116,1.0],[783,118,1.0],[783,120,3.0],[783,121,1.0],[783,122,10.0],[783,124,4.0],[783,126,3.0],[783,127,4.0],[783,131,2.0],[783,134,3.0],[783,136,10.0],[783,137,4.0],[783,138,19.0],[783,139,1.0],[783,144,3.0],[783,155,4.0],[783,156,2.0],[783,161,2.0],[783,162,2.0],[783,163,3.0],[783,164,1.0],[783,165,1.0],[783,167,1.0],[783,168,3.0],[783,174,2.0],[783,175,2.0],[783,177,6.0],[783,181,1.0],[783,184,1.0],[783,185,7.0],[783,186,1.0],[783,188,14.0],[783,191,2.0],[783,194,1.0],[783,196,2.0],[783,198,4.0],[783,199,1.0],[783,200,1.0],[783,206,11.0],[783,207,3.0],[783,209,3.0],[783,210,33.0],[783,211,1.0],[783,218,1.0],[783,225,1.0],[783,227,1.0],[783,230,1.0],[783,232,1.0],[783,238,6.0],[783,242,4.0],[783,260,1.0],[783,264,1.0],[783,265,1.0],[783,273,2.0],[783,274,1.0],[783,275,4.0],[783,292,1.0],[783,294,2.0],[783,300,2.0],[783,302,2.0],[783,304,1.0],[783,306,1.0],[783,310,1.0],[783,311,1.0],[783,314,1.0],[783,316,1.0],[783,318,2.0],[783,323,1.0],[783,325,1.0],[783,328,6.0],[783,329,1.0],[783,331,2.0],[783,334,1.0],[783,337,2.0],[783,340,2.0],[783,342,1.0],[783,343,2.0],[783,345,2.0],[783,346,1.0],[783,348,5.0],[783,350,2.0],[783,357,2.0],[783,359,2.0],[783,362,5.0],[783,363,1.0],[783,369,2.0],[783,371,33.0],[783,372,1.0],[783,383,1.0],[783,389,1.0],[783,390,5.0],[783,395,2.0],[783,400,1.0],[783,404,1.0],[783,414,4.0],[783,416,5.0],[783,420,1.0],[783,426,11.0],[783,434,1.0],[783,450,9.0],[783,452,1.0],[783,462,2.0],[783,465,3.0],[783,472,1.0],[784,1,1.0],[784,26,2.0],[784,41,1.0],[784,53,1.0],[784,77,1.0],[784,84,1.0],[784,95,1.0],[784,125,1.0],[784,129,1.0],[784,137,1.0],[784,152,1.0],[784,159,1.0],[784,182,1.0],[784,210,1.0],[784,232,1.0],[784,266,2.0],[784,315,1.0],[784,328,1.0],[784,335,1.0],[784,379,1.0],[784,408,1.0],[785,16,1.0],[785,333,1.0],[785,365,1.0],[785,380,1.0],[786,4,2.0],[787,364,61.0],[788,252,1.0],[789,5,1.0],[789,26,3.0],[789,58,1.0],[789,159,1.0],[789,403,1.0],[789,415,1.0],[790,64,1.0],[790,336,12.0],[791,208,1.0],[791,215,1.0],[791,300,2.0],[791,354,1.0],[791,373,1.0],[792,126,2.0],[793,4,4.0],[793,17,3.0],[793,19,2.0],[793,28,4.0],[793,34,2.0],[793,47,1.0],[793,55,2.0],[793,66,1.0],[793,82,2.0],[793,98,2.0],[793,105,4.0],[793,106,1.0],[793,108,2.0],[793,110,1.0],[793,120,2.0],[793,126,1.0],[793,137,1.0],[793,143,1.0],[793,156,2.0],[793,169,1.0],[793,175,2.0],[793,192,1.0],[793,202,2.0],[793,213,1.0],[793,234,4.0],[793,238,6.0],[793,242,2.0],[793,252,4.0],[793,263,1.0],[793,264,5.0],[793,267,2.0],[793,277,2.0],[793,285,1.0],[793,293,1.0],[793,300,1.0],[793,305,1.0],[793,308,1.0],[793,309,1.0],[793,329,2.0],[793,343,2.0],[793,345,1.0],[793,352,1.0],[793,391,1.0],[793,415,1.0],[793,467,1.0],[794,0,8.0],[794,1,1.0],[794,4,19.0],[794,5,2.0],[794,7,2.0],[794,9,1.0],[794,10,1.0],[794,11,1.0],[794,12,1.0],[794,14,1.0],[794,17,3.0],[794,18,1.0],[794,19,21.0],[794,21,6.0],[794,22,1.0],[794,23,9.0],[794,25,1.0],[794,26,1.0],[794,27,1.0],[794,29,10.0],[794,30,6.0],[794,32,1.0],[794,33,7.0],[794,34,17.0],[794,35,11.0],[794,36,3.0],[794,38,6.0],[794,39,9.0],[794,40,1.0],[794,41,6.0],[794,43,1.0],[794,44,17.0],[794,46,2.0],[794,48,6.0],[794,49,1.0],[794,50,2.0],[794,51,3.0],[794,52,8.0],[794,53,1.0],[794,54,2.0],[794,55,6.0],[794,56,1.0],[794,59,3.0],[794,60,40.0],[794,61,1.0],[794,62,26.0],[794,63,2.0],[794,64,7.0],[794,65,8.0],[794,66,2.0],[794,68,2.0],[794,70,1.0],[794,72,5.0],[794,74,3.0],[794,75,2.0],[794,82,1.0],[794,83,4.0],[794,84,1.0],[794,85,2.0],[794,86,2.0],[794,88,7.0],[794,89,1.0],[794,91,2.0],[794,92,2.0],[794,93,3.0],[794,98,6.0],[794,99,2.0],[794,101,5.0],[794,103,2.0],[794,105,14.0],[794,106,20.0],[794,108,285.0],[794,109,14.0],[794,111,2.0],[794,113,5.0],[794,115,1.0],[794,116,6.0],[794,118,1.0],[794,123,1.0],[794,125,6.0],[794,126,1.0],[794,127,2.0],[794,128,1.0],[794,130,13.0],[794,131,1.0],[794,133,2.0],[794,136,1.0],[794,137,3.0],[794,140,5.0],[794,141,9.0],[794,142,10.0],[794,143,1.0],[794,144,3.0],[794,145,2.0],[794,148,1.0],[794,149,5.0],[794,151,3.0],[794,152,2.0],[794,153,4.0],[794,154,2.0],[794,155,2.0],[794,156,7.0],[794,157,7.0],[794,158,9.0],[794,161,12.0],[794,164,7.0],[794,166,3.0],[794,167,1.0],[794,169,1.0],[794,172,1.0],[794,173,5.0],[794,175,17.0],[794,176,8.0],[794,177,1.0],[794,179,7.0],[794,184,1.0],[794,188,3.0],[794,189,5.0],[794,190,1.0],[794,191,5.0],[794,192,1.0],[794,197,2.0],[794,198,2.0],[794,200,34.0],[794,202,5.0],[794,203,2.0],[794,204,4.0],[794,205,1.0],[794,206,1.0],[794,208,1.0],[794,210,2.0],[794,211,6.0],[794,213,18.0],[794,214,3.0],[794,215,10.0],[794,216,9.0],[794,217,2.0],[794,218,6.0],[794,222,1.0],[794,223,2.0],[794,224,1.0],[794,225,11.0],[794,226,1.0],[794,227,6.0],[794,229,1.0],[794,234,5.0],[794,235,17.0],[794,236,12.0],[794,238,36.0],[794,239,4.0],[794,240,5.0],[794,241,1.0],[794,242,3.0],[794,243,4.0],[794,245,2.0],[794,246,4.0],[794,250,7.0],[794,251,3.0],[794,252,21.0],[794,253,2.0],[794,254,1.0],[794,255,13.0],[794,256,6.0],[794,257,21.0],[794,258,4.0],[794,259,19.0],[794,260,47.0],[794,261,4.0],[794,262,5.0],[794,263,18.0],[794,264,3.0],[794,265,8.0],[794,267,13.0],[794,268,6.0],[794,269,4.0],[794,270,10.0],[794,273,3.0],[794,274,10.0],[794,275,17.0],[794,277,25.0],[794,279,9.0],[794,280,37.0],[794,281,2.0],[794,282,3.0],[794,283,16.0],[794,284,30.0],[794,285,7.0],[794,286,6.0],[794,287,4.0],[794,289,37.0],[794,290,24.0],[794,291,20.0],[794,293,3.0],[794,294,1.0],[794,295,9.0],[794,296,15.0],[794,297,46.0],[794,298,19.0],[794,299,7.0],[794,300,4.0],[794,301,10.0],[794,302,3.0],[794,303,6.0],[794,305,7.0],[794,306,6.0],[794,307,2.0],[794,308,22.0],[794,309,27.0],[794,310,2.0],[794,311,9.0],[794,312,5.0],[794,313,2.0],[794,315,9.0],[794,316,2.0],[794,317,1.0],[794,318,2.0],[794,319,11.0],[794,321,7.0],[794,323,2.0],[794,324,10.0],[794,325,3.0],[794,326,3.0],[794,329,3.0],[794,332,20.0],[794,334,8.0],[794,337,18.0],[794,339,3.0],[794,341,5.0],[794,342,2.0],[794,343,28.0],[794,344,2.0],[794,345,3.0],[794,346,1.0],[794,347,3.0],[794,348,1.0],[794,349,1.0],[794,351,3.0],[794,352,2.0],[794,353,1.0],[794,354,14.0],[794,356,4.0],[794,359,7.0],[794,362,4.0],[794,363,1.0],[794,364,10.0],[794,367,11.0],[794,369,1.0],[794,370,3.0],[794,371,4.0],[794,372,4.0],[794,373,2.0],[794,375,23.0],[794,376,4.0],[794,377,2.0],[794,380,7.0],[794,382,2.0],[794,383,2.0],[794,384,1.0],[794,385,3.0],[794,386,1.0],[794,390,9.0],[794,392,1.0],[794,393,1.0],[794,399,4.0],[794,405,5.0],[794,408,1.0],[794,409,3.0],[794,412,1.0],[794,413,11.0],[794,415,5.0],[794,417,7.0],[794,418,3.0],[794,420,2.0],[794,421,2.0],[794,423,2.0],[794,428,2.0],[794,429,5.0],[794,430,1.0],[794,431,3.0],[794,435,2.0],[794,436,2.0],[794,437,11.0],[794,438,5.0],[794,439,2.0],[794,441,1.0],[794,443,9.0],[794,444,2.0],[794,445,8.0],[794,448,2.0],[794,449,3.0],[794,451,1.0],[794,452,12.0],[794,453,20.0],[794,454,19.0],[794,455,8.0],[794,456,2.0],[794,457,2.0],[794,458,2.0],[794,459,3.0],[794,461,6.0],[794,462,3.0],[794,463,1.0],[794,464,1.0],[794,466,3.0],[794,469,5.0],[794,470,7.0],[794,472,4.0],[794,474,3.0],[794,475,1.0],[794,477,9.0],[795,13,1.0],[795,51,1.0],[796,341,2.0],[797,57,1.0],[797,231,1.0],[798,91,1.0],[798,395,1.0],[798,423,1.0],[799,2,1.0],[799,14,1.0],[799,30,1.0],[799,51,1.0],[799,72,4.0],[799,78,1.0],[799,99,2.0],[799,108,1.0],[799,109,1.0],[799,135,11.0],[799,136,3.0],[799,151,1.0],[799,152,1.0],[799,180,1.0],[799,213,1.0],[799,238,10.0],[799,261,2.0],[799,306,1.0],[799,316,1.0],[799,337,6.0],[799,371,1.0],[799,389,1.0],[799,399,1.0],[799,400,2.0],[799,424,7.0],[799,451,1.0],[799,476,12.0],[800,51,1.0],[800,52,1.0],[800,56,1.0],[800,279,1.0],[800,406,2.0],[800,427,3.0],[800,437,1.0],[801,70,1.0],[801,176,1.0],[802,13,2.0],[802,56,2.0],[802,284,3.0],[802,298,1.0],[802,349,1.0],[802,351,1.0],[803,26,4.0],[803,96,1.0],[803,100,1.0],[803,342,2.0],[803,353,2.0],[804,22,1.0],[804,100,1.0],[804,118,1.0],[804,162,1.0],[804,174,1.0],[804,190,3.0],[804,197,2.0],[804,218,1.0],[804,275,1.0],[804,335,1.0],[804,351,1.0],[804,404,1.0],[804,410,1.0],[804,430,1.0],[805,27,1.0],[805,33,1.0],[805,61,1.0],[805,63,2.0],[805,106,2.0],[805,116,1.0],[805,118,1.0],[805,125,1.0],[805,128,1.0],[805,144,2.0],[805,162,1.0],[805,172,1.0],[805,180,1.0],[805,182,1.0],[805,197,1.0],[805,201,1.0],[805,237,1.0],[805,248,1.0],[805,294,1.0],[805,344,1.0],[805,404,1.0],[805,408,1.0],[805,420,1.0],[806,29,1.0],[806,34,2.0],[806,88,2.0],[806,143,1.0],[806,152,1.0],[806,160,1.0],[806,162,1.0],[806,179,1.0],[806,190,1.0],[806,205,1.0],[806,216,2.0],[806,224,1.0],[806,316,1.0],[806,328,1.0],[806,366,1.0],[806,380,1.0],[806,424,2.0],[806,432,9.0],[807,81,1.0],[807,88,1.0],[807,97,1.0],[807,150,1.0],[807,199,1.0],[807,212,1.0],[807,226,1.0],[807,294,1.0],[807,315,1.0],[807,325,1.0],[807,347,1.0],[808,80,1.0],[808,233,3.0],[809,19,1.0],[809,26,2.0],[809,47,1.0],[809,74,2.0],[809,83,1.0],[809,95,2.0],[809,104,2.0],[809,107,1.0],[809,114,2.0],[809,115,1.0],[809,154,1.0],[809,159,1.0],[809,166,2.0],[809,176,1.0],[809,186,1.0],[809,201,3.0],[809,217,1.0],[809,224,1.0],[809,226,1.0],[809,353,2.0],[809,357,3.0],[809,377,1.0],[809,383,1.0],[809,394,1.0],[809,410,2.0],[809,440,2.0],[810,1,4.0],[810,2,1.0],[810,3,1.0],[810,7,1.0],[810,14,1.0],[810,17,14.0],[810,22,2.0],[810,25,1.0],[810,27,1.0],[810,29,6.0],[810,32,2.0],[810,34,2.0],[810,35,1.0],[810,40,1.0],[810,42,2.0],[810,44,2.0],[810,48,10.0],[810,51,10.0],[810,53,2.0],[810,58,3.0],[810,61,7.0],[810,62,1.0],[810,63,3.0],[810,68,2.0],[810,70,4.0],[810,71,1.0],[810,76,4.0],[810,77,2.0],[810,81,1.0],[810,83,2.0],[810,85,1.0],[810,88,5.0],[810,89,1.0],[810,90,9.0],[810,96,14.0],[810,97,2.0],[810,98,5.0],[810,99,4.0],[810,100,3.0],[810,105,13.0],[810,106,12.0],[810,110,1.0],[810,112,2.0],[810,117,5.0],[810,118,13.0],[810,122,2.0],[810,123,1.0],[810,124,4.0],[810,125,2.0],[810,127,1.0],[810,134,4.0],[810,137,1.0],[810,138,1.0],[810,139,17.0],[810,141,1.0],[810,143,1.0],[810,144,13.0],[810,149,1.0],[810,151,1.0],[810,152,2.0],[810,154,1.0],[810,155,2.0],[810,156,1.0],[810,158,1.0],[810,159,1.0],[810,160,2.0],[810,162,1.0],[810,164,1.0],[810,165,3.0],[810,170,2.0],[810,172,2.0],[810,173,6.0],[810,174,3.0],[810,176,1.0],[810,177,1.0],[810,178,1.0],[810,180,4.0],[810,183,7.0],[810,185,1.0],[810,189,6.0],[810,190,1.0],[810,191,5.0],[810,192,4.0],[810,193,7.0],[810,194,1.0],[810,196,2.0],[810,197,1.0],[810,198,3.0],[810,200,2.0],[810,201,10.0],[810,203,1.0],[810,207,1.0],[810,208,5.0],[810,209,1.0],[810,211,1.0],[810,212,1.0],[810,213,4.0],[810,215,2.0],[810,216,4.0],[810,217,4.0],[810,218,1.0],[810,219,8.0],[810,220,1.0],[810,222,2.0],[810,223,1.0],[810,226,2.0],[810,227,2.0],[810,230,3.0],[810,231,1.0],[810,243,3.0],[810,244,9.0],[810,246,1.0],[810,249,1.0],[810,254,3.0],[810,256,1.0],[810,258,1.0],[810,259,2.0],[810,264,2.0],[810,266,3.0],[810,268,1.0],[810,273,6.0],[810,278,2.0],[810,282,2.0],[810,288,27.0],[810,293,1.0],[810,298,3.0],[810,309,1.0],[810,311,1.0],[810,315,1.0],[810,317,2.0],[810,319,1.0],[810,321,1.0],[810,323,1.0],[810,328,1.0],[810,335,6.0],[810,339,1.0],[810,340,1.0],[810,342,10.0],[810,343,5.0],[810,345,1.0],[810,349,1.0],[810,350,1.0],[810,351,8.0],[810,354,2.0],[810,357,1.0],[810,358,1.0],[810,360,1.0],[810,368,3.0],[810,369,1.0],[810,370,1.0],[810,371,1.0],[810,372,2.0],[810,373,1.0],[810,374,1.0],[810,377,1.0],[810,379,1.0],[810,384,4.0],[810,386,1.0],[810,389,1.0],[810,391,1.0],[810,393,2.0],[810,400,1.0],[810,403,2.0],[810,407,3.0],[810,409,3.0],[810,415,3.0],[810,417,1.0],[810,430,3.0],[810,439,2.0],[810,440,1.0],[810,444,1.0],[810,448,1.0],[810,456,2.0],[810,468,4.0],[810,477,1.0],[811,26,1.0],[811,44,8.0],[811,176,2.0],[811,190,3.0],[811,234,1.0],[811,241,3.0],[812,406,1.0],[813,1,1.0],[813,26,1.0],[813,53,2.0],[813,75,2.0],[813,93,2.0],[813,120,1.0],[813,141,1.0],[813,152,2.0],[813,161,1.0],[813,167,1.0],[813,170,1.0],[813,188,1.0],[813,194,1.0],[813,217,2.0],[813,223,1.0],[813,227,2.0],[813,248,1.0],[813,280,2.0],[813,319,1.0],[813,328,1.0],[813,331,1.0],[813,340,4.0],[813,346,1.0],[813,382,1.0],[813,407,1.0],[813,473,1.0],[814,17,4.0],[814,19,1.0],[814,23,1.0],[814,27,1.0],[814,29,1.0],[814,33,3.0],[814,44,1.0],[814,59,6.0],[814,64,1.0],[814,66,4.0],[814,74,1.0],[814,77,1.0],[814,88,1.0],[814,92,3.0],[814,108,10.0],[814,125,1.0],[814,139,1.0],[814,160,1.0],[814,182,1.0],[814,184,1.0],[814,185,1.0],[814,192,1.0],[814,220,1.0],[814,222,2.0],[814,234,1.0],[814,240,1.0],[814,243,1.0],[814,255,1.0],[814,263,1.0],[814,264,4.0],[814,277,3.0],[814,285,1.0],[814,293,1.0],[814,354,1.0],[814,376,1.0],[814,403,1.0],[814,454,1.0],[814,455,1.0],[814,463,1.0],[814,466,1.0],[815,97,1.0],[815,139,1.0],[815,177,1.0],[815,335,1.0],[815,342,1.0],[815,371,2.0],[816,165,1.0],[816,175,2.0],[816,369,1.0],[817,424,3.0],[818,173,1.0],[819,0,1.0],[819,1,4.0],[819,2,2.0],[819,3,1.0],[819,16,31.0],[819,18,1.0],[819,22,8.0],[819,23,3.0],[819,26,19.0],[819,27,1.0],[819,29,35.0],[819,34,1.0],[819,35,2.0],[819,36,1.0],[819,37,8.0],[819,38,1.0],[819,40,3.0],[819,42,11.0],[819,43,4.0],[819,44,4.0],[819,46,1.0],[819,47,1.0],[819,49,2.0],[819,50,2.0],[819,51,2.0],[819,52,1.0],[819,53,3.0],[819,55,1.0],[819,56,2.0],[819,58,3.0],[819,59,8.0],[819,63,15.0],[819,64,1.0],[819,66,10.0],[819,68,2.0],[819,69,1.0],[819,73,1.0],[819,74,1.0],[819,75,2.0],[819,76,4.0],[819,79,32.0],[819,80,3.0],[819,81,49.0],[819,83,1.0],[819,84,6.0],[819,87,4.0],[819,88,4.0],[819,91,1.0],[819,92,1.0],[819,93,12.0],[819,94,1.0],[819,95,1.0],[819,98,2.0],[819,99,6.0],[819,100,3.0],[819,101,3.0],[819,102,19.0],[819,104,1.0],[819,105,3.0],[819,106,11.0],[819,108,587.0],[819,110,1.0],[819,111,1.0],[819,112,2.0],[819,113,5.0],[819,115,3.0],[819,117,7.0],[819,118,13.0],[819,119,2.0],[819,122,9.0],[819,124,9.0],[819,125,1.0],[819,126,5.0],[819,127,2.0],[819,128,2.0],[819,129,1.0],[819,131,21.0],[819,132,6.0],[819,134,5.0],[819,136,7.0],[819,138,75.0],[819,140,63.0],[819,141,25.0],[819,143,17.0],[819,144,4.0],[819,149,1.0],[819,151,1.0],[819,155,3.0],[819,156,14.0],[819,159,1.0],[819,160,5.0],[819,161,3.0],[819,164,3.0],[819,165,11.0],[819,168,3.0],[819,170,1.0],[819,171,2.0],[819,173,3.0],[819,175,4.0],[819,176,36.0],[819,177,26.0],[819,178,1.0],[819,179,1.0],[819,180,2.0],[819,181,1.0],[819,184,10.0],[819,185,2.0],[819,186,2.0],[819,190,1.0],[819,192,2.0],[819,193,10.0],[819,194,11.0],[819,196,20.0],[819,197,1.0],[819,198,3.0],[819,201,8.0],[819,202,2.0],[819,203,1.0],[819,204,1.0],[819,206,1.0],[819,209,1.0],[819,210,2.0],[819,211,2.0],[819,212,2.0],[819,215,1.0],[819,216,27.0],[819,218,6.0],[819,223,1.0],[819,224,1.0],[819,226,1.0],[819,227,1.0],[819,232,2.0],[819,235,2.0],[819,236,1.0],[819,238,46.0],[819,239,26.0],[819,240,3.0],[819,243,1.0],[819,244,1.0],[819,246,4.0],[819,248,1.0],[819,249,1.0],[819,251,3.0],[819,252,2.0],[819,253,1.0],[819,257,1.0],[819,258,60.0],[819,259,7.0],[819,262,1.0],[819,263,48.0],[819,264,3.0],[819,265,1.0],[819,266,1.0],[819,267,16.0],[819,275,4.0],[819,280,8.0],[819,282,4.0],[819,283,1.0],[819,284,8.0],[819,285,3.0],[819,286,7.0],[819,288,8.0],[819,290,18.0],[819,294,1.0],[819,295,4.0],[819,300,2.0],[819,301,1.0],[819,302,1.0],[819,305,4.0],[819,306,1.0],[819,307,9.0],[819,308,1.0],[819,310,2.0],[819,311,1.0],[819,312,1.0],[819,313,2.0],[819,314,2.0],[819,315,1.0],[819,318,8.0],[819,319,4.0],[819,321,2.0],[819,324,1.0],[819,325,2.0],[819,326,2.0],[819,327,3.0],[819,328,5.0],[819,329,3.0],[819,330,8.0],[819,332,1.0],[819,337,1.0],[819,338,5.0],[819,340,3.0],[819,343,17.0],[819,345,60.0],[819,348,4.0],[819,350,2.0],[819,352,17.0],[819,353,1.0],[819,357,54.0],[819,359,2.0],[819,361,6.0],[819,363,3.0],[819,365,1.0],[819,366,1.0],[819,370,6.0],[819,371,1.0],[819,372,3.0],[819,374,1.0],[819,375,2.0],[819,376,1.0],[819,377,3.0],[819,380,8.0],[819,382,6.0],[819,383,2.0],[819,386,2.0],[819,388,1.0],[819,390,4.0],[819,394,7.0],[819,395,2.0],[819,397,5.0],[819,399,2.0],[819,400,1.0],[819,401,1.0],[819,402,1.0],[819,405,2.0],[819,407,3.0],[819,408,1.0],[819,409,12.0],[819,413,5.0],[819,414,2.0],[819,416,2.0],[819,417,1.0],[819,421,4.0],[819,428,2.0],[819,434,1.0],[819,435,1.0],[819,436,4.0],[819,437,4.0],[819,440,7.0],[819,441,1.0],[819,442,1.0],[819,449,1.0],[819,450,15.0],[819,454,2.0],[819,455,1.0],[819,457,1.0],[819,467,1.0],[819,470,6.0],[819,473,2.0],[819,474,3.0],[819,477,3.0],[820,70,1.0],[820,77,1.0],[820,96,1.0],[820,100,1.0],[820,137,1.0],[820,143,1.0],[820,155,1.0],[820,160,1.0],[820,165,2.0],[820,168,1.0],[820,189,1.0],[820,193,1.0],[820,208,1.0],[820,216,2.0],[820,232,1.0],[820,337,2.0],[820,363,1.0],[820,372,1.0],[820,376,1.0],[820,414,1.0],[820,426,1.0],[821,30,1.0],[821,52,3.0],[821,59,1.0],[821,101,1.0],[821,241,1.0],[821,284,9.0],[822,0,1.0],[822,36,1.0],[822,126,1.0],[822,144,11.0],[822,145,1.0],[822,190,1.0],[822,246,11.0],[822,323,1.0],[822,353,2.0],[822,381,1.0],[822,388,1.0],[822,398,2.0],[823,27,1.0],[823,57,1.0],[823,100,1.0],[823,238,2.0],[823,371,2.0],[824,267,4.0],[825,205,1.0],[825,267,1.0],[826,106,2.0],[826,335,1.0],[826,439,1.0],[827,425,2.0],[828,5,1.0],[828,27,3.0],[828,29,1.0],[828,31,2.0],[828,40,1.0],[828,63,1.0],[828,70,1.0],[828,81,1.0],[828,84,3.0],[828,93,1.0],[828,95,1.0],[828,105,2.0],[828,119,1.0],[828,121,1.0],[828,129,4.0],[828,136,1.0],[828,139,1.0],[828,140,6.0],[828,144,1.0],[828,155,3.0],[828,167,1.0],[828,171,1.0],[828,177,1.0],[828,185,1.0],[828,188,28.0],[828,196,1.0],[828,197,1.0],[828,201,1.0],[828,218,2.0],[828,221,3.0],[828,238,2.0],[828,294,7.0],[828,306,1.0],[828,320,50.0],[828,330,2.0],[828,333,7.0],[828,335,1.0],[828,340,3.0],[828,362,1.0],[828,366,1.0],[828,372,3.0],[828,391,1.0],[828,445,1.0],[829,81,1.0],[829,207,1.0],[829,378,1.0],[830,6,1.0],[830,11,1.0],[830,20,1.0],[830,233,49.0],[830,297,1.0],[830,335,1.0],[830,355,3.0],[830,424,1.0],[830,433,6.0],[830,471,12.0],[831,5,3.0],[831,26,5.0],[831,29,1.0],[831,34,3.0],[831,39,1.0],[831,41,1.0],[831,43,1.0],[831,56,2.0],[831,60,3.0],[831,62,3.0],[831,64,1.0],[831,75,1.0],[831,81,1.0],[831,83,1.0],[831,84,1.0],[831,93,1.0],[831,94,1.0],[831,103,1.0],[831,105,1.0],[831,106,1.0],[831,108,7.0],[831,109,1.0],[831,116,3.0],[831,117,1.0],[831,121,1.0],[831,122,1.0],[831,129,2.0],[831,132,1.0],[831,134,1.0],[831,140,2.0],[831,144,1.0],[831,145,3.0],[831,150,1.0],[831,156,1.0],[831,158,1.0],[831,165,1.0],[831,175,1.0],[831,176,2.0],[831,190,4.0],[831,192,1.0],[831,198,1.0],[831,200,4.0],[831,204,1.0],[831,213,1.0],[831,218,2.0],[831,223,1.0],[831,225,7.0],[831,234,5.0],[831,238,11.0],[831,241,3.0],[831,246,3.0],[831,250,2.0],[831,251,1.0],[831,257,10.0],[831,259,5.0],[831,263,1.0],[831,267,1.0],[831,274,2.0],[831,275,1.0],[831,277,1.0],[831,281,1.0],[831,287,1.0],[831,289,1.0],[831,290,3.0],[831,294,1.0],[831,297,3.0],[831,298,1.0],[831,299,1.0],[831,300,2.0],[831,301,1.0],[831,307,1.0],[831,308,1.0],[831,309,3.0],[831,311,1.0],[831,312,1.0],[831,318,2.0],[831,319,1.0],[831,325,2.0],[831,330,1.0],[831,332,1.0],[831,340,2.0],[831,353,1.0],[831,359,1.0],[831,362,4.0],[831,364,2.0],[831,365,1.0],[831,371,2.0],[831,375,2.0],[831,376,1.0],[831,382,1.0],[831,390,2.0],[831,394,1.0],[831,397,1.0],[831,399,1.0],[831,410,1.0],[831,420,1.0],[831,423,1.0],[831,431,1.0],[831,437,1.0],[831,451,1.0],[831,454,1.0],[831,455,1.0],[831,469,1.0],[831,472,2.0],[831,477,1.0],[832,26,1.0],[832,63,1.0],[832,84,2.0],[832,119,1.0],[832,128,1.0],[832,176,1.0],[832,240,1.0],[832,256,1.0],[832,313,1.0],[832,331,1.0],[832,333,1.0],[832,346,1.0],[832,358,1.0],[832,387,2.0],[832,390,1.0],[832,420,1.0],[832,428,2.0],[832,434,2.0],[832,456,1.0],[833,70,2.0],[833,129,1.0],[833,144,1.0],[833,179,2.0],[833,187,1.0],[833,196,1.0],[833,209,2.0],[833,224,2.0],[833,229,1.0],[833,268,2.0],[833,323,1.0],[833,342,1.0],[833,426,1.0],[833,457,2.0],[834,126,1.0],[834,127,2.0],[834,176,1.0],[834,376,1.0],[834,451,1.0],[835,25,1.0],[835,355,9.0],[835,437,1.0],[836,98,1.0],[836,106,1.0],[836,113,1.0],[836,118,1.0],[836,265,2.0],[836,329,1.0],[836,340,1.0],[836,344,1.0],[837,61,1.0],[837,273,1.0],[838,7,4.0],[838,15,1.0],[838,18,1.0],[838,20,1.0],[838,48,1.0],[838,65,1.0],[838,178,1.0],[838,190,1.0],[838,290,1.0],[839,13,6.0],[839,29,1.0],[839,30,1.0],[839,55,1.0],[839,65,4.0],[839,73,6.0],[839,86,2.0],[839,91,18.0],[839,92,2.0],[839,100,1.0],[839,102,1.0],[839,108,2.0],[839,109,1.0],[839,138,6.0],[839,154,1.0],[839,211,1.0],[839,242,1.0],[839,267,2.0],[839,269,3.0],[839,273,2.0],[839,319,3.0],[839,320,1.0],[839,325,2.0],[839,353,3.0],[839,398,1.0],[839,438,5.0],[839,443,2.0],[839,455,1.0],[839,467,152.0],[839,475,1.0],[840,52,1.0],[840,239,1.0],[840,324,1.0],[840,364,1.0],[841,1,3.0],[841,2,2.0],[841,3,2.0],[841,16,2.0],[841,22,3.0],[841,23,9.0],[841,25,1.0],[841,26,4.0],[841,30,8.0],[841,31,2.0],[841,40,6.0],[841,42,2.0],[841,50,2.0],[841,53,6.0],[841,57,1.0],[841,58,2.0],[841,63,3.0],[841,65,4.0],[841,68,3.0],[841,71,1.0],[841,74,2.0],[841,77,4.0],[841,81,2.0],[841,88,8.0],[841,89,1.0],[841,93,1.0],[841,94,2.0],[841,96,3.0],[841,97,1.0],[841,100,3.0],[841,105,4.0],[841,111,1.0],[841,113,1.0],[841,117,2.0],[841,118,4.0],[841,120,4.0],[841,121,3.0],[841,123,2.0],[841,124,2.0],[841,125,3.0],[841,129,2.0],[841,134,1.0],[841,136,2.0],[841,137,3.0],[841,139,4.0],[841,143,3.0],[841,144,7.0],[841,145,1.0],[841,148,1.0],[841,150,1.0],[841,152,6.0],[841,153,14.0],[841,155,5.0],[841,156,1.0],[841,160,1.0],[841,162,6.0],[841,164,1.0],[841,165,1.0],[841,169,1.0],[841,171,1.0],[841,172,2.0],[841,174,2.0],[841,175,3.0],[841,177,4.0],[841,178,1.0],[841,179,1.0],[841,182,1.0],[841,186,1.0],[841,187,3.0],[841,188,3.0],[841,189,1.0],[841,191,4.0],[841,192,1.0],[841,193,2.0],[841,194,2.0],[841,196,1.0],[841,200,1.0],[841,201,5.0],[841,205,1.0],[841,207,2.0],[841,208,2.0],[841,210,1.0],[841,211,2.0],[841,213,6.0],[841,214,1.0],[841,216,1.0],[841,219,1.0],[841,220,1.0],[841,225,1.0],[841,226,1.0],[841,227,2.0],[841,230,3.0],[841,231,1.0],[841,232,1.0],[841,234,1.0],[841,239,3.0],[841,246,1.0],[841,247,1.0],[841,248,2.0],[841,255,1.0],[841,256,1.0],[841,258,2.0],[841,259,1.0],[841,265,1.0],[841,275,1.0],[841,282,3.0],[841,285,1.0],[841,286,1.0],[841,290,1.0],[841,294,1.0],[841,298,1.0],[841,310,3.0],[841,311,1.0],[841,317,2.0],[841,318,4.0],[841,319,1.0],[841,323,1.0],[841,324,1.0],[841,330,2.0],[841,331,1.0],[841,333,1.0],[841,334,1.0],[841,340,2.0],[841,342,2.0],[841,343,1.0],[841,344,5.0],[841,345,1.0],[841,346,3.0],[841,347,3.0],[841,349,1.0],[841,351,2.0],[841,352,1.0],[841,354,1.0],[841,362,1.0],[841,364,1.0],[841,365,1.0],[841,366,8.0],[841,371,2.0],[841,372,3.0],[841,377,14.0],[841,378,3.0],[841,379,1.0],[841,380,1.0],[841,382,2.0],[841,383,3.0],[841,384,2.0],[841,388,1.0],[841,389,1.0],[841,390,2.0],[841,393,4.0],[841,396,1.0],[841,399,1.0],[841,400,8.0],[841,401,1.0],[841,408,1.0],[841,412,4.0],[841,416,1.0],[841,424,2.0],[841,426,2.0],[841,429,3.0],[841,432,15.0],[841,435,1.0],[841,439,1.0],[841,441,2.0],[841,444,3.0],[841,447,1.0],[841,449,1.0],[841,458,1.0],[842,0,4.0],[842,1,28.0],[842,2,7.0],[842,3,8.0],[842,5,16.0],[842,9,9.0],[842,11,1.0],[842,14,4.0],[842,16,45.0],[842,18,97.0],[842,19,1.0],[842,22,18.0],[842,23,37.0],[842,25,11.0],[842,26,46.0],[842,27,2.0],[842,29,10.0],[842,30,11.0],[842,31,8.0],[842,32,4.0],[842,33,2.0],[842,34,2.0],[842,35,10.0],[842,36,5.0],[842,37,12.0],[842,38,24.0],[842,40,118.0],[842,41,3.0],[842,42,2.0],[842,43,8.0],[842,44,10.0],[842,46,4.0],[842,47,1.0],[842,48,4.0],[842,49,15.0],[842,50,10.0],[842,51,2.0],[842,52,1.0],[842,53,8.0],[842,54,1.0],[842,57,4.0],[842,58,5.0],[842,59,1.0],[842,62,1.0],[842,63,11.0],[842,66,1.0],[842,67,2.0],[842,68,5.0],[842,70,6.0],[842,71,11.0],[842,72,1.0],[842,73,1.0],[842,74,1.0],[842,75,4.0],[842,77,8.0],[842,80,3.0],[842,81,16.0],[842,82,4.0],[842,83,4.0],[842,84,4.0],[842,85,11.0],[842,86,5.0],[842,87,7.0],[842,88,42.0],[842,89,3.0],[842,91,2.0],[842,93,9.0],[842,95,7.0],[842,96,4.0],[842,97,3.0],[842,98,8.0],[842,99,11.0],[842,100,41.0],[842,102,1.0],[842,104,7.0],[842,105,12.0],[842,106,22.0],[842,107,8.0],[842,108,30.0],[842,109,3.0],[842,110,4.0],[842,111,4.0],[842,112,6.0],[842,113,1.0],[842,115,7.0],[842,117,5.0],[842,118,4.0],[842,119,7.0],[842,120,17.0],[842,121,13.0],[842,122,19.0],[842,123,4.0],[842,124,4.0],[842,125,6.0],[842,126,6.0],[842,127,5.0],[842,128,5.0],[842,129,5.0],[842,131,2.0],[842,132,2.0],[842,134,3.0],[842,135,16.0],[842,136,9.0],[842,137,19.0],[842,138,9.0],[842,139,9.0],[842,140,10.0],[842,141,3.0],[842,142,1.0],[842,143,17.0],[842,144,24.0],[842,145,1.0],[842,146,1.0],[842,147,1.0],[842,148,2.0],[842,149,4.0],[842,150,6.0],[842,151,3.0],[842,152,11.0],[842,153,5.0],[842,154,8.0],[842,155,6.0],[842,156,9.0],[842,157,2.0],[842,158,1.0],[842,159,13.0],[842,160,1.0],[842,161,2.0],[842,162,19.0],[842,163,3.0],[842,164,3.0],[842,165,9.0],[842,167,7.0],[842,168,6.0],[842,169,5.0],[842,170,1.0],[842,171,8.0],[842,172,2.0],[842,173,1.0],[842,174,5.0],[842,175,2.0],[842,176,19.0],[842,177,10.0],[842,178,4.0],[842,179,8.0],[842,181,1.0],[842,182,8.0],[842,184,1.0],[842,185,5.0],[842,186,9.0],[842,187,9.0],[842,188,11.0],[842,189,4.0],[842,190,20.0],[842,191,8.0],[842,192,2.0],[842,193,9.0],[842,194,7.0],[842,195,1.0],[842,196,10.0],[842,197,4.0],[842,198,11.0],[842,199,3.0],[842,200,1.0],[842,201,9.0],[842,202,2.0],[842,203,1.0],[842,204,1.0],[842,205,9.0],[842,206,2.0],[842,207,11.0],[842,208,11.0],[842,209,15.0],[842,210,5.0],[842,211,15.0],[842,212,3.0],[842,214,1.0],[842,215,2.0],[842,216,20.0],[842,217,4.0],[842,219,3.0],[842,220,1.0],[842,224,7.0],[842,225,3.0],[842,226,13.0],[842,227,17.0],[842,228,14.0],[842,229,8.0],[842,230,2.0],[842,231,6.0],[842,232,9.0],[842,233,1.0],[842,236,2.0],[842,237,9.0],[842,238,17.0],[842,240,1.0],[842,243,1.0],[842,244,2.0],[842,245,13.0],[842,246,10.0],[842,247,3.0],[842,248,12.0],[842,249,4.0],[842,251,1.0],[842,253,1.0],[842,255,1.0],[842,256,2.0],[842,258,11.0],[842,259,1.0],[842,261,3.0],[842,262,4.0],[842,263,5.0],[842,264,7.0],[842,265,12.0],[842,266,4.0],[842,267,3.0],[842,268,6.0],[842,272,1.0],[842,273,4.0],[842,274,1.0],[842,275,10.0],[842,280,1.0],[842,281,1.0],[842,282,5.0],[842,285,10.0],[842,286,11.0],[842,287,5.0],[842,288,13.0],[842,290,1.0],[842,292,5.0],[842,293,5.0],[842,294,15.0],[842,298,2.0],[842,299,1.0],[842,300,2.0],[842,302,4.0],[842,304,1.0],[842,306,5.0],[842,309,2.0],[842,310,7.0],[842,311,11.0],[842,313,20.0],[842,314,1.0],[842,315,2.0],[842,316,1.0],[842,317,12.0],[842,318,19.0],[842,319,12.0],[842,320,18.0],[842,322,4.0],[842,323,2.0],[842,324,2.0],[842,325,2.0],[842,326,11.0],[842,327,1.0],[842,328,16.0],[842,329,10.0],[842,330,11.0],[842,331,20.0],[842,333,12.0],[842,334,3.0],[842,335,10.0],[842,337,3.0],[842,338,1.0],[842,340,10.0],[842,342,1.0],[842,343,5.0],[842,344,2.0],[842,345,2.0],[842,346,3.0],[842,347,12.0],[842,348,4.0],[842,350,16.0],[842,351,17.0],[842,352,1.0],[842,353,25.0],[842,354,24.0],[842,355,32.0],[842,356,4.0],[842,357,3.0],[842,358,7.0],[842,359,3.0],[842,360,7.0],[842,361,3.0],[842,362,8.0],[842,363,2.0],[842,364,4.0],[842,365,10.0],[842,366,15.0],[842,367,3.0],[842,368,5.0],[842,369,27.0],[842,370,4.0],[842,371,24.0],[842,372,9.0],[842,373,11.0],[842,374,2.0],[842,376,4.0],[842,377,13.0],[842,378,6.0],[842,379,10.0],[842,380,14.0],[842,381,2.0],[842,382,13.0],[842,383,12.0],[842,384,1.0],[842,385,2.0],[842,386,22.0],[842,387,8.0],[842,388,13.0],[842,389,6.0],[842,390,17.0],[842,391,4.0],[842,393,5.0],[842,394,22.0],[842,395,10.0],[842,396,4.0],[842,397,11.0],[842,398,3.0],[842,399,7.0],[842,400,4.0],[842,401,2.0],[842,402,12.0],[842,404,1.0],[842,405,10.0],[842,407,4.0],[842,408,5.0],[842,409,2.0],[842,410,3.0],[842,411,1.0],[842,412,5.0],[842,414,2.0],[842,415,1.0],[842,416,12.0],[842,418,3.0],[842,419,1.0],[842,420,2.0],[842,421,6.0],[842,422,5.0],[842,423,3.0],[842,426,16.0],[842,429,1.0],[842,432,10.0],[842,434,9.0],[842,436,9.0],[842,437,5.0],[842,439,1.0],[842,440,6.0],[842,441,1.0],[842,443,2.0],[842,444,18.0],[842,446,1.0],[842,447,4.0],[842,449,3.0],[842,452,1.0],[842,456,2.0],[842,457,3.0],[842,459,3.0],[842,462,1.0],[842,463,2.0],[842,466,3.0],[842,468,1.0],[842,470,1.0],[842,472,2.0],[842,474,1.0],[842,476,27.0],[842,477,3.0],[843,35,1.0],[843,52,1.0],[843,77,1.0],[843,121,1.0],[843,122,1.0],[843,156,1.0],[843,350,1.0],[843,356,1.0],[843,362,1.0],[843,377,1.0],[843,429,1.0],[844,1,1.0],[844,19,2.0],[844,40,2.0],[844,51,1.0],[844,54,1.0],[844,63,2.0],[844,64,1.0],[844,78,1.0],[844,88,1.0],[844,103,2.0],[844,105,1.0],[844,108,16.0],[844,109,1.0],[844,113,6.0],[844,114,3.0],[844,131,2.0],[844,133,2.0],[844,142,1.0],[844,143,3.0],[844,156,1.0],[844,173,1.0],[844,204,3.0],[844,213,1.0],[844,218,1.0],[844,235,2.0],[844,246,1.0],[844,251,1.0],[844,262,1.0],[844,264,2.0],[844,289,1.0],[844,293,1.0],[844,294,1.0],[844,298,1.0],[844,302,1.0],[844,307,7.0],[844,308,2.0],[844,311,1.0],[844,312,1.0],[844,320,1.0],[844,329,2.0],[844,348,1.0],[844,395,1.0],[844,405,1.0],[844,408,1.0],[844,409,2.0],[844,427,9.0],[844,431,1.0],[844,445,1.0],[844,451,1.0],[844,453,1.0],[844,462,1.0],[846,1,1.0],[846,2,3.0],[846,5,3.0],[846,9,1.0],[846,14,3.0],[846,17,8.0],[846,18,1.0],[846,22,1.0],[846,23,2.0],[846,25,1.0],[846,26,16.0],[846,29,1.0],[846,31,3.0],[846,35,4.0],[846,37,5.0],[846,38,2.0],[846,40,4.0],[846,43,2.0],[846,50,1.0],[846,52,1.0],[846,53,8.0],[846,58,6.0],[846,61,3.0],[846,64,5.0],[846,68,2.0],[846,70,2.0],[846,71,1.0],[846,72,2.0],[846,74,3.0],[846,75,6.0],[846,78,1.0],[846,81,2.0],[846,82,3.0],[846,83,1.0],[846,84,1.0],[846,88,10.0],[846,90,6.0],[846,91,2.0],[846,93,5.0],[846,95,1.0],[846,97,3.0],[846,98,7.0],[846,100,9.0],[846,105,6.0],[846,106,5.0],[846,108,5.0],[846,110,1.0],[846,111,2.0],[846,112,2.0],[846,113,1.0],[846,117,4.0],[846,118,9.0],[846,120,1.0],[846,121,2.0],[846,124,4.0],[846,125,2.0],[846,126,10.0],[846,127,1.0],[846,129,2.0],[846,131,1.0],[846,132,4.0],[846,134,3.0],[846,136,2.0],[846,137,2.0],[846,138,3.0],[846,139,7.0],[846,140,8.0],[846,141,2.0],[846,143,4.0],[846,146,1.0],[846,147,3.0],[846,151,3.0],[846,152,9.0],[846,154,2.0],[846,155,4.0],[846,156,2.0],[846,157,1.0],[846,158,3.0],[846,159,5.0],[846,161,2.0],[846,162,8.0],[846,164,4.0],[846,165,6.0],[846,167,1.0],[846,168,2.0],[846,170,2.0],[846,173,4.0],[846,174,2.0],[846,175,5.0],[846,176,8.0],[846,177,5.0],[846,179,6.0],[846,181,1.0],[846,182,2.0],[846,185,2.0],[846,187,5.0],[846,188,8.0],[846,190,4.0],[846,191,4.0],[846,192,5.0],[846,193,5.0],[846,194,13.0],[846,196,10.0],[846,197,2.0],[846,198,5.0],[846,201,5.0],[846,204,3.0],[846,205,3.0],[846,206,1.0],[846,207,4.0],[846,208,8.0],[846,209,3.0],[846,211,2.0],[846,212,2.0],[846,214,1.0],[846,215,2.0],[846,216,1.0],[846,217,6.0],[846,218,2.0],[846,219,4.0],[846,227,2.0],[846,230,4.0],[846,232,5.0],[846,238,4.0],[846,243,2.0],[846,248,9.0],[846,251,1.0],[846,255,1.0],[846,256,1.0],[846,258,11.0],[846,263,3.0],[846,264,6.0],[846,265,3.0],[846,268,2.0],[846,273,3.0],[846,279,1.0],[846,285,2.0],[846,286,1.0],[846,287,3.0],[846,292,2.0],[846,294,2.0],[846,296,1.0],[846,300,2.0],[846,302,3.0],[846,304,1.0],[846,306,2.0],[846,309,1.0],[846,310,3.0],[846,312,1.0],[846,315,5.0],[846,316,3.0],[846,317,1.0],[846,319,2.0],[846,320,3.0],[846,323,1.0],[846,326,5.0],[846,328,2.0],[846,329,1.0],[846,331,5.0],[846,334,2.0],[846,335,3.0],[846,338,3.0],[846,340,4.0],[846,342,2.0],[846,343,3.0],[846,344,4.0],[846,345,4.0],[846,346,1.0],[846,347,3.0],[846,349,1.0],[846,351,3.0],[846,352,2.0],[846,354,3.0],[846,357,2.0],[846,359,1.0],[846,360,1.0],[846,362,4.0],[846,365,1.0],[846,366,3.0],[846,367,2.0],[846,368,3.0],[846,369,1.0],[846,370,2.0],[846,371,3.0],[846,372,1.0],[846,373,5.0],[846,377,4.0],[846,378,3.0],[846,379,3.0],[846,380,2.0],[846,382,2.0],[846,383,1.0],[846,384,1.0],[846,385,2.0],[846,386,2.0],[846,387,2.0],[846,388,3.0],[846,389,5.0],[846,390,4.0],[846,391,2.0],[846,392,1.0],[846,393,1.0],[846,395,1.0],[846,400,2.0],[846,401,2.0],[846,403,1.0],[846,405,1.0],[846,407,2.0],[846,408,2.0],[846,409,4.0],[846,411,2.0],[846,412,1.0],[846,415,4.0],[846,418,1.0],[846,419,1.0],[846,421,1.0],[846,422,1.0],[846,426,1.0],[846,431,1.0],[846,432,1.0],[846,435,1.0],[846,440,2.0],[846,443,1.0],[846,444,3.0],[846,447,3.0],[846,452,2.0],[846,456,7.0],[846,457,2.0],[846,470,1.0],[846,472,1.0],[848,63,2.0],[848,415,1.0],[849,18,3.0],[849,19,2.0],[849,26,2.0],[849,27,1.0],[849,30,1.0],[849,34,3.0],[849,35,2.0],[849,38,1.0],[849,39,2.0],[849,40,1.0],[849,41,2.0],[849,44,9.0],[849,48,2.0],[849,51,4.0],[849,53,2.0],[849,55,2.0],[849,57,1.0],[849,60,3.0],[849,62,5.0],[849,64,10.0],[849,66,4.0],[849,69,2.0],[849,73,4.0],[849,75,1.0],[849,76,4.0],[849,80,3.0],[849,82,2.0],[849,90,9.0],[849,94,1.0],[849,105,2.0],[849,106,1.0],[849,108,42.0],[849,109,1.0],[849,111,2.0],[849,115,1.0],[849,125,1.0],[849,140,1.0],[849,147,2.0],[849,154,1.0],[849,156,2.0],[849,158,1.0],[849,160,1.0],[849,162,1.0],[849,164,4.0],[849,165,3.0],[849,167,1.0],[849,168,2.0],[849,169,2.0],[849,173,1.0],[849,176,3.0],[849,179,2.0],[849,181,4.0],[849,184,1.0],[849,190,3.0],[849,191,2.0],[849,192,3.0],[849,194,1.0],[849,199,1.0],[849,200,4.0],[849,204,2.0],[849,210,1.0],[849,211,1.0],[849,214,1.0],[849,216,2.0],[849,218,1.0],[849,219,1.0],[849,222,3.0],[849,227,1.0],[849,232,2.0],[849,234,10.0],[849,236,5.0],[849,238,27.0],[849,239,2.0],[849,241,14.0],[849,242,1.0],[849,246,1.0],[849,252,3.0],[849,253,1.0],[849,255,2.0],[849,256,3.0],[849,257,7.0],[849,258,3.0],[849,259,2.0],[849,260,9.0],[849,261,3.0],[849,262,2.0],[849,263,2.0],[849,265,1.0],[849,269,1.0],[849,271,3.0],[849,272,1.0],[849,273,1.0],[849,278,3.0],[849,280,1.0],[849,283,1.0],[849,284,2.0],[849,287,1.0],[849,291,3.0],[849,293,2.0],[849,294,2.0],[849,295,2.0],[849,296,1.0],[849,297,4.0],[849,298,1.0],[849,299,1.0],[849,301,1.0],[849,308,3.0],[849,310,7.0],[849,314,5.0],[849,315,1.0],[849,325,1.0],[849,326,1.0],[849,328,1.0],[849,337,6.0],[849,341,7.0],[849,343,4.0],[849,354,1.0],[849,360,3.0],[849,362,1.0],[849,370,1.0],[849,372,1.0],[849,375,3.0],[849,380,2.0],[849,392,3.0],[849,393,1.0],[849,398,1.0],[849,399,3.0],[849,405,1.0],[849,409,1.0],[849,413,2.0],[849,417,1.0],[849,423,1.0],[849,430,3.0],[849,431,2.0],[849,435,4.0],[849,437,6.0],[849,442,1.0],[849,454,3.0],[849,455,1.0],[849,456,2.0],[849,461,2.0],[849,463,1.0],[849,464,1.0],[849,469,1.0],[849,470,3.0],[850,1,3.0],[850,18,2.0],[850,22,2.0],[850,25,1.0],[850,26,2.0],[850,31,2.0],[850,35,4.0],[850,42,4.0],[850,46,1.0],[850,49,1.0],[850,53,4.0],[850,58,1.0],[850,71,2.0],[850,81,2.0],[850,83,2.0],[850,86,1.0],[850,87,1.0],[850,88,28.0],[850,93,1.0],[850,96,4.0],[850,98,1.0],[850,100,5.0],[850,105,3.0],[850,106,6.0],[850,108,4.0],[850,111,3.0],[850,112,1.0],[850,115,4.0],[850,118,9.0],[850,121,1.0],[850,122,1.0],[850,123,3.0],[850,124,3.0],[850,125,3.0],[850,126,1.0],[850,127,1.0],[850,128,2.0],[850,129,2.0],[850,137,10.0],[850,140,3.0],[850,143,1.0],[850,151,2.0],[850,152,13.0],[850,154,2.0],[850,155,1.0],[850,156,2.0],[850,157,1.0],[850,159,1.0],[850,162,1.0],[850,164,1.0],[850,165,5.0],[850,167,1.0],[850,168,6.0],[850,173,1.0],[850,174,1.0],[850,177,1.0],[850,178,1.0],[850,179,2.0],[850,184,2.0],[850,185,2.0],[850,186,4.0],[850,189,2.0],[850,191,4.0],[850,192,1.0],[850,193,4.0],[850,196,2.0],[850,198,4.0],[850,201,1.0],[850,203,1.0],[850,205,1.0],[850,206,1.0],[850,207,1.0],[850,208,1.0],[850,209,5.0],[850,213,2.0],[850,215,1.0],[850,216,1.0],[850,217,3.0],[850,219,1.0],[850,223,1.0],[850,224,4.0],[850,226,1.0],[850,227,4.0],[850,230,3.0],[850,231,4.0],[850,246,2.0],[850,248,1.0],[850,264,1.0],[850,265,2.0],[850,274,1.0],[850,275,2.0],[850,279,2.0],[850,280,1.0],[850,290,1.0],[850,294,4.0],[850,301,3.0],[850,315,1.0],[850,317,1.0],[850,318,1.0],[850,322,1.0],[850,328,1.0],[850,334,1.0],[850,335,2.0],[850,338,1.0],[850,340,1.0],[850,347,1.0],[850,352,1.0],[850,353,1.0],[850,357,1.0],[850,359,2.0],[850,361,1.0],[850,366,1.0],[850,370,1.0],[850,372,3.0],[850,376,1.0],[850,377,1.0],[850,378,2.0],[850,379,1.0],[850,380,1.0],[850,382,1.0],[850,383,1.0],[850,385,1.0],[850,391,1.0],[850,395,1.0],[850,396,2.0],[850,400,1.0],[850,403,2.0],[850,405,2.0],[850,409,2.0],[850,416,1.0],[850,417,1.0],[850,421,5.0],[850,429,1.0],[850,436,4.0],[850,454,3.0],[850,456,1.0],[851,99,1.0],[851,149,1.0],[851,217,1.0],[851,236,2.0],[851,248,1.0],[851,263,1.0],[851,338,1.0],[851,362,1.0],[851,432,1.0],[851,458,2.0],[852,3,1.0],[852,26,1.0],[853,114,2.0],[854,294,1.0],[854,428,1.0],[855,20,1.0],[855,166,1.0],[856,2,1.0],[856,5,1.0],[856,62,1.0],[856,80,1.0],[856,106,2.0],[856,140,1.0],[856,158,1.0],[856,188,1.0],[856,196,1.0],[856,216,1.0],[856,218,1.0],[856,226,1.0],[856,229,4.0],[856,275,1.0],[856,296,2.0],[856,328,1.0],[856,335,2.0],[856,338,1.0],[856,416,1.0],[857,100,1.0],[857,116,2.0],[857,141,1.0],[857,215,1.0],[857,333,5.0],[857,372,1.0],[858,370,2.0],[859,41,2.0],[859,82,1.0],[859,180,4.0],[859,234,1.0],[859,290,1.0],[860,16,2.0],[860,92,1.0],[860,368,1.0],[861,29,1.0],[861,50,1.0],[861,67,1.0],[861,358,1.0],[861,414,1.0],[862,1,13.0],[862,5,9.0],[862,9,4.0],[862,14,2.0],[862,22,7.0],[862,23,1.0],[862,25,3.0],[862,26,41.0],[862,27,3.0],[862,29,2.0],[862,30,7.0],[862,31,14.0],[862,32,3.0],[862,34,1.0],[862,35,6.0],[862,36,13.0],[862,40,34.0],[862,43,3.0],[862,46,3.0],[862,47,1.0],[862,48,4.0],[862,49,2.0],[862,50,6.0],[862,51,1.0],[862,52,1.0],[862,53,5.0],[862,54,2.0],[862,57,13.0],[862,58,3.0],[862,61,1.0],[862,63,3.0],[862,64,2.0],[862,68,3.0],[862,70,1.0],[862,71,6.0],[862,75,4.0],[862,77,9.0],[862,81,7.0],[862,83,3.0],[862,84,2.0],[862,86,2.0],[862,87,1.0],[862,88,51.0],[862,93,8.0],[862,95,3.0],[862,97,3.0],[862,98,13.0],[862,100,2.0],[862,102,6.0],[862,104,2.0],[862,105,3.0],[862,106,3.0],[862,107,5.0],[862,109,1.0],[862,110,1.0],[862,111,6.0],[862,112,3.0],[862,113,2.0],[862,114,2.0],[862,116,2.0],[862,117,8.0],[862,118,7.0],[862,119,17.0],[862,120,3.0],[862,121,16.0],[862,122,1.0],[862,124,1.0],[862,125,7.0],[862,126,1.0],[862,127,7.0],[862,128,3.0],[862,129,6.0],[862,130,2.0],[862,131,3.0],[862,134,22.0],[862,136,13.0],[862,137,7.0],[862,138,4.0],[862,139,3.0],[862,140,13.0],[862,141,1.0],[862,143,24.0],[862,145,1.0],[862,148,1.0],[862,150,3.0],[862,151,6.0],[862,152,7.0],[862,153,1.0],[862,154,2.0],[862,155,5.0],[862,156,23.0],[862,157,6.0],[862,158,1.0],[862,159,10.0],[862,161,1.0],[862,162,3.0],[862,163,1.0],[862,164,4.0],[862,165,5.0],[862,166,1.0],[862,167,2.0],[862,168,1.0],[862,170,2.0],[862,172,3.0],[862,173,1.0],[862,175,4.0],[862,176,6.0],[862,177,5.0],[862,178,4.0],[862,179,3.0],[862,182,1.0],[862,184,3.0],[862,185,7.0],[862,186,11.0],[862,188,9.0],[862,190,6.0],[862,191,5.0],[862,192,1.0],[862,193,3.0],[862,194,6.0],[862,195,4.0],[862,196,4.0],[862,197,1.0],[862,198,4.0],[862,200,2.0],[862,201,3.0],[862,204,1.0],[862,205,1.0],[862,206,4.0],[862,208,5.0],[862,209,7.0],[862,210,15.0],[862,211,4.0],[862,212,2.0],[862,213,1.0],[862,215,1.0],[862,216,28.0],[862,217,3.0],[862,219,3.0],[862,220,1.0],[862,223,10.0],[862,225,1.0],[862,226,4.0],[862,227,11.0],[862,228,9.0],[862,229,1.0],[862,230,2.0],[862,231,1.0],[862,232,1.0],[862,234,2.0],[862,235,2.0],[862,236,1.0],[862,237,7.0],[862,238,25.0],[862,241,1.0],[862,246,35.0],[862,248,3.0],[862,249,7.0],[862,254,1.0],[862,258,9.0],[862,260,1.0],[862,263,1.0],[862,265,2.0],[862,275,2.0],[862,282,3.0],[862,285,1.0],[862,286,1.0],[862,289,2.0],[862,292,4.0],[862,294,21.0],[862,295,1.0],[862,297,1.0],[862,306,1.0],[862,309,4.0],[862,310,1.0],[862,311,2.0],[862,313,2.0],[862,315,77.0],[862,317,8.0],[862,318,5.0],[862,319,3.0],[862,320,11.0],[862,322,4.0],[862,323,2.0],[862,324,3.0],[862,326,16.0],[862,327,1.0],[862,328,1.0],[862,330,3.0],[862,331,25.0],[862,334,1.0],[862,335,1.0],[862,336,9.0],[862,338,8.0],[862,340,6.0],[862,343,4.0],[862,344,3.0],[862,345,3.0],[862,346,1.0],[862,347,4.0],[862,348,1.0],[862,350,2.0],[862,351,2.0],[862,352,1.0],[862,353,1.0],[862,354,3.0],[862,356,6.0],[862,358,1.0],[862,359,9.0],[862,360,45.0],[862,362,6.0],[862,363,1.0],[862,364,2.0],[862,365,3.0],[862,366,9.0],[862,368,1.0],[862,369,10.0],[862,371,51.0],[862,372,2.0],[862,373,14.0],[862,374,1.0],[862,375,2.0],[862,376,4.0],[862,377,8.0],[862,378,14.0],[862,379,1.0],[862,380,8.0],[862,382,12.0],[862,383,12.0],[862,384,2.0],[862,385,3.0],[862,386,2.0],[862,388,2.0],[862,389,18.0],[862,390,8.0],[862,393,3.0],[862,395,1.0],[862,396,3.0],[862,398,1.0],[862,399,3.0],[862,400,3.0],[862,401,2.0],[862,402,5.0],[862,403,75.0],[862,404,2.0],[862,405,7.0],[862,408,1.0],[862,409,5.0],[862,410,1.0],[862,411,41.0],[862,412,1.0],[862,415,2.0],[862,416,1.0],[862,418,1.0],[862,419,1.0],[862,422,10.0],[862,426,4.0],[862,428,1.0],[862,432,2.0],[862,435,1.0],[862,437,1.0],[862,439,1.0],[862,440,1.0],[862,441,2.0],[862,444,3.0],[862,445,1.0],[862,447,6.0],[862,448,8.0],[862,449,1.0],[862,454,1.0],[862,456,1.0],[862,457,10.0],[862,462,1.0],[862,472,1.0],[863,65,1.0],[863,278,1.0],[863,338,1.0],[864,80,2.0],[864,279,2.0],[864,437,1.0],[865,26,1.0],[865,40,1.0],[865,63,2.0],[865,100,1.0],[865,117,1.0],[865,118,1.0],[865,278,1.0],[865,351,2.0],[865,372,1.0],[865,377,1.0],[865,421,2.0],[866,330,2.0],[867,25,1.0],[867,38,1.0],[867,105,1.0],[867,292,1.0],[868,23,1.0],[868,36,1.0],[868,41,1.0],[868,44,1.0],[868,80,1.0],[868,81,2.0],[868,84,1.0],[868,108,2.0],[868,117,1.0],[868,119,1.0],[868,124,1.0],[868,152,1.0],[868,155,1.0],[868,156,1.0],[868,177,1.0],[868,179,1.0],[868,183,1.0],[868,189,1.0],[868,197,1.0],[868,216,1.0],[868,217,1.0],[868,231,2.0],[868,248,1.0],[868,259,2.0],[868,317,1.0],[868,373,1.0],[868,375,1.0],[868,377,1.0],[868,385,2.0],[868,397,1.0],[868,416,1.0],[868,423,2.0],[869,82,2.0],[869,84,1.0],[869,88,1.0],[869,96,2.0],[869,139,1.0],[869,144,3.0],[869,147,1.0],[869,219,1.0],[869,222,1.0],[869,333,1.0],[869,372,1.0],[869,443,1.0],[870,125,2.0],[871,61,1.0],[871,222,1.0],[871,232,1.0],[872,80,2.0],[873,38,1.0],[873,61,1.0],[873,73,1.0],[873,80,1.0],[873,88,1.0],[873,92,1.0],[873,118,1.0],[873,119,2.0],[873,156,1.0],[873,351,1.0],[873,400,1.0],[873,405,2.0],[874,50,1.0],[874,196,1.0],[874,369,1.0],[875,1,1.0],[875,16,2.0],[875,22,1.0],[875,42,1.0],[875,53,1.0],[875,61,1.0],[875,81,1.0],[875,88,2.0],[875,89,1.0],[875,96,1.0],[875,106,1.0],[875,148,2.0],[875,157,1.0],[875,168,2.0],[875,172,1.0],[875,174,1.0],[875,177,1.0],[875,180,3.0],[875,196,1.0],[875,197,2.0],[875,201,1.0],[875,208,2.0],[875,215,1.0],[875,217,1.0],[875,229,1.0],[875,230,1.0],[875,288,6.0],[875,310,1.0],[875,317,1.0],[875,325,2.0],[875,345,2.0],[875,369,2.0],[876,155,1.0],[876,310,1.0],[877,17,1.0],[877,59,5.0],[877,74,1.0],[877,78,3.0],[877,100,2.0],[877,196,2.0],[878,152,2.0],[878,168,1.0],[879,139,1.0],[879,151,2.0],[879,164,1.0],[879,175,2.0],[879,201,1.0],[879,215,1.0],[879,227,1.0],[879,248,1.0],[879,315,1.0],[879,362,1.0],[879,423,3.0],[879,434,1.0],[880,114,3.0],[881,108,2.0],[882,182,3.0],[883,1,1.0],[883,9,1.0],[883,23,1.0],[883,26,1.0],[883,29,2.0],[883,35,1.0],[883,38,3.0],[883,39,1.0],[883,40,1.0],[883,49,2.0],[883,50,5.0],[883,63,1.0],[883,84,11.0],[883,87,1.0],[883,88,7.0],[883,93,2.0],[883,98,1.0],[883,100,2.0],[883,115,2.0],[883,117,1.0],[883,134,2.0],[883,138,1.0],[883,140,1.0],[883,143,1.0],[883,147,1.0],[883,148,1.0],[883,149,5.0],[883,150,1.0],[883,151,8.0],[883,192,1.0],[883,193,1.0],[883,194,1.0],[883,204,1.0],[883,207,1.0],[883,216,2.0],[883,223,2.0],[883,226,1.0],[883,228,1.0],[883,234,1.0],[883,238,2.0],[883,246,2.0],[883,259,1.0],[883,281,1.0],[883,282,1.0],[883,286,11.0],[883,310,1.0],[883,320,1.0],[883,330,1.0],[883,333,1.0],[883,340,1.0],[883,348,2.0],[883,350,2.0],[883,354,7.0],[883,361,1.0],[883,363,1.0],[883,376,1.0],[883,377,1.0],[883,378,1.0],[883,382,1.0],[883,383,1.0],[883,397,1.0],[883,402,1.0],[883,415,1.0],[883,441,1.0],[883,442,1.0],[883,452,1.0],[883,458,1.0],[883,464,1.0],[884,92,2.0],[884,145,1.0],[884,221,1.0],[884,299,1.0],[885,110,1.0],[885,127,1.0],[885,368,1.0],[886,18,1.0],[886,25,1.0],[886,33,2.0],[886,40,1.0],[886,50,1.0],[886,53,2.0],[886,61,4.0],[886,64,1.0],[886,68,1.0],[886,70,1.0],[886,77,2.0],[886,83,1.0],[886,88,5.0],[886,93,2.0],[886,100,3.0],[886,105,1.0],[886,106,2.0],[886,107,1.0],[886,122,2.0],[886,124,1.0],[886,127,2.0],[886,134,1.0],[886,138,1.0],[886,152,6.0],[886,153,4.0],[886,155,1.0],[886,156,1.0],[886,158,1.0],[886,165,3.0],[886,168,1.0],[886,174,1.0],[886,176,1.0],[886,177,1.0],[886,182,2.0],[886,187,1.0],[886,196,1.0],[886,197,1.0],[886,209,2.0],[886,213,4.0],[886,215,1.0],[886,217,2.0],[886,222,1.0],[886,239,1.0],[886,249,1.0],[886,259,1.0],[886,260,1.0],[886,265,2.0],[886,317,2.0],[886,318,1.0],[886,320,1.0],[886,335,3.0],[886,342,1.0],[886,344,1.0],[886,345,1.0],[886,351,1.0],[886,356,2.0],[886,365,1.0],[886,369,1.0],[886,377,1.0],[886,378,1.0],[886,379,1.0],[886,400,2.0],[886,402,1.0],[886,405,2.0],[886,408,1.0],[886,409,1.0],[886,412,1.0],[886,419,1.0],[886,420,1.0],[886,426,1.0],[886,439,2.0],[886,440,1.0],[887,146,1.0],[887,233,3.0],[887,355,1.0],[888,350,1.0],[888,385,1.0],[889,84,2.0],[890,27,1.0],[890,40,1.0],[890,50,1.0],[890,51,2.0],[890,81,1.0],[890,82,2.0],[890,88,8.0],[890,91,1.0],[890,100,1.0],[890,105,1.0],[890,124,1.0],[890,131,1.0],[890,160,1.0],[890,172,1.0],[890,194,3.0],[890,198,1.0],[890,201,1.0],[890,202,1.0],[890,217,1.0],[890,238,4.0],[890,246,1.0],[890,290,1.0],[890,338,1.0],[890,356,1.0],[890,383,1.0],[890,403,1.0],[890,408,1.0],[890,412,1.0],[891,2,1.0],[891,25,1.0],[891,28,2.0],[891,34,1.0],[891,40,1.0],[891,44,7.0],[891,50,1.0],[891,68,2.0],[891,77,1.0],[891,82,2.0],[891,87,1.0],[891,100,1.0],[891,108,2.0],[891,116,1.0],[891,117,1.0],[891,118,2.0],[891,128,1.0],[891,141,1.0],[891,155,1.0],[891,180,2.0],[891,185,1.0],[891,192,2.0],[891,193,3.0],[891,196,1.0],[891,199,1.0],[891,206,1.0],[891,207,1.0],[891,208,1.0],[891,216,1.0],[891,226,1.0],[891,228,1.0],[891,239,1.0],[891,265,3.0],[891,282,2.0],[891,287,1.0],[891,292,1.0],[891,313,1.0],[891,314,1.0],[891,327,3.0],[891,333,1.0],[891,342,1.0],[891,347,2.0],[891,349,2.0],[891,350,2.0],[891,354,1.0],[891,367,2.0],[891,370,1.0],[891,377,2.0],[891,390,2.0],[891,395,1.0],[891,399,1.0],[891,405,3.0],[891,412,1.0],[891,435,1.0],[891,437,1.0],[891,447,1.0],[892,476,4.0],[893,13,2.0],[893,56,1.0],[893,90,5.0],[893,371,20.0],[893,428,1.0],[894,164,1.0],[894,372,1.0],[895,84,1.0],[895,91,1.0],[895,128,1.0],[895,225,1.0],[895,361,1.0],[896,215,2.0],[897,5,2.0],[897,19,1.0],[897,23,1.0],[897,24,1.0],[897,26,2.0],[897,29,1.0],[897,30,1.0],[897,55,2.0],[897,60,1.0],[897,62,1.0],[897,63,6.0],[897,79,1.0],[897,82,2.0],[897,83,3.0],[897,84,1.0],[897,102,1.0],[897,108,10.0],[897,111,4.0],[897,116,2.0],[897,121,1.0],[897,127,1.0],[897,131,1.0],[897,134,2.0],[897,136,1.0],[897,140,2.0],[897,165,1.0],[897,166,1.0],[897,167,1.0],[897,185,2.0],[897,188,1.0],[897,193,2.0],[897,195,1.0],[897,200,2.0],[897,213,1.0],[897,216,1.0],[897,217,2.0],[897,225,4.0],[897,238,12.0],[897,242,1.0],[897,246,4.0],[897,256,1.0],[897,258,3.0],[897,263,1.0],[897,273,2.0],[897,274,1.0],[897,277,1.0],[897,280,1.0],[897,284,1.0],[897,294,1.0],[897,309,1.0],[897,311,1.0],[897,313,1.0],[897,318,2.0],[897,319,1.0],[897,327,1.0],[897,338,2.0],[897,340,1.0],[897,345,2.0],[897,357,1.0],[897,359,1.0],[897,362,1.0],[897,364,1.0],[897,369,3.0],[897,371,1.0],[897,373,1.0],[897,390,1.0],[897,394,1.0],[897,397,1.0],[897,418,4.0],[897,444,1.0],[897,453,1.0],[897,455,1.0],[897,463,1.0],[897,467,1.0],[897,472,1.0],[897,474,1.0],[898,286,4.0],[899,261,1.0],[899,476,1.0],[901,135,8.0],[901,152,4.0],[901,195,1.0],[901,216,1.0],[901,258,4.0],[901,437,1.0],[902,16,4.0],[902,35,1.0],[902,42,2.0],[902,44,11.0],[902,49,8.0],[902,50,2.0],[902,58,7.0],[902,63,2.0],[902,68,1.0],[902,82,2.0],[902,93,1.0],[902,106,55.0],[902,108,571.0],[902,111,2.0],[902,113,11.0],[902,126,2.0],[902,128,1.0],[902,130,1.0],[902,143,6.0],[902,158,1.0],[902,175,7.0],[902,177,1.0],[902,179,1.0],[902,183,2.0],[902,194,3.0],[902,198,1.0],[902,205,1.0],[902,220,1.0],[902,235,2.0],[902,239,2.0],[902,240,2.0],[902,250,1.0],[902,259,2.0],[902,263,5.0],[902,267,5.0],[902,275,1.0],[902,283,5.0],[902,289,1.0],[902,297,4.0],[902,298,2.0],[902,312,1.0],[902,313,1.0],[902,325,1.0],[902,329,1.0],[902,334,1.0],[902,342,1.0],[902,343,8.0],[902,347,2.0],[902,375,2.0],[902,386,2.0],[902,409,2.0],[902,412,1.0],[902,444,1.0],[902,445,2.0],[902,459,1.0],[903,51,1.0],[903,66,1.0],[903,87,1.0],[903,89,1.0],[903,92,1.0],[903,106,1.0],[903,126,1.0],[903,153,1.0],[903,160,1.0],[903,177,1.0],[903,187,1.0],[903,207,1.0],[903,246,1.0],[903,264,2.0],[903,293,2.0],[903,320,1.0],[903,342,1.0],[903,361,1.0],[903,369,1.0],[903,380,1.0],[903,395,1.0],[903,409,1.0],[904,1,2.0],[904,23,2.0],[904,31,1.0],[904,43,2.0],[904,48,1.0],[904,137,1.0],[904,150,1.0],[904,169,1.0],[904,209,2.0],[904,282,3.0],[904,353,1.0],[905,17,3.0],[905,21,2.0],[905,42,1.0],[905,59,2.0],[905,60,1.0],[905,65,4.0],[905,90,8.0],[905,102,1.0],[905,106,1.0],[905,108,17.0],[905,116,8.0],[905,124,1.0],[905,143,1.0],[905,144,1.0],[905,145,1.0],[905,176,2.0],[905,194,1.0],[905,195,1.0],[905,200,1.0],[905,204,2.0],[905,222,1.0],[905,225,8.0],[905,236,1.0],[905,238,26.0],[905,239,1.0],[905,240,4.0],[905,243,2.0],[905,246,6.0],[905,250,2.0],[905,251,1.0],[905,252,2.0],[905,270,2.0],[905,271,7.0],[905,273,2.0],[905,274,4.0],[905,291,5.0],[905,297,1.0],[905,299,3.0],[905,300,2.0],[905,307,1.0],[905,308,1.0],[905,311,1.0],[905,312,3.0],[905,313,2.0],[905,315,2.0],[905,324,1.0],[905,325,6.0],[905,332,1.0],[905,335,1.0],[905,345,1.0],[905,346,1.0],[905,369,1.0],[905,371,3.0],[905,421,1.0],[905,422,1.0],[905,443,3.0],[905,451,2.0],[905,452,2.0],[905,475,1.0],[906,33,2.0],[906,108,4.0],[906,143,1.0],[906,190,1.0],[906,211,1.0],[906,222,1.0],[906,238,1.0],[906,252,1.0],[906,260,1.0],[906,268,1.0],[906,297,1.0],[906,310,1.0],[906,415,1.0],[906,427,1.0],[907,38,1.0],[907,50,3.0],[907,53,1.0],[907,100,4.0],[907,122,1.0],[907,134,1.0],[907,140,1.0],[907,209,3.0],[907,218,8.0],[907,237,4.0],[907,258,1.0],[907,338,1.0],[907,389,1.0],[908,68,4.0],[908,71,1.0],[908,83,4.0],[908,100,1.0],[908,117,2.0],[908,118,2.0],[908,154,2.0],[908,162,1.0],[908,172,1.0],[908,173,1.0],[908,179,1.0],[908,210,1.0],[908,215,1.0],[908,217,1.0],[908,238,5.0],[908,334,1.0],[908,376,2.0],[908,378,3.0],[908,383,1.0],[908,384,1.0],[908,394,1.0],[908,396,1.0],[908,415,1.0],[908,441,1.0],[908,455,2.0],[909,12,1.0],[909,52,2.0],[909,56,1.0],[909,105,3.0],[909,106,1.0],[909,113,1.0],[909,123,1.0],[909,131,2.0],[909,203,1.0],[909,209,1.0],[909,235,2.0],[909,300,1.0],[909,472,1.0],[910,156,1.0],[910,223,1.0],[911,4,6.0],[911,45,1.0],[911,60,1.0],[911,122,16.0],[911,132,3.0],[911,194,62.0],[911,205,2.0],[911,234,4.0],[911,252,16.0],[911,263,1.0],[911,268,1.0],[911,271,13.0],[911,279,1.0],[911,280,5.0],[911,285,12.0],[911,303,1.0],[911,347,2.0],[911,349,8.0],[911,364,1.0],[911,425,48.0],[911,475,1.0],[912,22,1.0],[912,156,2.0],[912,200,1.0],[912,263,1.0],[912,382,1.0],[912,421,1.0],[913,16,1.0],[913,51,1.0],[913,147,1.0],[913,239,1.0],[913,374,1.0],[915,256,1.0],[915,279,1.0],[915,431,1.0],[915,454,1.0],[916,18,1.0],[916,30,1.0],[916,41,2.0],[916,42,2.0],[916,80,2.0],[916,101,2.0],[916,132,2.0],[916,134,1.0],[916,212,1.0],[916,274,1.0],[917,0,7.0],[917,2,3.0],[917,3,1.0],[917,4,3.0],[917,11,1.0],[917,13,2.0],[917,14,1.0],[917,16,9.0],[917,17,2.0],[917,18,2.0],[917,19,3.0],[917,22,1.0],[917,25,1.0],[917,27,1.0],[917,28,2.0],[917,29,1.0],[917,33,8.0],[917,35,5.0],[917,36,2.0],[917,37,2.0],[917,38,1.0],[917,39,6.0],[917,40,2.0],[917,42,4.0],[917,44,4.0],[917,45,4.0],[917,46,3.0],[917,47,3.0],[917,48,1.0],[917,49,2.0],[917,50,2.0],[917,51,5.0],[917,52,5.0],[917,55,2.0],[917,56,2.0],[917,57,1.0],[917,58,1.0],[917,59,2.0],[917,61,6.0],[917,62,3.0],[917,63,6.0],[917,64,3.0],[917,65,12.0],[917,66,2.0],[917,67,1.0],[917,69,2.0],[917,70,1.0],[917,71,1.0],[917,72,6.0],[917,73,1.0],[917,74,7.0],[917,78,2.0],[917,85,1.0],[917,87,1.0],[917,88,2.0],[917,89,3.0],[917,90,8.0],[917,92,19.0],[917,95,1.0],[917,96,2.0],[917,97,2.0],[917,98,1.0],[917,101,1.0],[917,105,7.0],[917,106,15.0],[917,108,195.0],[917,113,1.0],[917,114,2.0],[917,115,4.0],[917,116,1.0],[917,120,1.0],[917,123,3.0],[917,125,5.0],[917,130,2.0],[917,131,2.0],[917,132,4.0],[917,133,2.0],[917,134,1.0],[917,136,3.0],[917,137,1.0],[917,141,2.0],[917,142,1.0],[917,143,3.0],[917,144,1.0],[917,148,1.0],[917,151,1.0],[917,152,12.0],[917,154,4.0],[917,157,2.0],[917,159,1.0],[917,160,1.0],[917,161,2.0],[917,163,2.0],[917,164,1.0],[917,165,1.0],[917,170,2.0],[917,172,1.0],[917,173,3.0],[917,175,2.0],[917,176,2.0],[917,178,1.0],[917,180,10.0],[917,182,1.0],[917,183,15.0],[917,184,5.0],[917,185,1.0],[917,189,1.0],[917,190,5.0],[917,192,2.0],[917,194,8.0],[917,195,2.0],[917,197,2.0],[917,201,2.0],[917,202,3.0],[917,204,1.0],[917,205,2.0],[917,206,2.0],[917,209,1.0],[917,211,1.0],[917,212,1.0],[917,213,2.0],[917,214,2.0],[917,216,1.0],[917,219,1.0],[917,220,2.0],[917,222,4.0],[917,224,1.0],[917,225,1.0],[917,233,1.0],[917,234,6.0],[917,235,5.0],[917,236,22.0],[917,238,92.0],[917,239,5.0],[917,240,9.0],[917,241,1.0],[917,242,14.0],[917,243,2.0],[917,244,1.0],[917,245,1.0],[917,247,1.0],[917,249,1.0],[917,250,3.0],[917,251,11.0],[917,252,5.0],[917,253,3.0],[917,254,1.0],[917,255,9.0],[917,256,2.0],[917,257,3.0],[917,258,3.0],[917,259,4.0],[917,260,2.0],[917,261,3.0],[917,264,17.0],[917,265,2.0],[917,267,21.0],[917,268,2.0],[917,269,3.0],[917,270,14.0],[917,271,5.0],[917,272,4.0],[917,273,10.0],[917,274,1.0],[917,275,1.0],[917,276,3.0],[917,277,2.0],[917,279,1.0],[917,280,3.0],[917,283,2.0],[917,284,3.0],[917,285,1.0],[917,286,6.0],[917,287,5.0],[917,288,1.0],[917,289,6.0],[917,290,3.0],[917,292,1.0],[917,293,3.0],[917,294,1.0],[917,295,1.0],[917,298,1.0],[917,299,1.0],[917,300,1.0],[917,301,4.0],[917,302,2.0],[917,303,1.0],[917,304,2.0],[917,305,5.0],[917,306,5.0],[917,308,12.0],[917,309,1.0],[917,310,6.0],[917,311,4.0],[917,314,3.0],[917,315,4.0],[917,316,1.0],[917,321,4.0],[917,324,1.0],[917,325,3.0],[917,327,1.0],[917,328,2.0],[917,329,6.0],[917,330,1.0],[917,332,1.0],[917,334,4.0],[917,335,2.0],[917,337,1.0],[917,338,1.0],[917,341,6.0],[917,342,1.0],[917,343,3.0],[917,345,2.0],[917,346,2.0],[917,347,3.0],[917,349,2.0],[917,352,2.0],[917,354,1.0],[917,356,2.0],[917,357,1.0],[917,362,1.0],[917,364,2.0],[917,370,1.0],[917,371,1.0],[917,373,1.0],[917,374,2.0],[917,375,1.0],[917,376,1.0],[917,384,2.0],[917,390,2.0],[917,392,2.0],[917,396,1.0],[917,397,2.0],[917,402,2.0],[917,405,1.0],[917,407,3.0],[917,408,1.0],[917,409,2.0],[917,410,3.0],[917,413,6.0],[917,415,2.0],[917,416,1.0],[917,418,1.0],[917,420,1.0],[917,421,1.0],[917,422,2.0],[917,423,3.0],[917,425,1.0],[917,427,8.0],[917,429,5.0],[917,430,1.0],[917,431,1.0],[917,436,2.0],[917,437,1.0],[917,438,2.0],[917,439,1.0],[917,441,4.0],[917,442,2.0],[917,443,2.0],[917,444,1.0],[917,445,4.0],[917,446,6.0],[917,448,3.0],[917,449,1.0],[917,451,1.0],[917,452,4.0],[917,453,10.0],[917,455,4.0],[917,456,2.0],[917,459,7.0],[917,460,8.0],[917,461,4.0],[917,462,3.0],[917,463,3.0],[917,464,1.0],[917,465,9.0],[917,466,1.0],[917,467,1.0],[917,468,5.0],[917,469,1.0],[917,472,1.0],[917,473,1.0],[917,477,1.0],[918,2,1.0],[918,18,1.0],[918,26,1.0],[918,38,1.0],[918,42,2.0],[918,44,4.0],[918,54,1.0],[918,70,1.0],[918,88,1.0],[918,115,1.0],[918,124,1.0],[918,129,1.0],[918,132,1.0],[918,144,1.0],[918,149,1.0],[918,152,1.0],[918,155,1.0],[918,172,1.0],[918,175,3.0],[918,179,4.0],[918,180,5.0],[918,187,1.0],[918,194,1.0],[918,197,4.0],[918,202,1.0],[918,216,1.0],[918,221,1.0],[918,232,1.0],[918,234,1.0],[918,238,8.0],[918,244,2.0],[918,258,1.0],[918,265,1.0],[918,268,1.0],[918,287,1.0],[918,295,1.0],[918,304,1.0],[918,313,1.0],[918,323,3.0],[918,333,1.0],[918,351,1.0],[918,370,1.0],[918,372,1.0],[918,387,1.0],[918,397,1.0],[918,400,1.0],[918,402,1.0],[918,403,1.0],[918,408,1.0],[918,458,1.0],[918,466,2.0],[919,45,2.0],[920,76,4.0],[920,286,1.0],[920,432,1.0],[921,54,1.0],[921,201,1.0],[921,238,1.0],[921,241,1.0],[921,274,1.0],[921,310,1.0],[921,346,1.0],[922,5,1.0],[922,104,2.0],[922,117,1.0],[922,215,1.0],[922,377,1.0],[923,350,1.0],[923,437,1.0],[924,0,1.0],[924,4,9.0],[924,6,1.0],[924,11,1.0],[924,16,18.0],[924,17,1.0],[924,18,2.0],[924,19,3.0],[924,21,1.0],[924,23,1.0],[924,29,1.0],[924,33,4.0],[924,34,5.0],[924,35,1.0],[924,57,1.0],[924,60,9.0],[924,61,5.0],[924,62,31.0],[924,64,1.0],[924,66,2.0],[924,80,2.0],[924,92,9.0],[924,98,1.0],[924,100,1.0],[924,105,2.0],[924,106,2.0],[924,108,34.0],[924,109,1.0],[924,111,1.0],[924,117,1.0],[924,134,2.0],[924,138,4.0],[924,141,1.0],[924,142,1.0],[924,149,2.0],[924,151,2.0],[924,155,3.0],[924,156,1.0],[924,157,1.0],[924,158,2.0],[924,164,4.0],[924,165,3.0],[924,166,2.0],[924,167,1.0],[924,172,3.0],[924,175,13.0],[924,180,1.0],[924,186,2.0],[924,191,7.0],[924,198,4.0],[924,200,4.0],[924,202,1.0],[924,213,1.0],[924,216,1.0],[924,218,3.0],[924,227,1.0],[924,235,6.0],[924,236,1.0],[924,238,4.0],[924,242,2.0],[924,252,1.0],[924,255,2.0],[924,257,8.0],[924,258,5.0],[924,259,14.0],[924,260,12.0],[924,262,1.0],[924,263,2.0],[924,265,1.0],[924,269,1.0],[924,273,1.0],[924,275,2.0],[924,277,3.0],[924,279,2.0],[924,280,3.0],[924,283,3.0],[924,284,15.0],[924,289,8.0],[924,290,4.0],[924,291,9.0],[924,295,8.0],[924,296,6.0],[924,297,17.0],[924,298,2.0],[924,299,2.0],[924,300,1.0],[924,301,1.0],[924,303,3.0],[924,304,1.0],[924,306,2.0],[924,307,3.0],[924,308,7.0],[924,309,1.0],[924,314,1.0],[924,315,2.0],[924,319,2.0],[924,321,3.0],[924,323,1.0],[924,325,1.0],[924,326,1.0],[924,332,2.0],[924,337,8.0],[924,342,2.0],[924,343,26.0],[924,345,1.0],[924,347,3.0],[924,348,1.0],[924,354,10.0],[924,365,1.0],[924,367,1.0],[924,372,2.0],[924,373,2.0],[924,375,3.0],[924,378,1.0],[924,380,5.0],[924,382,1.0],[924,384,1.0],[924,386,2.0],[924,399,2.0],[924,412,3.0],[924,416,2.0],[924,417,1.0],[924,421,1.0],[924,427,5.0],[924,429,3.0],[924,431,2.0],[924,437,2.0],[924,445,7.0],[924,449,1.0],[924,451,1.0],[924,452,5.0],[924,453,2.0],[924,454,6.0],[924,459,2.0],[924,465,4.0],[924,469,2.0],[924,472,3.0],[924,477,1.0],[925,9,1.0],[925,38,1.0],[925,82,1.0],[925,232,1.0],[925,380,1.0],[926,53,1.0],[926,61,3.0],[926,88,1.0],[926,121,2.0],[926,141,1.0],[926,207,1.0],[926,211,1.0],[926,217,1.0],[926,255,4.0],[926,258,2.0],[926,294,1.0],[926,362,1.0],[926,367,1.0],[926,378,1.0],[926,382,2.0],[926,388,1.0],[926,390,1.0],[927,22,1.0],[927,33,1.0],[927,78,1.0],[927,81,1.0],[927,137,1.0],[927,189,1.0],[927,315,1.0],[927,408,1.0],[928,215,1.0],[928,345,1.0],[929,26,2.0],[929,40,3.0],[929,129,1.0],[929,207,3.0],[929,208,1.0],[929,209,2.0],[929,226,1.0],[929,313,1.0],[929,372,8.0],[929,404,1.0],[929,457,1.0],[929,458,1.0],[930,1,2.0],[930,18,7.0],[930,19,2.0],[930,22,1.0],[930,26,6.0],[930,32,1.0],[930,34,1.0],[930,38,1.0],[930,40,1.0],[930,41,1.0],[930,48,5.0],[930,50,1.0],[930,51,2.0],[930,53,1.0],[930,57,2.0],[930,68,1.0],[930,70,1.0],[930,72,1.0],[930,75,1.0],[930,88,2.0],[930,89,5.0],[930,90,2.0],[930,93,2.0],[930,94,1.0],[930,95,1.0],[930,99,9.0],[930,100,5.0],[930,106,12.0],[930,107,1.0],[930,111,1.0],[930,113,2.0],[930,115,4.0],[930,118,2.0],[930,121,2.0],[930,126,1.0],[930,128,1.0],[930,134,4.0],[930,140,1.0],[930,144,1.0],[930,147,1.0],[930,150,2.0],[930,151,1.0],[930,152,1.0],[930,154,1.0],[930,155,5.0],[930,159,1.0],[930,160,1.0],[930,161,3.0],[930,162,2.0],[930,164,1.0],[930,165,1.0],[930,168,1.0],[930,169,2.0],[930,172,1.0],[930,176,2.0],[930,177,1.0],[930,181,2.0],[930,182,1.0],[930,186,1.0],[930,191,1.0],[930,193,2.0],[930,196,4.0],[930,198,1.0],[930,201,2.0],[930,206,1.0],[930,208,1.0],[930,209,4.0],[930,211,1.0],[930,212,1.0],[930,216,5.0],[930,223,1.0],[930,228,3.0],[930,230,4.0],[930,246,2.0],[930,247,1.0],[930,249,2.0],[930,255,2.0],[930,256,1.0],[930,258,1.0],[930,260,2.0],[930,264,1.0],[930,268,1.0],[930,270,5.0],[930,272,23.0],[930,275,2.0],[930,284,1.0],[930,285,1.0],[930,288,8.0],[930,291,4.0],[930,294,3.0],[930,298,1.0],[930,300,1.0],[930,305,1.0],[930,316,1.0],[930,323,2.0],[930,325,2.0],[930,328,1.0],[930,329,1.0],[930,335,3.0],[930,339,2.0],[930,345,2.0],[930,347,1.0],[930,348,1.0],[930,353,24.0],[930,354,3.0],[930,363,1.0],[930,365,1.0],[930,367,1.0],[930,369,2.0],[930,373,2.0],[930,374,4.0],[930,377,1.0],[930,379,1.0],[930,382,1.0],[930,388,1.0],[930,390,1.0],[930,391,1.0],[930,397,1.0],[930,405,9.0],[930,408,1.0],[930,415,1.0],[930,421,1.0],[930,426,1.0],[930,431,1.0],[930,436,5.0],[930,441,3.0],[930,456,2.0],[931,0,7.0],[931,18,1.0],[931,101,1.0],[931,222,1.0],[931,371,1.0],[931,427,5.0],[931,455,1.0],[932,1,2.0],[932,18,2.0],[932,26,2.0],[932,27,1.0],[932,40,1.0],[932,51,1.0],[932,70,3.0],[932,74,4.0],[932,75,4.0],[932,88,4.0],[932,91,1.0],[932,93,1.0],[932,98,2.0],[932,99,1.0],[932,100,3.0],[932,102,1.0],[932,105,1.0],[932,106,1.0],[932,107,1.0],[932,117,1.0],[932,118,1.0],[932,121,1.0],[932,125,1.0],[932,126,1.0],[932,137,2.0],[932,138,1.0],[932,139,5.0],[932,140,1.0],[932,141,2.0],[932,152,3.0],[932,155,1.0],[932,159,2.0],[932,162,2.0],[932,164,2.0],[932,177,2.0],[932,179,1.0],[932,180,1.0],[932,184,2.0],[932,185,1.0],[932,187,2.0],[932,188,1.0],[932,189,1.0],[932,191,1.0],[932,192,1.0],[932,193,2.0],[932,194,2.0],[932,196,2.0],[932,198,1.0],[932,213,2.0],[932,222,1.0],[932,223,2.0],[932,226,1.0],[932,230,1.0],[932,238,7.0],[932,244,1.0],[932,247,1.0],[932,248,1.0],[932,254,2.0],[932,264,3.0],[932,265,2.0],[932,285,1.0],[932,288,4.0],[932,294,2.0],[932,310,2.0],[932,317,1.0],[932,325,1.0],[932,330,1.0],[932,334,2.0],[932,342,1.0],[932,344,1.0],[932,349,2.0],[932,352,1.0],[932,354,1.0],[932,371,3.0],[932,378,1.0],[932,379,1.0],[932,385,1.0],[932,389,1.0],[932,391,1.0],[932,395,2.0],[932,399,1.0],[932,407,1.0],[932,415,1.0],[932,426,2.0],[932,456,1.0],[933,31,1.0],[933,153,2.0],[933,424,4.0],[934,337,1.0],[934,425,1.0],[935,25,1.0],[935,26,3.0],[935,32,1.0],[935,49,15.0],[935,176,1.0],[935,207,1.0],[935,232,1.0],[935,292,1.0],[935,317,1.0],[935,338,1.0],[935,350,1.0],[935,372,1.0],[935,390,1.0],[935,404,1.0],[935,407,1.0],[935,416,1.0],[935,449,1.0],[935,456,1.0],[936,78,2.0],[936,105,1.0],[936,108,9.0],[936,180,1.0],[936,429,1.0],[937,51,1.0],[937,61,2.0],[937,72,1.0],[937,88,2.0],[937,95,1.0],[937,108,4.0],[937,109,1.0],[937,205,1.0],[937,225,2.0],[937,230,1.0],[937,238,2.0],[937,241,2.0],[937,264,1.0],[937,299,1.0],[937,314,3.0],[937,329,1.0],[937,371,1.0],[937,386,1.0],[937,415,1.0],[937,443,1.0],[937,451,2.0],[938,5,5.0],[938,14,3.0],[938,19,7.0],[938,21,7.0],[938,23,6.0],[938,25,1.0],[938,26,7.0],[938,27,1.0],[938,29,1.0],[938,34,8.0],[938,35,1.0],[938,38,1.0],[938,39,6.0],[938,40,1.0],[938,44,16.0],[938,47,1.0],[938,48,11.0],[938,51,3.0],[938,54,3.0],[938,57,1.0],[938,58,1.0],[938,60,5.0],[938,61,2.0],[938,62,3.0],[938,64,11.0],[938,65,1.0],[938,67,4.0],[938,68,1.0],[938,75,1.0],[938,80,3.0],[938,81,2.0],[938,82,3.0],[938,83,7.0],[938,84,4.0],[938,88,4.0],[938,90,8.0],[938,91,1.0],[938,92,1.0],[938,97,2.0],[938,103,3.0],[938,105,3.0],[938,106,3.0],[938,108,75.0],[938,109,1.0],[938,110,1.0],[938,111,2.0],[938,113,6.0],[938,115,2.0],[938,116,15.0],[938,118,2.0],[938,121,1.0],[938,122,4.0],[938,123,2.0],[938,124,2.0],[938,125,2.0],[938,126,1.0],[938,130,17.0],[938,131,1.0],[938,132,2.0],[938,133,3.0],[938,136,1.0],[938,137,1.0],[938,139,2.0],[938,140,3.0],[938,141,2.0],[938,142,4.0],[938,143,2.0],[938,144,1.0],[938,145,8.0],[938,147,4.0],[938,156,3.0],[938,157,1.0],[938,161,4.0],[938,163,2.0],[938,164,2.0],[938,165,1.0],[938,166,2.0],[938,167,2.0],[938,170,2.0],[938,175,3.0],[938,177,2.0],[938,178,1.0],[938,182,1.0],[938,184,1.0],[938,185,2.0],[938,190,3.0],[938,194,3.0],[938,195,2.0],[938,196,2.0],[938,198,3.0],[938,199,1.0],[938,200,9.0],[938,202,6.0],[938,203,1.0],[938,204,6.0],[938,206,1.0],[938,207,1.0],[938,209,1.0],[938,210,2.0],[938,211,4.0],[938,213,8.0],[938,214,1.0],[938,215,3.0],[938,216,3.0],[938,217,4.0],[938,218,3.0],[938,219,2.0],[938,221,1.0],[938,222,1.0],[938,223,1.0],[938,225,21.0],[938,226,3.0],[938,229,2.0],[938,230,1.0],[938,232,1.0],[938,234,1.0],[938,235,5.0],[938,237,3.0],[938,238,28.0],[938,239,1.0],[938,240,1.0],[938,241,3.0],[938,243,1.0],[938,244,2.0],[938,246,14.0],[938,249,1.0],[938,250,11.0],[938,251,2.0],[938,252,4.0],[938,256,3.0],[938,257,8.0],[938,258,3.0],[938,259,8.0],[938,260,8.0],[938,263,1.0],[938,265,3.0],[938,267,5.0],[938,273,4.0],[938,274,2.0],[938,275,5.0],[938,276,6.0],[938,277,3.0],[938,278,2.0],[938,279,2.0],[938,280,5.0],[938,281,1.0],[938,282,6.0],[938,283,3.0],[938,284,6.0],[938,285,5.0],[938,286,4.0],[938,287,2.0],[938,289,6.0],[938,290,6.0],[938,291,5.0],[938,292,1.0],[938,295,1.0],[938,296,5.0],[938,297,10.0],[938,298,4.0],[938,299,4.0],[938,300,5.0],[938,301,10.0],[938,303,1.0],[938,305,2.0],[938,306,1.0],[938,307,1.0],[938,308,11.0],[938,309,6.0],[938,310,1.0],[938,311,3.0],[938,312,9.0],[938,313,6.0],[938,315,7.0],[938,318,8.0],[938,319,7.0],[938,324,8.0],[938,325,11.0],[938,326,1.0],[938,332,11.0],[938,334,2.0],[938,335,1.0],[938,337,3.0],[938,338,1.0],[938,340,3.0],[938,341,1.0],[938,342,1.0],[938,343,7.0],[938,345,1.0],[938,348,1.0],[938,350,2.0],[938,351,2.0],[938,352,2.0],[938,353,1.0],[938,354,2.0],[938,356,1.0],[938,359,4.0],[938,361,1.0],[938,363,1.0],[938,364,8.0],[938,367,4.0],[938,370,1.0],[938,371,2.0],[938,372,3.0],[938,373,1.0],[938,374,2.0],[938,375,8.0],[938,376,2.0],[938,378,1.0],[938,379,1.0],[938,380,5.0],[938,382,1.0],[938,384,2.0],[938,385,1.0],[938,386,1.0],[938,387,1.0],[938,388,1.0],[938,390,2.0],[938,391,1.0],[938,393,1.0],[938,394,1.0],[938,399,1.0],[938,405,3.0],[938,408,1.0],[938,410,3.0],[938,417,3.0],[938,418,1.0],[938,420,1.0],[938,426,1.0],[938,427,3.0],[938,428,4.0],[938,429,3.0],[938,430,2.0],[938,431,2.0],[938,437,7.0],[938,439,1.0],[938,443,9.0],[938,445,1.0],[938,451,1.0],[938,452,3.0],[938,454,5.0],[938,455,5.0],[938,457,1.0],[938,458,1.0],[938,461,4.0],[938,462,2.0],[938,467,4.0],[938,469,1.0],[938,472,2.0],[938,473,1.0],[938,475,1.0],[938,477,3.0],[939,159,1.0],[939,266,1.0],[939,390,1.0],[940,65,2.0],[940,130,1.0],[941,5,1.0],[941,13,1.0],[941,26,1.0],[941,29,1.0],[941,34,1.0],[941,38,1.0],[941,50,3.0],[941,51,2.0],[941,59,1.0],[941,60,2.0],[941,62,1.0],[941,63,1.0],[941,64,1.0],[941,70,2.0],[941,75,2.0],[941,77,1.0],[941,81,2.0],[941,84,1.0],[941,86,1.0],[941,88,2.0],[941,89,2.0],[941,96,1.0],[941,100,5.0],[941,102,1.0],[941,105,1.0],[941,106,4.0],[941,108,4.0],[941,115,2.0],[941,116,1.0],[941,118,1.0],[941,120,1.0],[941,121,2.0],[941,124,2.0],[941,126,1.0],[941,127,1.0],[941,131,1.0],[941,134,1.0],[941,140,2.0],[941,143,1.0],[941,149,1.0],[941,151,1.0],[941,152,2.0],[941,161,1.0],[941,163,1.0],[941,164,1.0],[941,169,5.0],[941,176,1.0],[941,188,1.0],[941,190,1.0],[941,192,1.0],[941,196,2.0],[941,197,1.0],[941,198,1.0],[941,199,1.0],[941,203,1.0],[941,207,4.0],[941,208,2.0],[941,209,3.0],[941,211,2.0],[941,213,2.0],[941,216,1.0],[941,225,2.0],[941,231,1.0],[941,232,2.0],[941,248,1.0],[941,255,4.0],[941,256,1.0],[941,258,2.0],[941,259,1.0],[941,262,2.0],[941,264,6.0],[941,275,2.0],[941,280,1.0],[941,285,1.0],[941,290,1.0],[941,294,2.0],[941,295,2.0],[941,297,1.0],[941,317,5.0],[941,318,3.0],[941,320,1.0],[941,330,1.0],[941,335,1.0],[941,337,2.0],[941,338,1.0],[941,340,1.0],[941,342,4.0],[941,343,1.0],[941,347,2.0],[941,352,1.0],[941,353,2.0],[941,358,1.0],[941,362,1.0],[941,363,1.0],[941,370,1.0],[941,371,1.0],[941,372,2.0],[941,373,3.0],[941,374,1.0],[941,375,2.0],[941,377,3.0],[941,378,1.0],[941,381,1.0],[941,383,1.0],[941,387,1.0],[941,395,1.0],[941,398,2.0],[941,399,1.0],[941,404,1.0],[941,407,2.0],[941,409,3.0],[941,414,1.0],[941,416,1.0],[941,428,2.0],[941,429,2.0],[941,437,1.0],[941,441,3.0],[941,448,1.0],[941,456,1.0],[941,457,2.0],[941,468,3.0],[941,472,2.0],[941,474,1.0],[942,1,1.0],[942,2,2.0],[942,3,1.0],[942,17,3.0],[942,33,2.0],[942,48,1.0],[942,61,5.0],[942,88,4.0],[942,90,2.0],[942,96,3.0],[942,98,2.0],[942,100,1.0],[942,117,1.0],[942,118,3.0],[942,124,1.0],[942,139,1.0],[942,144,4.0],[942,157,1.0],[942,165,4.0],[942,172,2.0],[942,192,2.0],[942,193,2.0],[942,195,1.0],[942,197,2.0],[942,199,1.0],[942,201,1.0],[942,222,2.0],[942,223,1.0],[942,224,2.0],[942,231,1.0],[942,239,1.0],[942,259,1.0],[942,274,1.0],[942,302,1.0],[942,316,1.0],[942,317,2.0],[942,332,2.0],[942,335,2.0],[942,342,1.0],[942,344,1.0],[942,345,2.0],[942,351,2.0],[942,352,1.0],[942,378,1.0],[942,383,1.0],[942,384,1.0],[942,400,2.0],[942,405,1.0],[942,408,2.0],[942,412,1.0],[942,420,1.0],[942,430,15.0],[943,56,1.0],[943,61,2.0],[943,63,1.0],[943,87,1.0],[943,147,1.0],[943,157,1.0],[943,184,1.0],[943,187,1.0],[943,196,4.0],[943,319,1.0],[943,391,1.0],[943,402,2.0],[943,457,1.0],[944,227,1.0],[945,61,5.0],[945,196,1.0],[946,40,1.0],[946,264,1.0],[947,51,1.0],[947,81,1.0],[947,207,1.0],[947,222,1.0],[947,230,2.0],[947,336,2.0],[947,423,2.0],[947,432,1.0],[948,16,1.0],[948,26,1.0],[948,31,1.0],[948,35,1.0],[948,118,1.0],[948,126,1.0],[948,165,1.0],[948,189,1.0],[948,197,1.0],[948,198,2.0],[948,211,1.0],[948,216,2.0],[948,280,1.0],[948,310,1.0],[948,415,1.0],[949,5,1.0],[949,9,1.0],[949,23,1.0],[949,35,1.0],[949,41,3.0],[949,48,1.0],[949,57,1.0],[949,64,2.0],[949,71,1.0],[949,77,1.0],[949,91,20.0],[949,95,8.0],[949,109,8.0],[949,119,6.0],[949,122,1.0],[949,127,1.0],[949,152,31.0],[949,155,2.0],[949,159,1.0],[949,176,15.0],[949,182,4.0],[949,199,8.0],[949,238,1.0],[949,247,1.0],[949,248,1.0],[949,250,1.0],[949,268,1.0],[949,276,2.0],[949,290,1.0],[949,298,1.0],[949,316,1.0],[949,350,2.0],[949,358,22.0],[949,361,1.0],[949,366,1.0],[949,367,1.0],[949,371,4.0],[949,379,1.0],[949,380,2.0],[949,381,10.0],[949,387,14.0],[949,390,1.0],[949,394,7.0],[949,396,1.0],[949,405,2.0],[949,410,1.0],[949,416,1.0],[949,420,7.0],[949,428,5.0],[949,434,4.0],[949,476,24.0],[950,217,1.0],[950,365,1.0],[950,385,1.0],[951,3,1.0],[951,23,1.0],[951,25,2.0],[951,26,1.0],[951,27,1.0],[951,39,1.0],[951,41,2.0],[951,73,1.0],[951,82,1.0],[951,95,2.0],[951,97,1.0],[951,105,3.0],[951,106,1.0],[951,108,3.0],[951,111,2.0],[951,121,3.0],[951,126,4.0],[951,131,51.0],[951,143,1.0],[951,144,2.0],[951,147,1.0],[951,151,4.0],[951,154,9.0],[951,159,3.0],[951,162,2.0],[951,164,1.0],[951,165,1.0],[951,168,1.0],[951,169,1.0],[951,182,2.0],[951,186,1.0],[951,188,2.0],[951,194,7.0],[951,196,1.0],[951,199,1.0],[951,201,3.0],[951,208,2.0],[951,214,1.0],[951,218,1.0],[951,222,1.0],[951,223,3.0],[951,234,2.0],[951,238,21.0],[951,260,2.0],[951,278,1.0],[951,281,1.0],[951,294,2.0],[951,325,1.0],[951,326,1.0],[951,330,1.0],[951,335,1.0],[951,342,2.0],[951,348,1.0],[951,353,1.0],[951,362,1.0],[951,365,2.0],[951,402,1.0],[951,405,1.0],[951,407,1.0],[951,416,1.0],[951,420,1.0],[951,423,1.0],[951,428,1.0],[951,431,2.0],[952,1,1.0],[952,106,1.0],[952,118,1.0],[952,141,1.0],[952,147,1.0],[952,180,2.0],[952,209,1.0],[952,226,1.0],[952,268,2.0],[952,317,1.0],[953,1,1.0],[953,2,2.0],[953,3,1.0],[953,4,3.0],[953,6,1.0],[953,14,1.0],[953,17,7.0],[953,18,5.0],[953,19,17.0],[953,22,1.0],[953,26,2.0],[953,27,1.0],[953,29,1.0],[953,30,2.0],[953,33,6.0],[953,34,3.0],[953,35,1.0],[953,36,1.0],[953,37,4.0],[953,38,1.0],[953,39,8.0],[953,40,2.0],[953,41,2.0],[953,42,3.0],[953,43,1.0],[953,44,22.0],[953,46,3.0],[953,48,4.0],[953,50,2.0],[953,51,4.0],[953,52,6.0],[953,54,3.0],[953,55,1.0],[953,57,1.0],[953,58,2.0],[953,59,6.0],[953,60,2.0],[953,61,1.0],[953,62,4.0],[953,63,6.0],[953,64,4.0],[953,65,8.0],[953,66,2.0],[953,67,2.0],[953,68,2.0],[953,69,4.0],[953,71,1.0],[953,72,4.0],[953,74,1.0],[953,75,3.0],[953,76,5.0],[953,77,2.0],[953,78,5.0],[953,80,1.0],[953,81,2.0],[953,82,2.0],[953,84,2.0],[953,85,2.0],[953,87,1.0],[953,88,5.0],[953,90,15.0],[953,92,17.0],[953,94,6.0],[953,96,2.0],[953,97,1.0],[953,98,2.0],[953,99,1.0],[953,100,1.0],[953,101,6.0],[953,102,2.0],[953,103,3.0],[953,104,1.0],[953,105,21.0],[953,106,21.0],[953,108,210.0],[953,109,3.0],[953,110,3.0],[953,111,2.0],[953,113,4.0],[953,114,2.0],[953,115,1.0],[953,116,4.0],[953,120,1.0],[953,124,1.0],[953,125,3.0],[953,126,1.0],[953,128,1.0],[953,130,9.0],[953,131,1.0],[953,133,6.0],[953,134,2.0],[953,136,5.0],[953,140,1.0],[953,143,4.0],[953,144,5.0],[953,145,3.0],[953,147,2.0],[953,150,2.0],[953,152,9.0],[953,155,1.0],[953,156,1.0],[953,157,1.0],[953,158,4.0],[953,160,1.0],[953,161,2.0],[953,163,5.0],[953,164,1.0],[953,165,1.0],[953,167,1.0],[953,168,1.0],[953,169,4.0],[953,170,1.0],[953,171,2.0],[953,173,3.0],[953,175,2.0],[953,176,2.0],[953,177,1.0],[953,178,1.0],[953,180,8.0],[953,181,2.0],[953,183,16.0],[953,184,4.0],[953,185,2.0],[953,188,1.0],[953,190,7.0],[953,192,4.0],[953,195,1.0],[953,196,2.0],[953,197,3.0],[953,199,1.0],[953,200,1.0],[953,203,2.0],[953,204,2.0],[953,205,2.0],[953,211,1.0],[953,212,1.0],[953,213,2.0],[953,215,1.0],[953,216,2.0],[953,220,3.0],[953,222,5.0],[953,225,8.0],[953,229,1.0],[953,230,1.0],[953,231,1.0],[953,232,2.0],[953,233,1.0],[953,234,10.0],[953,235,3.0],[953,236,4.0],[953,238,71.0],[953,239,1.0],[953,240,10.0],[953,241,5.0],[953,242,22.0],[953,243,7.0],[953,244,1.0],[953,245,3.0],[953,246,3.0],[953,247,1.0],[953,249,2.0],[953,250,2.0],[953,251,6.0],[953,252,3.0],[953,253,8.0],[953,254,3.0],[953,255,10.0],[953,256,2.0],[953,257,5.0],[953,258,5.0],[953,259,1.0],[953,260,4.0],[953,261,7.0],[953,262,1.0],[953,263,1.0],[953,264,5.0],[953,265,4.0],[953,266,1.0],[953,267,12.0],[953,269,7.0],[953,270,8.0],[953,271,5.0],[953,272,2.0],[953,273,1.0],[953,274,4.0],[953,276,2.0],[953,277,25.0],[953,278,1.0],[953,279,2.0],[953,280,6.0],[953,283,2.0],[953,284,3.0],[953,285,1.0],[953,286,7.0],[953,287,1.0],[953,288,6.0],[953,289,2.0],[953,290,4.0],[953,291,4.0],[953,293,9.0],[953,294,1.0],[953,298,6.0],[953,299,3.0],[953,301,7.0],[953,302,2.0],[953,303,7.0],[953,304,2.0],[953,305,4.0],[953,308,9.0],[953,309,1.0],[953,310,2.0],[953,311,4.0],[953,312,2.0],[953,313,4.0],[953,314,2.0],[953,315,2.0],[953,316,4.0],[953,321,16.0],[953,324,4.0],[953,325,1.0],[953,327,3.0],[953,328,1.0],[953,329,4.0],[953,330,1.0],[953,332,3.0],[953,334,2.0],[953,335,1.0],[953,337,2.0],[953,339,4.0],[953,341,6.0],[953,342,2.0],[953,348,2.0],[953,350,1.0],[953,351,1.0],[953,352,1.0],[953,364,1.0],[953,365,1.0],[953,367,2.0],[953,371,8.0],[953,372,1.0],[953,374,1.0],[953,375,1.0],[953,386,1.0],[953,389,1.0],[953,390,5.0],[953,391,4.0],[953,392,3.0],[953,393,2.0],[953,402,1.0],[953,404,1.0],[953,409,3.0],[953,410,1.0],[953,413,5.0],[953,415,5.0],[953,417,2.0],[953,427,15.0],[953,429,4.0],[953,430,3.0],[953,431,2.0],[953,436,1.0],[953,438,7.0],[953,439,1.0],[953,441,4.0],[953,443,2.0],[953,445,1.0],[953,449,1.0],[953,451,5.0],[953,453,9.0],[953,455,17.0],[953,456,2.0],[953,461,1.0],[953,462,3.0],[953,463,5.0],[953,464,4.0],[953,465,16.0],[953,466,2.0],[953,467,2.0],[953,470,3.0],[953,472,1.0],[953,473,2.0],[953,477,1.0],[954,11,54.0],[954,20,41.0],[954,24,34.0],[954,146,57.0],[954,233,123.0],[954,419,568.0],[954,424,23.0],[955,33,2.0],[955,66,1.0],[955,130,3.0],[955,176,1.0],[955,198,1.0],[955,237,1.0],[955,264,4.0],[955,333,1.0],[955,352,1.0],[955,388,1.0],[955,394,1.0],[955,421,1.0],[955,440,2.0],[956,344,1.0],[956,440,1.0],[957,36,1.0],[957,42,2.0],[957,56,49.0],[957,64,1.0],[957,94,3.0],[957,131,2.0],[957,176,2.0],[957,243,1.0],[957,335,2.0],[957,425,1.0],[957,427,2.0],[957,446,1.0],[957,455,10.0],[958,156,1.0],[959,187,1.0],[959,201,1.0],[959,221,1.0],[959,234,1.0],[959,401,1.0],[960,122,8.0],[961,62,1.0],[961,271,1.0],[961,324,1.0],[961,461,1.0],[962,5,1.0],[962,18,17.0],[962,53,1.0],[962,70,4.0],[962,73,10.0],[962,75,1.0],[962,82,1.0],[962,88,3.0],[962,89,2.0],[962,105,1.0],[962,131,3.0],[962,134,2.0],[962,143,2.0],[962,150,1.0],[962,156,1.0],[962,157,1.0],[962,164,3.0],[962,167,1.0],[962,185,1.0],[962,199,1.0],[962,203,2.0],[962,207,1.0],[962,215,1.0],[962,237,2.0],[962,254,3.0],[962,265,1.0],[962,269,1.0],[962,275,1.0],[962,309,2.0],[962,313,2.0],[962,318,1.0],[962,351,1.0],[962,353,1.0],[962,360,1.0],[962,370,2.0],[962,377,1.0],[962,383,1.0],[962,394,1.0],[962,440,1.0],[963,5,1.0],[963,16,11.0],[963,22,1.0],[963,25,1.0],[963,26,5.0],[963,27,1.0],[963,30,1.0],[963,31,1.0],[963,40,1.0],[963,44,4.0],[963,49,4.0],[963,57,1.0],[963,63,1.0],[963,88,7.0],[963,93,2.0],[963,94,1.0],[963,102,2.0],[963,104,3.0],[963,110,1.0],[963,111,1.0],[963,116,1.0],[963,117,1.0],[963,127,2.0],[963,157,1.0],[963,167,1.0],[963,168,1.0],[963,176,1.0],[963,181,6.0],[963,190,3.0],[963,191,1.0],[963,209,1.0],[963,216,1.0],[963,227,1.0],[963,232,3.0],[963,234,1.0],[963,238,1.0],[963,240,7.0],[963,273,2.0],[963,292,1.0],[963,310,6.0],[963,318,1.0],[963,345,1.0],[963,356,43.0],[963,360,4.0],[963,362,1.0],[963,368,3.0],[963,370,1.0],[963,371,1.0],[963,377,5.0],[963,378,2.0],[963,389,1.0],[963,390,1.0],[963,401,4.0],[963,403,1.0],[963,408,1.0],[963,416,1.0],[963,417,1.0],[965,1,2.0],[965,2,2.0],[965,3,6.0],[965,5,4.0],[965,14,1.0],[965,16,74.0],[965,18,4.0],[965,22,3.0],[965,23,3.0],[965,25,2.0],[965,26,19.0],[965,27,2.0],[965,29,5.0],[965,30,1.0],[965,31,4.0],[965,32,2.0],[965,33,3.0],[965,34,5.0],[965,35,4.0],[965,38,2.0],[965,40,11.0],[965,47,2.0],[965,48,1.0],[965,49,2.0],[965,50,3.0],[965,51,3.0],[965,52,2.0],[965,53,10.0],[965,57,2.0],[965,58,6.0],[965,61,2.0],[965,63,4.0],[965,66,2.0],[965,68,4.0],[965,70,4.0],[965,75,3.0],[965,77,3.0],[965,80,3.0],[965,81,11.0],[965,82,4.0],[965,83,2.0],[965,84,4.0],[965,85,2.0],[965,86,1.0],[965,88,32.0],[965,89,2.0],[965,93,2.0],[965,95,4.0],[965,96,1.0],[965,97,3.0],[965,98,8.0],[965,99,1.0],[965,100,14.0],[965,101,1.0],[965,102,2.0],[965,105,2.0],[965,106,12.0],[965,107,2.0],[965,111,5.0],[965,112,1.0],[965,114,1.0],[965,115,1.0],[965,117,9.0],[965,118,1.0],[965,119,4.0],[965,120,7.0],[965,121,4.0],[965,122,6.0],[965,123,2.0],[965,124,4.0],[965,125,4.0],[965,126,4.0],[965,127,4.0],[965,128,2.0],[965,129,8.0],[965,132,2.0],[965,135,5.0],[965,136,8.0],[965,137,11.0],[965,138,3.0],[965,139,2.0],[965,140,23.0],[965,141,2.0],[965,143,10.0],[965,144,2.0],[965,145,1.0],[965,146,1.0],[965,147,2.0],[965,148,1.0],[965,149,1.0],[965,150,1.0],[965,151,7.0],[965,152,8.0],[965,153,2.0],[965,154,4.0],[965,155,10.0],[965,156,5.0],[965,158,1.0],[965,159,4.0],[965,160,2.0],[965,161,4.0],[965,162,4.0],[965,163,4.0],[965,164,7.0],[965,165,5.0],[965,167,2.0],[965,168,7.0],[965,170,2.0],[965,172,3.0],[965,174,4.0],[965,176,8.0],[965,177,10.0],[965,178,3.0],[965,179,4.0],[965,180,3.0],[965,181,4.0],[965,182,2.0],[965,184,3.0],[965,185,1.0],[965,186,9.0],[965,187,3.0],[965,188,8.0],[965,190,1.0],[965,191,7.0],[965,192,2.0],[965,193,4.0],[965,194,11.0],[965,195,2.0],[965,196,5.0],[965,197,2.0],[965,198,10.0],[965,200,2.0],[965,201,7.0],[965,203,1.0],[965,204,5.0],[965,205,3.0],[965,207,3.0],[965,208,3.0],[965,209,14.0],[965,210,3.0],[965,211,3.0],[965,213,1.0],[965,214,4.0],[965,215,2.0],[965,216,7.0],[965,217,5.0],[965,218,3.0],[965,219,2.0],[965,221,2.0],[965,223,3.0],[965,224,2.0],[965,225,2.0],[965,226,1.0],[965,227,7.0],[965,228,2.0],[965,229,1.0],[965,231,1.0],[965,232,8.0],[965,234,1.0],[965,238,2.0],[965,239,2.0],[965,243,3.0],[965,246,1.0],[965,247,2.0],[965,248,7.0],[965,249,3.0],[965,252,1.0],[965,253,1.0],[965,254,2.0],[965,255,4.0],[965,258,8.0],[965,261,1.0],[965,262,1.0],[965,263,1.0],[965,264,3.0],[965,265,2.0],[965,266,3.0],[965,267,1.0],[965,268,1.0],[965,270,1.0],[965,273,9.0],[965,275,1.0],[965,280,2.0],[965,282,10.0],[965,283,1.0],[965,285,2.0],[965,287,2.0],[965,289,1.0],[965,290,2.0],[965,291,6.0],[965,292,5.0],[965,294,7.0],[965,298,1.0],[965,300,2.0],[965,302,1.0],[965,304,1.0],[965,305,1.0],[965,306,2.0],[965,310,1.0],[965,311,2.0],[965,315,7.0],[965,317,9.0],[965,318,6.0],[965,319,3.0],[965,320,2.0],[965,325,1.0],[965,326,6.0],[965,328,2.0],[965,329,4.0],[965,330,3.0],[965,331,4.0],[965,332,5.0],[965,334,2.0],[965,335,9.0],[965,337,3.0],[965,338,2.0],[965,339,3.0],[965,340,5.0],[965,342,3.0],[965,343,5.0],[965,345,1.0],[965,346,4.0],[965,347,6.0],[965,348,2.0],[965,349,7.0],[965,350,1.0],[965,351,3.0],[965,353,1.0],[965,354,1.0],[965,357,4.0],[965,358,3.0],[965,359,1.0],[965,360,3.0],[965,362,5.0],[965,363,1.0],[965,364,3.0],[965,365,6.0],[965,366,4.0],[965,367,3.0],[965,368,2.0],[965,369,3.0],[965,370,2.0],[965,371,1.0],[965,372,4.0],[965,373,5.0],[965,374,6.0],[965,375,1.0],[965,376,2.0],[965,377,5.0],[965,378,1.0],[965,379,5.0],[965,380,3.0],[965,382,7.0],[965,383,2.0],[965,384,3.0],[965,385,1.0],[965,386,5.0],[965,387,2.0],[965,388,2.0],[965,389,2.0],[965,390,5.0],[965,391,5.0],[965,394,2.0],[965,395,1.0],[965,396,1.0],[965,397,1.0],[965,398,1.0],[965,399,2.0],[965,402,3.0],[965,403,1.0],[965,404,4.0],[965,405,3.0],[965,407,3.0],[965,408,8.0],[965,410,1.0],[965,411,1.0],[965,412,2.0],[965,415,2.0],[965,419,3.0],[965,421,11.0],[965,422,1.0],[965,423,1.0],[965,426,1.0],[965,428,1.0],[965,430,2.0],[965,432,1.0],[965,434,1.0],[965,435,2.0],[965,436,3.0],[965,437,4.0],[965,439,2.0],[965,440,4.0],[965,441,1.0],[965,444,2.0],[965,447,1.0],[965,448,1.0],[965,456,2.0],[965,457,4.0],[965,461,1.0],[965,463,2.0],[965,472,6.0],[965,473,1.0],[966,56,2.0],[966,454,1.0],[967,26,1.0],[967,29,3.0],[967,34,1.0],[967,44,1.0],[967,46,1.0],[967,54,1.0],[967,57,1.0],[967,68,1.0],[967,69,1.0],[967,71,1.0],[967,79,2.0],[967,80,1.0],[967,102,1.0],[967,147,1.0],[967,169,1.0],[967,175,3.0],[967,176,1.0],[967,181,1.0],[967,190,1.0],[967,223,3.0],[967,227,1.0],[967,230,1.0],[967,234,2.0],[967,238,4.0],[967,241,4.0],[967,253,1.0],[967,272,1.0],[967,282,1.0],[967,309,3.0],[967,329,1.0],[967,346,1.0],[967,375,1.0],[967,392,1.0],[967,435,2.0],[967,455,1.0],[967,470,1.0],[968,425,7.0],[968,436,1.0],[969,2,1.0],[969,14,1.0],[969,16,39.0],[969,17,3.0],[969,23,1.0],[969,26,1.0],[969,29,1.0],[969,33,1.0],[969,34,1.0],[969,35,2.0],[969,40,2.0],[969,50,1.0],[969,57,1.0],[969,58,1.0],[969,63,2.0],[969,70,1.0],[969,75,1.0],[969,76,1.0],[969,88,2.0],[969,93,1.0],[969,97,1.0],[969,98,1.0],[969,106,1.0],[969,107,1.0],[969,111,1.0],[969,114,4.0],[969,120,1.0],[969,138,2.0],[969,139,1.0],[969,140,1.0],[969,143,1.0],[969,144,1.0],[969,151,1.0],[969,152,1.0],[969,155,3.0],[969,159,2.0],[969,163,1.0],[969,164,2.0],[969,174,1.0],[969,176,1.0],[969,178,1.0],[969,179,1.0],[969,188,1.0],[969,190,1.0],[969,193,1.0],[969,194,2.0],[969,197,1.0],[969,201,1.0],[969,207,1.0],[969,208,1.0],[969,209,1.0],[969,216,1.0],[969,217,2.0],[969,223,1.0],[969,227,1.0],[969,230,1.0],[969,231,2.0],[969,232,2.0],[969,234,5.0],[969,238,1.0],[969,247,1.0],[969,248,1.0],[969,280,1.0],[969,285,1.0],[969,288,4.0],[969,293,2.0],[969,294,1.0],[969,315,2.0],[969,317,1.0],[969,318,3.0],[969,319,1.0],[969,320,1.0],[969,325,1.0],[969,328,1.0],[969,330,1.0],[969,339,2.0],[969,340,1.0],[969,350,1.0],[969,351,1.0],[969,357,1.0],[969,360,2.0],[969,362,2.0],[969,364,1.0],[969,365,1.0],[969,366,1.0],[969,369,2.0],[969,371,1.0],[969,375,1.0],[969,377,1.0],[969,379,1.0],[969,380,1.0],[969,390,1.0],[969,395,1.0],[969,399,1.0],[969,403,1.0],[969,409,1.0],[969,410,1.0],[969,418,1.0],[969,430,1.0],[969,436,2.0],[969,447,1.0],[969,457,1.0],[971,55,1.0],[971,60,1.0],[971,64,1.0],[971,66,2.0],[971,73,6.0],[971,75,1.0],[971,78,2.0],[971,79,1.0],[971,103,1.0],[971,108,6.0],[971,115,3.0],[971,123,1.0],[971,138,1.0],[971,144,1.0],[971,147,1.0],[971,152,3.0],[971,181,4.0],[971,225,2.0],[971,253,1.0],[971,255,1.0],[971,256,2.0],[971,257,1.0],[971,260,3.0],[971,269,1.0],[971,272,2.0],[971,286,1.0],[971,289,1.0],[971,310,1.0],[971,324,1.0],[971,354,2.0],[971,375,1.0],[971,380,1.0],[971,397,1.0],[971,398,1.0],[971,402,1.0],[971,431,1.0],[971,456,1.0],[971,472,1.0],[972,52,1.0],[972,92,1.0],[972,108,7.0],[972,112,2.0],[972,165,1.0],[972,181,1.0],[972,183,1.0],[972,236,1.0],[972,238,1.0],[972,251,1.0],[972,283,2.0],[972,300,1.0],[972,308,1.0],[972,315,1.0],[972,321,1.0],[972,343,1.0],[972,390,2.0],[974,425,3.0],[975,61,1.0],[975,310,1.0],[975,383,1.0],[976,26,1.0],[976,63,1.0],[976,134,1.0],[976,330,1.0],[976,362,1.0],[976,394,1.0],[977,369,15.0],[978,22,1.0],[978,29,1.0],[978,49,1.0],[978,93,1.0],[978,119,1.0],[978,143,1.0],[978,163,1.0],[978,177,1.0],[978,263,1.0],[978,315,1.0],[978,320,1.0],[978,357,1.0],[978,360,1.0],[978,366,2.0],[978,376,1.0],[978,411,1.0],[979,194,3.0],[979,425,2.0],[980,294,1.0],[981,23,1.0],[981,327,1.0],[982,104,1.0],[982,217,1.0],[982,279,1.0],[983,26,1.0],[983,38,1.0],[983,61,3.0],[983,76,2.0],[983,82,2.0],[983,108,2.0],[983,152,1.0],[983,222,1.0],[983,349,2.0],[984,33,1.0],[984,108,1.0],[986,17,2.0],[986,60,1.0],[986,68,8.0],[986,121,3.0],[986,140,1.0],[986,151,1.0],[986,157,1.0],[986,159,9.0],[986,188,2.0],[986,191,1.0],[986,200,1.0],[986,219,6.0],[986,231,2.0],[986,290,1.0],[986,340,1.0],[986,372,3.0],[986,416,2.0],[986,417,1.0],[986,435,1.0],[987,1,9.0],[987,59,1.0],[987,92,1.0],[987,238,1.0],[987,350,1.0],[987,407,1.0],[988,44,5.0],[988,384,1.0],[989,152,1.0],[990,2,1.0],[990,26,2.0],[990,31,1.0],[990,153,1.0],[990,176,3.0],[990,188,1.0],[990,190,22.0],[990,208,2.0],[990,232,1.0],[990,238,1.0],[990,346,1.0],[990,361,1.0],[990,389,1.0],[991,258,2.0],[991,286,2.0],[991,345,1.0],[992,86,1.0],[992,149,1.0],[993,1,1.0],[993,2,1.0],[993,26,1.0],[993,34,1.0],[993,38,1.0],[993,47,1.0],[993,48,1.0],[993,53,1.0],[993,61,2.0],[993,68,1.0],[993,77,1.0],[993,97,2.0],[993,99,1.0],[993,130,1.0],[993,152,1.0],[993,162,1.0],[993,164,1.0],[993,165,1.0],[993,192,1.0],[993,196,1.0],[993,197,1.0],[993,201,1.0],[993,204,1.0],[993,205,1.0],[993,275,1.0],[993,294,1.0],[993,318,1.0],[993,323,1.0],[993,345,1.0],[993,352,1.0],[993,372,1.0],[993,377,1.0],[993,392,1.0],[993,426,1.0],[993,441,2.0],[994,7,2.0],[994,82,1.0],[995,105,2.0],[995,144,1.0],[995,152,4.0],[995,155,1.0],[995,164,1.0],[995,193,1.0],[995,196,1.0],[995,218,1.0],[995,298,1.0],[995,328,1.0],[995,330,1.0],[995,335,1.0],[995,342,2.0],[996,1,3.0],[996,18,1.0],[996,22,1.0],[996,25,1.0],[996,26,2.0],[996,31,1.0],[996,32,1.0],[996,35,2.0],[996,40,2.0],[996,46,1.0],[996,50,1.0],[996,53,1.0],[996,58,1.0],[996,63,1.0],[996,75,1.0],[996,77,1.0],[996,81,1.0],[996,82,1.0],[996,88,9.0],[996,89,1.0],[996,90,5.0],[996,96,6.0],[996,98,2.0],[996,99,3.0],[996,100,1.0],[996,106,4.0],[996,117,2.0],[996,118,3.0],[996,122,3.0],[996,125,5.0],[996,126,1.0],[996,128,1.0],[996,134,1.0],[996,136,2.0],[996,137,1.0],[996,139,1.0],[996,141,3.0],[996,143,1.0],[996,146,1.0],[996,152,4.0],[996,155,2.0],[996,156,4.0],[996,159,2.0],[996,162,1.0],[996,164,2.0],[996,165,4.0],[996,168,1.0],[996,172,1.0],[996,173,2.0],[996,174,1.0],[996,177,1.0],[996,180,5.0],[996,184,1.0],[996,187,3.0],[996,191,4.0],[996,192,2.0],[996,193,2.0],[996,198,1.0],[996,201,4.0],[996,205,1.0],[996,209,5.0],[996,213,4.0],[996,215,1.0],[996,216,3.0],[996,217,2.0],[996,218,1.0],[996,223,1.0],[996,226,1.0],[996,227,1.0],[996,229,1.0],[996,230,1.0],[996,231,2.0],[996,237,2.0],[996,244,5.0],[996,248,1.0],[996,258,1.0],[996,266,1.0],[996,267,1.0],[996,286,3.0],[996,298,2.0],[996,302,1.0],[996,306,1.0],[996,310,2.0],[996,312,1.0],[996,317,1.0],[996,328,1.0],[996,331,2.0],[996,333,1.0],[996,334,3.0],[996,335,6.0],[996,338,4.0],[996,344,1.0],[996,346,1.0],[996,350,1.0],[996,351,1.0],[996,362,1.0],[996,366,2.0],[996,368,1.0],[996,372,2.0],[996,384,1.0],[996,390,1.0],[996,391,1.0],[996,412,1.0],[996,421,1.0],[996,426,1.0],[996,439,1.0],[996,444,1.0],[996,456,2.0],[996,457,1.0],[997,18,6.0],[997,22,1.0],[997,49,1.0],[997,65,4.0],[997,138,1.0],[997,149,1.0],[997,150,2.0],[997,160,1.0],[997,176,1.0],[997,178,1.0],[997,205,1.0],[997,216,1.0],[997,222,1.0],[997,240,4.0],[997,242,1.0],[997,255,1.0],[997,267,2.0],[997,331,1.0],[997,412,1.0],[997,458,5.0],[998,48,2.0],[1000,1,2.0],[1000,13,2.0],[1000,23,2.0],[1000,26,5.0],[1000,29,1.0],[1000,30,1.0],[1000,31,2.0],[1000,34,2.0],[1000,35,1.0],[1000,40,3.0],[1000,41,1.0],[1000,48,8.0],[1000,51,2.0],[1000,57,1.0],[1000,65,1.0],[1000,68,2.0],[1000,70,2.0],[1000,71,1.0],[1000,75,1.0],[1000,81,7.0],[1000,84,2.0],[1000,85,1.0],[1000,88,23.0],[1000,93,2.0],[1000,95,1.0],[1000,96,2.0],[1000,98,3.0],[1000,100,4.0],[1000,104,1.0],[1000,105,2.0],[1000,106,4.0],[1000,107,1.0],[1000,111,2.0],[1000,117,1.0],[1000,122,1.0],[1000,123,2.0],[1000,125,1.0],[1000,127,1.0],[1000,134,1.0],[1000,136,1.0],[1000,137,6.0],[1000,140,2.0],[1000,143,1.0],[1000,144,1.0],[1000,151,6.0],[1000,152,1.0],[1000,154,2.0],[1000,155,3.0],[1000,156,1.0],[1000,159,2.0],[1000,163,1.0],[1000,164,1.0],[1000,165,1.0],[1000,166,2.0],[1000,173,2.0],[1000,176,6.0],[1000,177,2.0],[1000,178,3.0],[1000,179,2.0],[1000,180,2.0],[1000,183,12.0],[1000,184,1.0],[1000,185,1.0],[1000,186,2.0],[1000,187,1.0],[1000,188,4.0],[1000,189,1.0],[1000,191,2.0],[1000,192,2.0],[1000,194,5.0],[1000,197,1.0],[1000,198,4.0],[1000,202,1.0],[1000,207,1.0],[1000,208,2.0],[1000,211,2.0],[1000,216,3.0],[1000,218,1.0],[1000,219,1.0],[1000,227,3.0],[1000,238,6.0],[1000,239,1.0],[1000,244,2.0],[1000,248,1.0],[1000,254,1.0],[1000,258,3.0],[1000,264,2.0],[1000,266,1.0],[1000,267,2.0],[1000,280,2.0],[1000,285,1.0],[1000,286,1.0],[1000,288,9.0],[1000,290,2.0],[1000,293,2.0],[1000,295,2.0],[1000,301,1.0],[1000,315,3.0],[1000,317,3.0],[1000,320,2.0],[1000,326,1.0],[1000,328,1.0],[1000,330,1.0],[1000,334,1.0],[1000,335,5.0],[1000,340,1.0],[1000,342,3.0],[1000,349,1.0],[1000,350,2.0],[1000,351,3.0],[1000,353,1.0],[1000,354,2.0],[1000,356,2.0],[1000,359,3.0],[1000,363,2.0],[1000,366,1.0],[1000,367,1.0],[1000,369,2.0],[1000,370,1.0],[1000,371,3.0],[1000,372,1.0],[1000,373,1.0],[1000,374,1.0],[1000,376,2.0],[1000,377,1.0],[1000,380,2.0],[1000,381,1.0],[1000,382,2.0],[1000,383,1.0],[1000,385,1.0],[1000,391,2.0],[1000,396,1.0],[1000,398,1.0],[1000,403,1.0],[1000,404,1.0],[1000,405,2.0],[1000,408,1.0],[1000,409,5.0],[1000,417,2.0],[1000,421,3.0],[1000,430,1.0],[1000,431,1.0],[1000,434,1.0],[1000,441,1.0],[1000,443,2.0],[1000,472,1.0],[1001,41,1.0],[1002,13,1.0],[1002,21,2.0],[1002,56,1.0],[1002,102,1.0],[1002,152,2.0],[1002,267,3.0],[1002,427,15.0],[1003,52,3.0],[1003,241,1.0],[1003,284,2.0],[1003,339,1.0],[1004,88,3.0],[1004,100,1.0],[1004,106,2.0],[1004,124,1.0],[1004,125,1.0],[1004,198,1.0],[1004,230,2.0],[1004,237,2.0],[1004,329,1.0],[1004,330,2.0],[1004,354,1.0],[1005,19,1.0],[1005,37,1.0],[1005,44,1.0],[1005,49,1.0],[1005,88,1.0],[1005,92,1.0],[1005,101,1.0],[1005,108,9.0],[1005,134,1.0],[1005,141,1.0],[1005,166,1.0],[1005,180,1.0],[1005,195,1.0],[1005,200,2.0],[1005,211,1.0],[1005,215,1.0],[1005,216,1.0],[1005,218,1.0],[1005,219,1.0],[1005,235,1.0],[1005,238,2.0],[1005,246,1.0],[1005,247,1.0],[1005,252,1.0],[1005,257,1.0],[1005,268,1.0],[1005,273,1.0],[1005,275,1.0],[1005,284,1.0],[1005,290,1.0],[1005,291,1.0],[1005,298,1.0],[1005,300,1.0],[1005,309,2.0],[1005,325,1.0],[1005,341,1.0],[1005,375,2.0],[1005,376,1.0],[1005,420,1.0],[1005,429,1.0],[1005,437,3.0],[1005,452,2.0],[1005,457,1.0],[1005,466,1.0],[1006,2,1.0],[1006,6,2.0],[1006,195,2.0],[1006,443,1.0],[1007,173,1.0],[1007,381,1.0],[1008,84,1.0],[1008,93,1.0],[1008,105,3.0],[1008,143,1.0],[1008,179,1.0],[1008,282,1.0],[1008,315,1.0],[1008,332,2.0],[1008,345,1.0],[1008,354,1.0],[1008,371,1.0],[1008,391,1.0],[1009,5,1.0],[1009,347,1.0],[1010,106,1.0],[1010,353,1.0],[1011,13,3.0],[1011,18,1.0],[1011,21,1.0],[1011,267,1.0],[1012,1,8.0],[1012,16,17.0],[1012,22,1.0],[1012,26,1.0],[1012,27,1.0],[1012,31,2.0],[1012,52,1.0],[1012,71,3.0],[1012,75,2.0],[1012,81,1.0],[1012,87,1.0],[1012,88,5.0],[1012,98,1.0],[1012,104,1.0],[1012,111,1.0],[1012,117,1.0],[1012,118,1.0],[1012,122,1.0],[1012,124,2.0],[1012,136,2.0],[1012,137,1.0],[1012,140,3.0],[1012,142,1.0],[1012,148,1.0],[1012,152,3.0],[1012,155,1.0],[1012,156,1.0],[1012,158,2.0],[1012,159,1.0],[1012,162,1.0],[1012,164,1.0],[1012,165,1.0],[1012,186,1.0],[1012,188,1.0],[1012,193,1.0],[1012,194,1.0],[1012,198,3.0],[1012,201,2.0],[1012,202,2.0],[1012,222,1.0],[1012,254,1.0],[1012,263,2.0],[1012,302,1.0],[1012,318,1.0],[1012,326,1.0],[1012,329,1.0],[1012,335,2.0],[1012,340,1.0],[1012,342,1.0],[1012,346,1.0],[1012,351,8.0],[1012,354,2.0],[1012,356,1.0],[1012,357,3.0],[1012,359,1.0],[1012,372,9.0],[1012,377,4.0],[1012,394,1.0],[1012,399,1.0],[1012,405,1.0],[1012,409,1.0],[1012,412,1.0],[1012,416,1.0],[1012,430,2.0],[1012,436,12.0],[1012,440,5.0],[1012,472,1.0],[1013,91,3.0],[1014,9,1.0],[1014,50,1.0],[1014,88,1.0],[1014,108,16.0],[1014,142,1.0],[1014,165,1.0],[1014,166,50.0],[1014,172,3.0],[1014,244,2.0],[1014,335,2.0],[1015,23,2.0],[1016,159,1.0],[1016,201,2.0],[1016,389,1.0],[1017,425,3.0],[1018,169,2.0],[1019,61,4.0],[1019,74,3.0],[1019,105,1.0],[1019,117,1.0],[1019,118,1.0],[1019,152,5.0],[1019,170,1.0],[1019,177,1.0],[1019,196,1.0],[1019,197,1.0],[1019,215,1.0],[1019,248,1.0],[1019,258,1.0],[1019,282,3.0],[1019,302,1.0],[1019,316,1.0],[1019,335,1.0],[1019,362,2.0],[1019,388,1.0],[1019,443,1.0],[1020,1,1.0],[1020,5,5.0],[1020,16,304.0],[1020,19,1.0],[1020,22,5.0],[1020,23,4.0],[1020,25,2.0],[1020,26,17.0],[1020,27,19.0],[1020,29,2.0],[1020,30,4.0],[1020,31,1.0],[1020,32,2.0],[1020,34,5.0],[1020,38,1.0],[1020,40,2.0],[1020,42,4.0],[1020,43,2.0],[1020,44,20.0],[1020,52,1.0],[1020,53,1.0],[1020,54,5.0],[1020,57,1.0],[1020,58,11.0],[1020,59,1.0],[1020,62,5.0],[1020,63,1.0],[1020,64,1.0],[1020,65,1.0],[1020,68,1.0],[1020,73,1.0],[1020,74,4.0],[1020,81,1.0],[1020,82,1.0],[1020,83,6.0],[1020,84,4.0],[1020,86,3.0],[1020,88,33.0],[1020,89,2.0],[1020,93,3.0],[1020,96,2.0],[1020,98,3.0],[1020,104,1.0],[1020,106,2.0],[1020,107,1.0],[1020,110,2.0],[1020,111,1.0],[1020,112,1.0],[1020,113,2.0],[1020,114,5.0],[1020,117,11.0],[1020,118,2.0],[1020,119,1.0],[1020,121,1.0],[1020,122,2.0],[1020,123,1.0],[1020,124,1.0],[1020,127,27.0],[1020,129,1.0],[1020,136,5.0],[1020,137,1.0],[1020,139,2.0],[1020,140,5.0],[1020,141,2.0],[1020,147,2.0],[1020,152,6.0],[1020,154,4.0],[1020,155,1.0],[1020,156,2.0],[1020,158,1.0],[1020,159,1.0],[1020,160,1.0],[1020,162,2.0],[1020,164,1.0],[1020,165,2.0],[1020,169,5.0],[1020,170,4.0],[1020,172,1.0],[1020,175,1.0],[1020,176,5.0],[1020,177,1.0],[1020,178,1.0],[1020,179,2.0],[1020,182,1.0],[1020,184,3.0],[1020,185,3.0],[1020,188,3.0],[1020,190,21.0],[1020,191,2.0],[1020,193,7.0],[1020,194,12.0],[1020,201,3.0],[1020,205,4.0],[1020,207,6.0],[1020,208,5.0],[1020,209,3.0],[1020,210,6.0],[1020,211,1.0],[1020,213,1.0],[1020,216,1.0],[1020,217,5.0],[1020,218,2.0],[1020,222,3.0],[1020,224,1.0],[1020,225,1.0],[1020,228,1.0],[1020,229,1.0],[1020,232,6.0],[1020,234,1.0],[1020,235,1.0],[1020,236,1.0],[1020,237,1.0],[1020,238,6.0],[1020,258,2.0],[1020,264,1.0],[1020,265,1.0],[1020,275,6.0],[1020,276,1.0],[1020,280,1.0],[1020,283,1.0],[1020,287,1.0],[1020,288,2.0],[1020,292,3.0],[1020,298,1.0],[1020,299,1.0],[1020,300,1.0],[1020,302,1.0],[1020,305,2.0],[1020,310,3.0],[1020,315,2.0],[1020,317,3.0],[1020,318,3.0],[1020,319,1.0],[1020,323,1.0],[1020,325,1.0],[1020,328,2.0],[1020,331,1.0],[1020,332,7.0],[1020,335,4.0],[1020,338,1.0],[1020,340,2.0],[1020,342,2.0],[1020,343,1.0],[1020,345,1.0],[1020,346,1.0],[1020,348,1.0],[1020,351,5.0],[1020,357,10.0],[1020,360,1.0],[1020,362,7.0],[1020,364,4.0],[1020,365,1.0],[1020,366,1.0],[1020,367,2.0],[1020,369,2.0],[1020,371,5.0],[1020,372,1.0],[1020,373,1.0],[1020,375,1.0],[1020,376,3.0],[1020,379,7.0],[1020,380,2.0],[1020,381,1.0],[1020,383,4.0],[1020,384,2.0],[1020,386,3.0],[1020,387,1.0],[1020,388,1.0],[1020,389,6.0],[1020,390,2.0],[1020,391,1.0],[1020,392,2.0],[1020,396,11.0],[1020,397,1.0],[1020,400,1.0],[1020,408,8.0],[1020,422,1.0],[1020,423,1.0],[1020,426,2.0],[1020,428,1.0],[1020,429,1.0],[1020,439,1.0],[1020,444,1.0],[1020,457,3.0],[1020,469,1.0],[1020,472,4.0],[1020,473,2.0],[1021,26,1.0],[1022,78,2.0],[1022,188,1.0],[1023,54,1.0],[1023,68,1.0],[1023,77,1.0],[1023,190,6.0],[1023,228,1.0],[1023,232,1.0],[1023,238,1.0],[1023,315,1.0],[1023,333,1.0],[1023,338,1.0],[1023,348,4.0],[1023,358,1.0],[1023,440,1.0],[1024,33,1.0],[1024,109,1.0],[1024,152,1.0],[1024,180,1.0],[1024,397,1.0],[1024,438,1.0],[1025,0,101.0],[1025,1,10.0],[1025,2,19.0],[1025,3,4.0],[1025,4,22.0],[1025,5,1.0],[1025,8,5.0],[1025,9,1.0],[1025,11,1.0],[1025,13,5.0],[1025,14,6.0],[1025,16,124.0],[1025,17,101.0],[1025,18,16.0],[1025,19,31.0],[1025,21,11.0],[1025,22,2.0],[1025,23,16.0],[1025,25,7.0],[1025,26,8.0],[1025,27,12.0],[1025,28,40.0],[1025,29,21.0],[1025,30,12.0],[1025,31,1.0],[1025,32,6.0],[1025,33,63.0],[1025,34,8.0],[1025,35,5.0],[1025,36,5.0],[1025,37,85.0],[1025,39,36.0],[1025,40,6.0],[1025,41,37.0],[1025,42,86.0],[1025,44,112.0],[1025,45,22.0],[1025,46,18.0],[1025,47,9.0],[1025,48,41.0],[1025,49,15.0],[1025,50,10.0],[1025,51,53.0],[1025,52,46.0],[1025,53,4.0],[1025,54,15.0],[1025,55,19.0],[1025,56,39.0],[1025,57,9.0],[1025,58,14.0],[1025,59,41.0],[1025,60,4.0],[1025,61,115.0],[1025,62,20.0],[1025,63,24.0],[1025,64,28.0],[1025,65,103.0],[1025,66,41.0],[1025,67,32.0],[1025,68,11.0],[1025,69,22.0],[1025,70,4.0],[1025,71,14.0],[1025,72,25.0],[1025,73,32.0],[1025,74,25.0],[1025,75,11.0],[1025,76,62.0],[1025,77,3.0],[1025,78,56.0],[1025,79,26.0],[1025,80,6.0],[1025,81,4.0],[1025,82,50.0],[1025,83,7.0],[1025,84,13.0],[1025,85,9.0],[1025,86,7.0],[1025,87,6.0],[1025,88,22.0],[1025,89,11.0],[1025,90,37.0],[1025,91,8.0],[1025,92,212.0],[1025,93,1.0],[1025,94,60.0],[1025,96,10.0],[1025,97,9.0],[1025,98,8.0],[1025,99,29.0],[1025,100,5.0],[1025,101,70.0],[1025,102,21.0],[1025,103,19.0],[1025,104,9.0],[1025,105,60.0],[1025,106,64.0],[1025,108,1000.0],[1025,109,10.0],[1025,110,14.0],[1025,111,1.0],[1025,112,10.0],[1025,113,29.0],[1025,114,25.0],[1025,115,28.0],[1025,116,27.0],[1025,117,11.0],[1025,118,3.0],[1025,119,2.0],[1025,120,6.0],[1025,121,2.0],[1025,122,5.0],[1025,123,9.0],[1025,125,71.0],[1025,126,5.0],[1025,127,2.0],[1025,128,3.0],[1025,129,3.0],[1025,130,12.0],[1025,131,42.0],[1025,132,37.0],[1025,133,31.0],[1025,134,44.0],[1025,136,48.0],[1025,137,3.0],[1025,138,3.0],[1025,139,2.0],[1025,140,1.0],[1025,141,10.0],[1025,142,33.0],[1025,143,16.0],[1025,144,35.0],[1025,145,16.0],[1025,147,10.0],[1025,148,12.0],[1025,149,4.0],[1025,150,6.0],[1025,151,8.0],[1025,152,114.0],[1025,154,13.0],[1025,155,4.0],[1025,156,4.0],[1025,157,13.0],[1025,158,12.0],[1025,159,3.0],[1025,160,23.0],[1025,161,7.0],[1025,162,4.0],[1025,163,10.0],[1025,164,6.0],[1025,165,7.0],[1025,166,10.0],[1025,167,3.0],[1025,168,16.0],[1025,169,56.0],[1025,170,9.0],[1025,171,7.0],[1025,173,66.0],[1025,174,1.0],[1025,175,11.0],[1025,176,12.0],[1025,177,10.0],[1025,178,6.0],[1025,179,3.0],[1025,180,81.0],[1025,181,14.0],[1025,182,6.0],[1025,183,84.0],[1025,184,9.0],[1025,185,3.0],[1025,186,2.0],[1025,187,1.0],[1025,189,10.0],[1025,190,44.0],[1025,191,5.0],[1025,192,46.0],[1025,193,1.0],[1025,194,42.0],[1025,195,16.0],[1025,196,1.0],[1025,197,4.0],[1025,198,2.0],[1025,199,1.0],[1025,200,12.0],[1025,201,8.0],[1025,202,17.0],[1025,203,3.0],[1025,204,29.0],[1025,205,8.0],[1025,206,2.0],[1025,207,1.0],[1025,208,1.0],[1025,209,2.0],[1025,210,4.0],[1025,211,17.0],[1025,212,17.0],[1025,213,29.0],[1025,214,38.0],[1025,215,1.0],[1025,216,7.0],[1025,217,13.0],[1025,218,5.0],[1025,219,29.0],[1025,220,25.0],[1025,221,19.0],[1025,222,66.0],[1025,223,12.0],[1025,224,21.0],[1025,225,38.0],[1025,226,1.0],[1025,227,4.0],[1025,228,2.0],[1025,229,13.0],[1025,230,1.0],[1025,231,6.0],[1025,232,16.0],[1025,233,9.0],[1025,234,66.0],[1025,235,1.0],[1025,236,52.0],[1025,237,6.0],[1025,238,738.0],[1025,239,18.0],[1025,240,112.0],[1025,241,22.0],[1025,242,100.0],[1025,243,92.0],[1025,244,28.0],[1025,245,15.0],[1025,246,8.0],[1025,247,16.0],[1025,249,5.0],[1025,250,7.0],[1025,251,150.0],[1025,252,17.0],[1025,253,40.0],[1025,254,19.0],[1025,255,75.0],[1025,256,7.0],[1025,257,14.0],[1025,258,28.0],[1025,259,2.0],[1025,260,34.0],[1025,261,9.0],[1025,262,16.0],[1025,263,37.0],[1025,264,184.0],[1025,265,17.0],[1025,266,14.0],[1025,267,83.0],[1025,268,39.0],[1025,269,64.0],[1025,270,51.0],[1025,271,7.0],[1025,272,22.0],[1025,273,65.0],[1025,274,13.0],[1025,275,4.0],[1025,276,31.0],[1025,277,22.0],[1025,278,16.0],[1025,279,4.0],[1025,280,16.0],[1025,281,10.0],[1025,282,10.0],[1025,283,6.0],[1025,284,32.0],[1025,285,6.0],[1025,286,129.0],[1025,287,31.0],[1025,288,47.0],[1025,289,24.0],[1025,290,14.0],[1025,291,25.0],[1025,292,6.0],[1025,293,78.0],[1025,294,20.0],[1025,295,7.0],[1025,296,3.0],[1025,297,17.0],[1025,298,17.0],[1025,299,33.0],[1025,300,16.0],[1025,301,40.0],[1025,302,11.0],[1025,303,5.0],[1025,304,12.0],[1025,305,94.0],[1025,306,17.0],[1025,307,16.0],[1025,308,39.0],[1025,309,4.0],[1025,310,24.0],[1025,311,18.0],[1025,312,20.0],[1025,313,4.0],[1025,314,23.0],[1025,315,18.0],[1025,316,7.0],[1025,317,3.0],[1025,319,12.0],[1025,320,2.0],[1025,321,50.0],[1025,322,2.0],[1025,323,3.0],[1025,324,33.0],[1025,325,21.0],[1025,326,9.0],[1025,327,42.0],[1025,328,6.0],[1025,329,51.0],[1025,330,2.0],[1025,331,1.0],[1025,332,13.0],[1025,333,2.0],[1025,334,20.0],[1025,335,21.0],[1025,337,11.0],[1025,338,2.0],[1025,339,45.0],[1025,340,2.0],[1025,341,77.0],[1025,342,13.0],[1025,343,33.0],[1025,345,12.0],[1025,346,17.0],[1025,347,2.0],[1025,348,14.0],[1025,349,14.0],[1025,350,1.0],[1025,351,4.0],[1025,352,16.0],[1025,354,9.0],[1025,356,3.0],[1025,357,1.0],[1025,358,2.0],[1025,359,5.0],[1025,360,15.0],[1025,361,8.0],[1025,362,3.0],[1025,364,10.0],[1025,365,2.0],[1025,367,6.0],[1025,369,1.0],[1025,370,3.0],[1025,371,36.0],[1025,372,9.0],[1025,373,5.0],[1025,374,2.0],[1025,375,9.0],[1025,376,7.0],[1025,377,1.0],[1025,378,1.0],[1025,379,3.0],[1025,380,17.0],[1025,381,2.0],[1025,382,2.0],[1025,383,2.0],[1025,384,7.0],[1025,385,10.0],[1025,388,2.0],[1025,390,18.0],[1025,391,18.0],[1025,392,19.0],[1025,393,13.0],[1025,394,2.0],[1025,395,1.0],[1025,396,3.0],[1025,397,45.0],[1025,398,18.0],[1025,399,3.0],[1025,400,6.0],[1025,402,3.0],[1025,403,2.0],[1025,404,15.0],[1025,405,7.0],[1025,407,12.0],[1025,408,5.0],[1025,409,6.0],[1025,410,10.0],[1025,411,1.0],[1025,412,6.0],[1025,413,67.0],[1025,414,16.0],[1025,415,66.0],[1025,417,18.0],[1025,418,3.0],[1025,419,1.0],[1025,421,9.0],[1025,422,7.0],[1025,423,31.0],[1025,425,17.0],[1025,426,1.0],[1025,427,101.0],[1025,428,2.0],[1025,429,18.0],[1025,430,18.0],[1025,431,10.0],[1025,433,3.0],[1025,434,2.0],[1025,435,6.0],[1025,436,28.0],[1025,437,3.0],[1025,438,49.0],[1025,439,33.0],[1025,440,3.0],[1025,441,14.0],[1025,442,27.0],[1025,443,10.0],[1025,444,14.0],[1025,445,14.0],[1025,446,32.0],[1025,448,47.0],[1025,449,11.0],[1025,451,78.0],[1025,452,10.0],[1025,453,68.0],[1025,454,29.0],[1025,455,112.0],[1025,456,34.0],[1025,457,2.0],[1025,458,4.0],[1025,459,9.0],[1025,460,68.0],[1025,461,9.0],[1025,462,14.0],[1025,463,31.0],[1025,464,47.0],[1025,465,168.0],[1025,466,28.0],[1025,467,30.0],[1025,468,46.0],[1025,469,12.0],[1025,470,9.0],[1025,471,1.0],[1025,472,5.0],[1025,473,52.0],[1025,475,3.0],[1025,477,4.0],[1026,144,1.0],[1026,177,2.0],[1027,16,60.0],[1027,26,1.0],[1027,35,1.0],[1027,40,9.0],[1027,88,2.0],[1027,108,2.0],[1027,131,2.0],[1027,178,1.0],[1027,275,1.0],[1027,324,1.0],[1027,353,2.0],[1027,359,1.0],[1027,411,1.0],[1028,31,2.0],[1028,40,1.0],[1028,49,1.0],[1028,108,3.0],[1028,120,1.0],[1028,149,1.0],[1028,198,1.0],[1028,234,1.0],[1028,353,1.0],[1028,458,3.0],[1028,466,2.0],[1029,88,1.0],[1029,310,1.0],[1030,4,1.0],[1030,16,2.0],[1030,18,2.0],[1030,22,1.0],[1030,25,2.0],[1030,29,3.0],[1030,30,1.0],[1030,33,1.0],[1030,35,1.0],[1030,39,1.0],[1030,44,2.0],[1030,51,1.0],[1030,67,1.0],[1030,71,1.0],[1030,72,1.0],[1030,76,1.0],[1030,79,4.0],[1030,83,1.0],[1030,84,1.0],[1030,85,2.0],[1030,87,1.0],[1030,88,23.0],[1030,100,4.0],[1030,101,1.0],[1030,106,1.0],[1030,108,4.0],[1030,117,3.0],[1030,121,1.0],[1030,124,1.0],[1030,125,1.0],[1030,128,1.0],[1030,134,1.0],[1030,136,1.0],[1030,147,2.0],[1030,155,2.0],[1030,158,2.0],[1030,162,1.0],[1030,167,1.0],[1030,170,1.0],[1030,179,1.0],[1030,180,2.0],[1030,182,1.0],[1030,186,1.0],[1030,187,1.0],[1030,190,1.0],[1030,192,1.0],[1030,198,1.0],[1030,201,1.0],[1030,204,1.0],[1030,209,4.0],[1030,210,1.0],[1030,213,1.0],[1030,216,1.0],[1030,217,1.0],[1030,227,1.0],[1030,233,1.0],[1030,234,2.0],[1030,238,7.0],[1030,240,1.0],[1030,246,1.0],[1030,250,1.0],[1030,254,1.0],[1030,256,2.0],[1030,257,2.0],[1030,266,1.0],[1030,268,1.0],[1030,273,2.0],[1030,274,3.0],[1030,278,1.0],[1030,284,1.0],[1030,293,2.0],[1030,297,2.0],[1030,299,1.0],[1030,301,1.0],[1030,303,1.0],[1030,310,1.0],[1030,312,1.0],[1030,313,1.0],[1030,320,1.0],[1030,321,1.0],[1030,324,1.0],[1030,325,2.0],[1030,326,5.0],[1030,341,1.0],[1030,347,1.0],[1030,349,1.0],[1030,350,2.0],[1030,353,3.0],[1030,354,1.0],[1030,358,1.0],[1030,362,1.0],[1030,363,6.0],[1030,364,2.0],[1030,372,1.0],[1030,377,1.0],[1030,382,1.0],[1030,385,5.0],[1030,387,1.0],[1030,394,1.0],[1030,395,1.0],[1030,399,1.0],[1030,404,1.0],[1030,413,2.0],[1030,416,1.0],[1030,427,1.0],[1030,434,2.0],[1030,443,1.0],[1030,467,1.0],[1031,9,1.0],[1031,18,1.0],[1031,23,1.0],[1031,46,1.0],[1031,80,1.0],[1031,85,1.0],[1031,151,1.0],[1031,175,1.0],[1031,176,2.0],[1031,189,1.0],[1031,238,2.0],[1031,257,3.0],[1031,325,1.0],[1031,334,1.0],[1031,340,1.0],[1031,373,1.0],[1031,385,1.0],[1031,435,6.0],[1032,52,1.0],[1032,98,1.0],[1032,142,2.0],[1032,189,1.0],[1032,274,1.0],[1032,285,1.0],[1032,315,1.0],[1033,57,1.0],[1034,343,2.0],[1036,1,4.0],[1036,5,1.0],[1036,21,1.0],[1036,22,1.0],[1036,26,4.0],[1036,32,2.0],[1036,34,1.0],[1036,35,1.0],[1036,40,1.0],[1036,41,1.0],[1036,53,1.0],[1036,58,3.0],[1036,64,1.0],[1036,74,1.0],[1036,75,2.0],[1036,76,4.0],[1036,81,1.0],[1036,83,1.0],[1036,84,1.0],[1036,89,1.0],[1036,93,1.0],[1036,96,4.0],[1036,97,1.0],[1036,100,2.0],[1036,105,1.0],[1036,108,5.0],[1036,116,2.0],[1036,126,1.0],[1036,137,1.0],[1036,140,3.0],[1036,141,2.0],[1036,143,2.0],[1036,144,1.0],[1036,145,1.0],[1036,150,1.0],[1036,151,2.0],[1036,155,1.0],[1036,164,2.0],[1036,165,1.0],[1036,171,2.0],[1036,173,1.0],[1036,176,3.0],[1036,179,2.0],[1036,182,1.0],[1036,190,4.0],[1036,194,3.0],[1036,196,1.0],[1036,198,1.0],[1036,200,1.0],[1036,202,2.0],[1036,206,1.0],[1036,208,3.0],[1036,212,2.0],[1036,219,1.0],[1036,220,1.0],[1036,227,1.0],[1036,231,1.0],[1036,232,1.0],[1036,234,5.0],[1036,235,1.0],[1036,236,1.0],[1036,238,21.0],[1036,240,3.0],[1036,246,2.0],[1036,248,1.0],[1036,254,1.0],[1036,258,5.0],[1036,259,1.0],[1036,265,2.0],[1036,280,1.0],[1036,285,1.0],[1036,286,2.0],[1036,293,1.0],[1036,294,1.0],[1036,297,1.0],[1036,315,2.0],[1036,324,1.0],[1036,335,3.0],[1036,337,3.0],[1036,338,1.0],[1036,340,1.0],[1036,345,2.0],[1036,350,2.0],[1036,354,2.0],[1036,367,2.0],[1036,369,1.0],[1036,371,2.0],[1036,372,2.0],[1036,380,1.0],[1036,382,2.0],[1036,384,1.0],[1036,385,1.0],[1036,388,1.0],[1036,393,1.0],[1036,397,1.0],[1036,398,1.0],[1036,409,1.0],[1036,412,1.0],[1036,437,2.0],[1036,441,2.0],[1036,443,1.0],[1036,444,1.0],[1036,451,1.0],[1036,452,3.0],[1036,453,2.0],[1036,464,1.0],[1037,122,2.0],[1037,138,1.0],[1037,327,1.0],[1038,52,4.0],[1038,284,7.0],[1038,446,1.0],[1039,7,1.0],[1039,15,1.0],[1039,73,1.0],[1039,173,1.0],[1039,242,1.0],[1040,61,2.0],[1041,6,15.0],[1041,7,5.0],[1041,8,13.0],[1041,9,17.0],[1041,10,3.0],[1041,11,10.0],[1041,12,23.0],[1041,15,8.0],[1041,16,34.0],[1041,19,1.0],[1041,20,6.0],[1041,24,5.0],[1041,40,1.0],[1041,45,3.0],[1041,50,1.0],[1041,89,1.0],[1041,90,1.0],[1041,104,1.0],[1041,115,1.0],[1041,194,1.0],[1041,261,1.0],[1041,267,2.0],[1042,0,6.0],[1042,48,1.0],[1042,65,4.0],[1042,85,1.0],[1042,92,3.0],[1042,144,2.0],[1042,178,1.0],[1042,198,1.0],[1042,222,1.0],[1042,225,1.0],[1042,234,2.0],[1042,238,7.0],[1042,240,2.0],[1042,243,2.0],[1042,245,1.0],[1042,273,4.0],[1042,288,5.0],[1042,327,3.0],[1042,451,1.0],[1043,44,6.0],[1043,106,1.0],[1043,176,1.0],[1043,190,2.0],[1043,234,1.0],[1043,241,3.0],[1044,5,1.0],[1044,16,476.0],[1044,18,1.0],[1044,19,4.0],[1044,21,48.0],[1044,22,8.0],[1044,25,1.0],[1044,26,14.0],[1044,27,10.0],[1044,29,2.0],[1044,30,3.0],[1044,33,5.0],[1044,36,1.0],[1044,40,386.0],[1044,43,13.0],[1044,44,14.0],[1044,49,83.0],[1044,50,1.0],[1044,52,14.0],[1044,56,1.0],[1044,57,1.0],[1044,60,2.0],[1044,63,1.0],[1044,68,1.0],[1044,75,3.0],[1044,83,5.0],[1044,84,2.0],[1044,85,1.0],[1044,87,1.0],[1044,88,4.0],[1044,90,1.0],[1044,92,1.0],[1044,93,1.0],[1044,94,1.0],[1044,95,1.0],[1044,97,4.0],[1044,99,4.0],[1044,102,1.0],[1044,104,6.0],[1044,106,23.0],[1044,107,2.0],[1044,108,22.0],[1044,109,2.0],[1044,110,15.0],[1044,111,3.0],[1044,112,3.0],[1044,113,1.0],[1044,114,1.0],[1044,115,5.0],[1044,116,4.0],[1044,117,1.0],[1044,127,1.0],[1044,128,1.0],[1044,129,1.0],[1044,131,2.0],[1044,134,2.0],[1044,139,1.0],[1044,140,1.0],[1044,142,2.0],[1044,143,4.0],[1044,148,3.0],[1044,150,1.0],[1044,151,1.0],[1044,152,1.0],[1044,154,1.0],[1044,156,1.0],[1044,164,1.0],[1044,167,1.0],[1044,168,1.0],[1044,176,4.0],[1044,177,3.0],[1044,183,7.0],[1044,190,1.0],[1044,193,1.0],[1044,196,5.0],[1044,200,3.0],[1044,201,1.0],[1044,203,1.0],[1044,204,1.0],[1044,210,3.0],[1044,214,1.0],[1044,215,1.0],[1044,216,1.0],[1044,217,3.0],[1044,220,18.0],[1044,221,1.0],[1044,223,3.0],[1044,225,27.0],[1044,228,2.0],[1044,231,2.0],[1044,232,6.0],[1044,234,5.0],[1044,235,1.0],[1044,238,10.0],[1044,239,8.0],[1044,240,3.0],[1044,241,1.0],[1044,242,1.0],[1044,243,2.0],[1044,251,1.0],[1044,253,1.0],[1044,258,1.0],[1044,259,1.0],[1044,260,1.0],[1044,262,1.0],[1044,263,1.0],[1044,264,2.0],[1044,275,2.0],[1044,276,1.0],[1044,277,2.0],[1044,278,1.0],[1044,280,2.0],[1044,289,1.0],[1044,292,3.0],[1044,297,3.0],[1044,299,2.0],[1044,300,2.0],[1044,302,2.0],[1044,304,1.0],[1044,306,27.0],[1044,308,1.0],[1044,310,5.0],[1044,311,3.0],[1044,319,1.0],[1044,320,1.0],[1044,321,2.0],[1044,322,275.0],[1044,325,3.0],[1044,329,5.0],[1044,330,2.0],[1044,338,2.0],[1044,344,1.0],[1044,350,7.0],[1044,352,2.0],[1044,353,1.0],[1044,357,2.0],[1044,362,4.0],[1044,364,1.0],[1044,366,2.0],[1044,372,1.0],[1044,373,4.0],[1044,376,2.0],[1044,380,1.0],[1044,390,1.0],[1044,395,1.0],[1044,398,1.0],[1044,401,1.0],[1044,406,15.0],[1044,407,1.0],[1044,416,1.0],[1044,417,2.0],[1044,418,5.0],[1044,424,2.0],[1044,428,1.0],[1044,429,1.0],[1044,437,1.0],[1044,438,1.0],[1044,439,1.0],[1044,444,3.0],[1044,446,2.0],[1044,448,2.0],[1044,449,2.0],[1044,452,1.0],[1044,455,19.0],[1044,461,1.0],[1044,463,1.0],[1044,467,1.0],[1044,469,1.0],[1044,470,1.0],[1044,472,1.0],[1044,477,1.0],[1045,22,1.0],[1045,61,1.0],[1045,90,9.0],[1045,101,1.0],[1045,105,3.0],[1045,106,2.0],[1045,118,2.0],[1045,144,1.0],[1045,154,2.0],[1045,165,1.0],[1045,174,1.0],[1045,177,1.0],[1045,184,1.0],[1045,190,1.0],[1045,192,1.0],[1045,201,1.0],[1045,215,1.0],[1045,294,1.0],[1045,313,1.0],[1045,317,1.0],[1045,318,1.0],[1045,359,1.0],[1045,368,2.0],[1045,408,1.0],[1046,170,1.0],[1046,310,1.0],[1046,371,1.0],[1047,455,1.0],[1048,64,1.0],[1048,83,1.0],[1048,139,1.0],[1048,144,1.0],[1048,170,1.0],[1048,185,1.0],[1048,194,1.0],[1048,197,1.0],[1048,238,2.0],[1048,260,1.0],[1048,312,2.0],[1048,366,1.0],[1049,14,1.0],[1049,28,7.0],[1049,183,1.0],[1049,270,2.0],[1049,296,1.0],[1049,424,2.0],[1049,438,9.0],[1050,88,1.0],[1050,99,3.0],[1050,108,6.0],[1050,110,1.0],[1050,138,1.0],[1050,172,1.0],[1050,222,1.0],[1050,293,1.0],[1050,301,1.0],[1050,325,1.0],[1050,364,1.0],[1051,43,1.0],[1051,44,2.0],[1051,65,2.0],[1051,94,2.0],[1051,108,2.0],[1051,132,2.0],[1051,151,1.0],[1051,222,1.0],[1051,225,3.0],[1051,238,6.0],[1051,312,1.0],[1051,319,1.0],[1051,443,1.0],[1051,446,2.0],[1052,26,2.0],[1052,32,1.0],[1052,40,1.0],[1052,58,1.0],[1052,75,1.0],[1052,113,1.0],[1052,155,1.0],[1052,159,2.0],[1052,164,1.0],[1052,173,1.0],[1052,185,1.0],[1052,187,1.0],[1052,188,1.0],[1052,198,1.0],[1052,287,1.0],[1052,320,1.0],[1052,353,1.0],[1052,378,1.0],[1052,391,1.0],[1052,437,1.0],[1052,456,1.0],[1053,1,2.0],[1053,25,2.0],[1053,26,1.0],[1053,47,2.0],[1053,68,1.0],[1053,75,1.0],[1053,90,3.0],[1053,115,5.0],[1053,117,1.0],[1053,126,1.0],[1053,151,2.0],[1053,157,1.0],[1053,163,1.0],[1053,165,2.0],[1053,179,1.0],[1053,200,1.0],[1053,209,3.0],[1053,217,1.0],[1053,218,4.0],[1053,283,2.0],[1053,305,1.0],[1053,306,1.0],[1053,316,1.0],[1053,325,3.0],[1053,328,1.0],[1053,329,2.0],[1053,360,1.0],[1053,372,2.0],[1053,374,13.0],[1053,399,1.0],[1053,416,1.0],[1053,437,1.0],[1054,13,5.0],[1054,16,13.0],[1054,37,2.0],[1054,56,1.0],[1054,73,2.0],[1054,115,2.0],[1054,131,1.0],[1054,180,1.0],[1054,194,1.0],[1054,242,1.0],[1054,249,1.0],[1054,267,3.0],[1054,279,2.0],[1054,284,1.0],[1054,337,3.0],[1054,339,1.0],[1054,406,1.0],[1055,108,1.0],[1055,280,2.0],[1056,38,1.0],[1056,60,1.0],[1056,77,1.0],[1056,78,1.0],[1056,88,1.0],[1056,97,1.0],[1056,100,1.0],[1056,105,1.0],[1056,118,1.0],[1056,122,1.0],[1056,134,2.0],[1056,138,1.0],[1056,144,1.0],[1056,147,1.0],[1056,152,1.0],[1056,158,1.0],[1056,176,1.0],[1056,194,3.0],[1056,195,1.0],[1056,197,2.0],[1056,228,1.0],[1056,315,1.0],[1056,335,2.0],[1056,342,1.0],[1056,346,1.0],[1056,374,1.0],[1056,411,1.0],[1057,19,1.0],[1057,26,1.0],[1057,29,1.0],[1057,40,2.0],[1057,50,1.0],[1057,63,1.0],[1057,83,1.0],[1057,100,2.0],[1057,105,1.0],[1057,108,1.0],[1057,134,1.0],[1057,138,3.0],[1057,139,1.0],[1057,165,1.0],[1057,177,1.0],[1057,179,1.0],[1057,186,1.0],[1057,187,2.0],[1057,196,1.0],[1057,209,1.0],[1057,210,1.0],[1057,217,1.0],[1057,230,1.0],[1057,275,1.0],[1057,286,3.0],[1057,287,1.0],[1057,294,1.0],[1057,297,1.0],[1057,310,1.0],[1057,318,2.0],[1057,331,1.0],[1057,338,1.0],[1057,340,2.0],[1057,350,2.0],[1057,369,3.0],[1057,373,1.0],[1057,377,2.0],[1057,390,1.0],[1057,395,1.0],[1057,405,1.0],[1057,410,1.0],[1058,0,1.0],[1058,30,1.0],[1058,57,2.0],[1058,58,1.0],[1058,77,1.0],[1058,92,1.0],[1058,105,2.0],[1058,106,1.0],[1058,111,1.0],[1058,122,1.0],[1058,129,1.0],[1058,134,1.0],[1058,160,1.0],[1058,182,1.0],[1058,197,1.0],[1058,232,1.0],[1058,309,1.0],[1058,329,1.0],[1058,353,1.0],[1058,369,1.0],[1058,388,1.0],[1058,451,1.0],[1059,190,1.0],[1059,234,1.0],[1060,16,3.0],[1060,75,1.0],[1060,97,1.0],[1060,137,1.0],[1060,317,1.0],[1060,392,1.0],[1061,2,2.0],[1061,16,1.0],[1061,17,1.0],[1061,23,4.0],[1061,26,1.0],[1061,35,1.0],[1061,39,3.0],[1061,44,10.0],[1061,47,1.0],[1061,49,1.0],[1061,50,2.0],[1061,51,4.0],[1061,53,1.0],[1061,54,1.0],[1061,55,1.0],[1061,57,1.0],[1061,60,2.0],[1061,62,1.0],[1061,67,1.0],[1061,79,12.0],[1061,86,1.0],[1061,91,1.0],[1061,97,2.0],[1061,105,2.0],[1061,106,1.0],[1061,108,40.0],[1061,109,1.0],[1061,113,3.0],[1061,116,1.0],[1061,123,3.0],[1061,133,8.0],[1061,136,2.0],[1061,137,1.0],[1061,140,1.0],[1061,143,2.0],[1061,148,2.0],[1061,152,7.0],[1061,154,3.0],[1061,161,1.0],[1061,163,2.0],[1061,166,1.0],[1061,176,1.0],[1061,177,2.0],[1061,179,1.0],[1061,187,1.0],[1061,191,1.0],[1061,192,1.0],[1061,194,3.0],[1061,200,3.0],[1061,202,1.0],[1061,204,5.0],[1061,208,2.0],[1061,211,1.0],[1061,214,1.0],[1061,215,1.0],[1061,220,1.0],[1061,221,2.0],[1061,222,1.0],[1061,225,2.0],[1061,232,3.0],[1061,234,1.0],[1061,235,1.0],[1061,238,1.0],[1061,239,1.0],[1061,241,10.0],[1061,246,1.0],[1061,249,2.0],[1061,252,1.0],[1061,253,1.0],[1061,255,3.0],[1061,256,2.0],[1061,258,1.0],[1061,260,1.0],[1061,263,5.0],[1061,264,7.0],[1061,268,2.0],[1061,269,1.0],[1061,276,2.0],[1061,278,1.0],[1061,281,1.0],[1061,284,1.0],[1061,285,2.0],[1061,287,1.0],[1061,289,1.0],[1061,290,1.0],[1061,291,2.0],[1061,292,2.0],[1061,294,2.0],[1061,296,1.0],[1061,297,2.0],[1061,299,1.0],[1061,301,2.0],[1061,305,2.0],[1061,312,2.0],[1061,313,1.0],[1061,325,1.0],[1061,326,1.0],[1061,328,1.0],[1061,329,2.0],[1061,334,1.0],[1061,341,5.0],[1061,342,1.0],[1061,343,3.0],[1061,359,1.0],[1061,361,1.0],[1061,364,1.0],[1061,365,1.0],[1061,372,1.0],[1061,373,2.0],[1061,385,1.0],[1061,407,1.0],[1061,413,2.0],[1061,414,1.0],[1061,427,1.0],[1061,428,1.0],[1061,430,2.0],[1061,437,1.0],[1061,440,1.0],[1061,442,2.0],[1061,444,1.0],[1061,445,2.0],[1061,448,3.0],[1061,449,2.0],[1061,452,4.0],[1061,453,2.0],[1061,456,1.0],[1061,461,2.0],[1061,463,6.0],[1061,464,2.0],[1061,467,1.0],[1061,469,2.0],[1061,473,2.0],[1062,84,1.0],[1062,139,1.0],[1062,209,1.0],[1062,386,1.0],[1062,389,1.0],[1063,264,1.0],[1063,424,2.0],[1063,476,1.0],[1064,364,46.0],[1065,5,1.0],[1065,16,2.0],[1065,18,8.0],[1065,25,2.0],[1065,31,1.0],[1065,38,1.0],[1065,40,3.0],[1065,52,1.0],[1065,53,1.0],[1065,75,1.0],[1065,94,1.0],[1065,122,2.0],[1065,138,1.0],[1065,139,1.0],[1065,164,1.0],[1065,168,1.0],[1065,171,1.0],[1065,177,1.0],[1065,191,2.0],[1065,193,1.0],[1065,195,1.0],[1065,209,1.0],[1065,211,2.0],[1065,216,1.0],[1065,232,1.0],[1065,248,1.0],[1065,271,7.0],[1065,320,1.0],[1065,340,2.0],[1065,405,1.0],[1065,407,1.0],[1065,430,1.0],[1065,432,1.0],[1066,1,3.0],[1066,2,2.0],[1066,3,1.0],[1066,5,1.0],[1066,14,2.0],[1066,18,15.0],[1066,22,2.0],[1066,23,4.0],[1066,25,3.0],[1066,26,5.0],[1066,27,2.0],[1066,30,1.0],[1066,31,3.0],[1066,36,1.0],[1066,37,2.0],[1066,38,2.0],[1066,40,14.0],[1066,42,2.0],[1066,49,1.0],[1066,57,1.0],[1066,58,1.0],[1066,59,1.0],[1066,61,1.0],[1066,68,1.0],[1066,70,1.0],[1066,71,1.0],[1066,74,1.0],[1066,75,1.0],[1066,77,3.0],[1066,81,5.0],[1066,82,1.0],[1066,84,1.0],[1066,85,2.0],[1066,86,1.0],[1066,88,4.0],[1066,89,1.0],[1066,93,1.0],[1066,95,1.0],[1066,97,1.0],[1066,99,1.0],[1066,100,7.0],[1066,101,1.0],[1066,104,1.0],[1066,105,2.0],[1066,106,6.0],[1066,111,1.0],[1066,118,2.0],[1066,119,2.0],[1066,121,2.0],[1066,122,6.0],[1066,123,1.0],[1066,124,3.0],[1066,125,2.0],[1066,126,1.0],[1066,128,1.0],[1066,129,5.0],[1066,134,4.0],[1066,135,2.0],[1066,136,1.0],[1066,137,4.0],[1066,140,1.0],[1066,141,1.0],[1066,143,7.0],[1066,144,3.0],[1066,149,6.0],[1066,150,3.0],[1066,152,5.0],[1066,153,1.0],[1066,155,2.0],[1066,156,2.0],[1066,159,3.0],[1066,161,2.0],[1066,162,1.0],[1066,163,1.0],[1066,171,1.0],[1066,174,1.0],[1066,175,1.0],[1066,177,6.0],[1066,178,2.0],[1066,179,1.0],[1066,182,2.0],[1066,185,2.0],[1066,186,1.0],[1066,188,2.0],[1066,191,1.0],[1066,193,1.0],[1066,198,9.0],[1066,199,1.0],[1066,200,1.0],[1066,201,3.0],[1066,204,1.0],[1066,205,1.0],[1066,207,2.0],[1066,208,1.0],[1066,209,4.0],[1066,210,1.0],[1066,212,2.0],[1066,216,1.0],[1066,217,1.0],[1066,220,1.0],[1066,223,1.0],[1066,224,1.0],[1066,226,5.0],[1066,227,3.0],[1066,229,1.0],[1066,230,1.0],[1066,231,1.0],[1066,232,2.0],[1066,234,1.0],[1066,237,2.0],[1066,238,1.0],[1066,243,1.0],[1066,244,1.0],[1066,245,12.0],[1066,246,1.0],[1066,247,2.0],[1066,248,3.0],[1066,249,1.0],[1066,251,1.0],[1066,255,1.0],[1066,258,2.0],[1066,259,1.0],[1066,263,1.0],[1066,266,4.0],[1066,268,3.0],[1066,275,3.0],[1066,281,1.0],[1066,285,1.0],[1066,286,2.0],[1066,287,1.0],[1066,288,1.0],[1066,292,2.0],[1066,294,2.0],[1066,302,1.0],[1066,304,1.0],[1066,306,2.0],[1066,310,1.0],[1066,311,2.0],[1066,313,1.0],[1066,317,2.0],[1066,318,3.0],[1066,319,1.0],[1066,320,4.0],[1066,323,1.0],[1066,328,1.0],[1066,330,1.0],[1066,331,1.0],[1066,333,2.0],[1066,334,1.0],[1066,335,1.0],[1066,338,1.0],[1066,346,1.0],[1066,352,1.0],[1066,353,5.0],[1066,354,1.0],[1066,355,4.0],[1066,359,1.0],[1066,362,1.0],[1066,365,3.0],[1066,366,1.0],[1066,369,4.0],[1066,371,5.0],[1066,372,2.0],[1066,374,2.0],[1066,376,1.0],[1066,378,1.0],[1066,379,1.0],[1066,380,1.0],[1066,381,1.0],[1066,383,4.0],[1066,386,1.0],[1066,387,3.0],[1066,389,1.0],[1066,390,2.0],[1066,391,1.0],[1066,393,1.0],[1066,394,1.0],[1066,395,2.0],[1066,399,2.0],[1066,402,2.0],[1066,405,1.0],[1066,411,1.0],[1066,412,1.0],[1066,416,2.0],[1066,422,1.0],[1066,423,1.0],[1066,426,1.0],[1066,432,1.0],[1066,440,1.0],[1066,443,1.0],[1066,444,3.0],[1066,447,1.0],[1066,457,1.0],[1066,458,1.0],[1066,459,1.0],[1066,462,1.0],[1066,476,3.0],[1067,0,8.0],[1067,1,2.0],[1067,4,27.0],[1067,5,4.0],[1067,6,1.0],[1067,17,5.0],[1067,18,4.0],[1067,19,12.0],[1067,21,4.0],[1067,23,6.0],[1067,25,1.0],[1067,26,6.0],[1067,29,8.0],[1067,30,2.0],[1067,33,12.0],[1067,34,7.0],[1067,35,3.0],[1067,36,1.0],[1067,37,2.0],[1067,39,10.0],[1067,40,1.0],[1067,42,5.0],[1067,44,11.0],[1067,45,7.0],[1067,46,1.0],[1067,48,5.0],[1067,49,2.0],[1067,50,4.0],[1067,51,2.0],[1067,52,4.0],[1067,53,3.0],[1067,57,5.0],[1067,59,10.0],[1067,60,21.0],[1067,61,4.0],[1067,62,31.0],[1067,63,2.0],[1067,64,7.0],[1067,65,7.0],[1067,66,2.0],[1067,67,3.0],[1067,68,1.0],[1067,69,2.0],[1067,72,4.0],[1067,74,1.0],[1067,75,3.0],[1067,76,2.0],[1067,77,1.0],[1067,80,3.0],[1067,82,2.0],[1067,83,3.0],[1067,84,4.0],[1067,85,1.0],[1067,86,2.0],[1067,87,1.0],[1067,89,1.0],[1067,90,4.0],[1067,92,17.0],[1067,93,2.0],[1067,98,8.0],[1067,100,1.0],[1067,101,13.0],[1067,102,1.0],[1067,103,1.0],[1067,105,8.0],[1067,106,6.0],[1067,108,280.0],[1067,109,3.0],[1067,110,3.0],[1067,111,2.0],[1067,112,1.0],[1067,113,7.0],[1067,114,1.0],[1067,115,2.0],[1067,116,6.0],[1067,117,4.0],[1067,118,1.0],[1067,121,1.0],[1067,124,1.0],[1067,125,10.0],[1067,129,2.0],[1067,130,11.0],[1067,131,2.0],[1067,132,8.0],[1067,133,3.0],[1067,134,2.0],[1067,136,3.0],[1067,137,2.0],[1067,140,1.0],[1067,141,4.0],[1067,142,4.0],[1067,143,3.0],[1067,144,2.0],[1067,145,4.0],[1067,147,2.0],[1067,148,3.0],[1067,149,3.0],[1067,150,1.0],[1067,151,2.0],[1067,152,3.0],[1067,155,3.0],[1067,156,3.0],[1067,157,1.0],[1067,158,5.0],[1067,159,1.0],[1067,161,10.0],[1067,164,4.0],[1067,167,1.0],[1067,169,5.0],[1067,173,5.0],[1067,174,1.0],[1067,175,6.0],[1067,176,1.0],[1067,177,1.0],[1067,179,3.0],[1067,180,3.0],[1067,181,4.0],[1067,183,9.0],[1067,187,2.0],[1067,189,3.0],[1067,190,5.0],[1067,191,2.0],[1067,192,3.0],[1067,194,5.0],[1067,195,2.0],[1067,197,3.0],[1067,198,2.0],[1067,200,11.0],[1067,201,1.0],[1067,202,6.0],[1067,204,3.0],[1067,205,1.0],[1067,206,2.0],[1067,211,5.0],[1067,212,1.0],[1067,213,5.0],[1067,214,3.0],[1067,215,2.0],[1067,216,8.0],[1067,217,2.0],[1067,218,2.0],[1067,221,2.0],[1067,222,4.0],[1067,224,4.0],[1067,225,4.0],[1067,227,4.0],[1067,229,2.0],[1067,233,1.0],[1067,234,22.0],[1067,235,2.0],[1067,236,4.0],[1067,238,30.0],[1067,239,4.0],[1067,240,6.0],[1067,241,24.0],[1067,242,6.0],[1067,243,2.0],[1067,244,1.0],[1067,245,2.0],[1067,246,5.0],[1067,249,2.0],[1067,250,4.0],[1067,251,5.0],[1067,252,6.0],[1067,253,5.0],[1067,254,10.0],[1067,255,7.0],[1067,256,2.0],[1067,257,16.0],[1067,258,3.0],[1067,259,10.0],[1067,260,19.0],[1067,261,1.0],[1067,262,1.0],[1067,263,13.0],[1067,264,6.0],[1067,265,1.0],[1067,266,2.0],[1067,267,9.0],[1067,268,3.0],[1067,269,14.0],[1067,270,6.0],[1067,274,11.0],[1067,275,12.0],[1067,276,5.0],[1067,277,10.0],[1067,278,1.0],[1067,279,10.0],[1067,280,17.0],[1067,281,4.0],[1067,283,2.0],[1067,284,28.0],[1067,285,4.0],[1067,286,3.0],[1067,287,2.0],[1067,289,2.0],[1067,290,19.0],[1067,291,9.0],[1067,293,1.0],[1067,294,2.0],[1067,295,2.0],[1067,296,6.0],[1067,297,29.0],[1067,298,1.0],[1067,299,2.0],[1067,300,2.0],[1067,301,2.0],[1067,302,4.0],[1067,303,9.0],[1067,304,2.0],[1067,305,6.0],[1067,306,1.0],[1067,307,4.0],[1067,308,11.0],[1067,309,9.0],[1067,310,6.0],[1067,311,9.0],[1067,312,1.0],[1067,313,1.0],[1067,314,8.0],[1067,315,3.0],[1067,316,2.0],[1067,319,12.0],[1067,320,1.0],[1067,321,9.0],[1067,324,5.0],[1067,325,11.0],[1067,326,5.0],[1067,327,1.0],[1067,329,2.0],[1067,330,2.0],[1067,332,9.0],[1067,335,1.0],[1067,337,11.0],[1067,338,1.0],[1067,339,4.0],[1067,341,7.0],[1067,343,16.0],[1067,345,2.0],[1067,346,1.0],[1067,348,3.0],[1067,352,2.0],[1067,354,6.0],[1067,359,4.0],[1067,360,1.0],[1067,362,2.0],[1067,364,4.0],[1067,365,1.0],[1067,366,1.0],[1067,367,7.0],[1067,369,1.0],[1067,370,2.0],[1067,371,1.0],[1067,372,2.0],[1067,373,2.0],[1067,375,12.0],[1067,376,1.0],[1067,378,3.0],[1067,379,1.0],[1067,380,12.0],[1067,381,1.0],[1067,382,5.0],[1067,383,2.0],[1067,385,4.0],[1067,389,1.0],[1067,390,2.0],[1067,391,2.0],[1067,392,1.0],[1067,397,1.0],[1067,398,1.0],[1067,399,6.0],[1067,400,2.0],[1067,402,1.0],[1067,405,2.0],[1067,407,2.0],[1067,413,3.0],[1067,415,4.0],[1067,416,1.0],[1067,417,1.0],[1067,418,3.0],[1067,421,2.0],[1067,422,1.0],[1067,429,6.0],[1067,430,1.0],[1067,435,1.0],[1067,437,12.0],[1067,439,1.0],[1067,442,2.0],[1067,443,6.0],[1067,444,5.0],[1067,445,5.0],[1067,448,1.0],[1067,449,1.0],[1067,451,4.0],[1067,452,9.0],[1067,453,6.0],[1067,454,21.0],[1067,455,2.0],[1067,456,3.0],[1067,457,2.0],[1067,460,15.0],[1067,461,10.0],[1067,462,3.0],[1067,463,3.0],[1067,464,1.0],[1067,466,1.0],[1067,467,3.0],[1067,468,2.0],[1067,469,15.0],[1067,470,4.0],[1067,472,2.0],[1067,473,5.0],[1067,474,1.0],[1067,475,2.0],[1067,477,8.0],[1068,1,1.0],[1068,22,1.0],[1068,26,1.0],[1068,31,1.0],[1068,40,1.0],[1068,70,1.0],[1068,88,2.0],[1068,106,4.0],[1068,125,1.0],[1068,143,1.0],[1068,172,1.0],[1068,179,1.0],[1068,187,2.0],[1068,193,1.0],[1068,194,2.0],[1068,196,1.0],[1068,201,1.0],[1068,213,1.0],[1068,228,1.0],[1068,266,1.0],[1068,283,1.0],[1068,323,1.0],[1068,338,1.0],[1068,342,3.0],[1068,414,1.0],[1069,283,2.0],[1069,306,1.0],[1070,50,1.0],[1070,85,1.0],[1070,91,1.0],[1070,179,1.0],[1070,320,1.0],[1070,326,1.0],[1070,340,1.0],[1070,342,1.0],[1070,394,1.0],[1070,458,1.0],[1071,179,1.0],[1071,248,2.0],[1071,347,1.0],[1071,349,1.0],[1072,344,1.0],[1073,0,4.0],[1073,26,1.0],[1073,72,3.0],[1073,82,1.0],[1073,121,1.0],[1073,131,1.0],[1073,185,5.0],[1073,195,2.0],[1073,225,2.0],[1073,234,1.0],[1073,238,2.0],[1073,261,2.0],[1073,341,1.0],[1073,343,1.0],[1073,372,1.0],[1073,376,1.0],[1073,382,1.0],[1073,413,2.0],[1073,422,2.0],[1073,429,1.0],[1074,117,1.0],[1074,134,1.0],[1074,140,1.0],[1074,207,2.0],[1074,209,1.0],[1074,212,1.0],[1074,222,1.0],[1074,238,2.0],[1074,245,2.0],[1074,246,1.0],[1074,338,2.0],[1074,340,1.0],[1074,343,1.0],[1074,347,1.0],[1074,354,1.0],[1074,393,1.0],[1074,421,1.0],[1074,453,1.0],[1074,462,1.0],[1075,74,2.0],[1075,90,2.0],[1076,65,1.0],[1076,84,1.0],[1076,108,1.0],[1076,238,3.0],[1076,239,1.0],[1076,250,1.0],[1076,260,1.0],[1076,274,1.0],[1076,310,2.0],[1076,312,1.0],[1076,313,1.0],[1076,325,1.0],[1076,364,1.0],[1076,371,1.0],[1076,441,2.0],[1076,468,3.0],[1077,2,2.0],[1077,5,1.0],[1077,23,1.0],[1077,25,2.0],[1077,26,3.0],[1077,29,1.0],[1077,31,2.0],[1077,32,1.0],[1077,33,2.0],[1077,34,1.0],[1077,35,1.0],[1077,41,2.0],[1077,53,1.0],[1077,58,3.0],[1077,75,2.0],[1077,80,3.0],[1077,83,1.0],[1077,88,8.0],[1077,93,2.0],[1077,98,1.0],[1077,106,6.0],[1077,111,2.0],[1077,113,2.0],[1077,117,1.0],[1077,118,1.0],[1077,122,1.0],[1077,124,1.0],[1077,126,1.0],[1077,128,1.0],[1077,136,1.0],[1077,137,4.0],[1077,139,1.0],[1077,140,3.0],[1077,141,1.0],[1077,143,1.0],[1077,151,1.0],[1077,156,1.0],[1077,158,1.0],[1077,159,1.0],[1077,161,1.0],[1077,163,1.0],[1077,167,1.0],[1077,174,1.0],[1077,175,1.0],[1077,176,1.0],[1077,177,1.0],[1077,182,2.0],[1077,186,1.0],[1077,188,5.0],[1077,191,3.0],[1077,198,2.0],[1077,199,1.0],[1077,205,2.0],[1077,207,1.0],[1077,208,1.0],[1077,209,2.0],[1077,211,1.0],[1077,216,3.0],[1077,218,1.0],[1077,223,1.0],[1077,226,2.0],[1077,228,1.0],[1077,230,1.0],[1077,248,2.0],[1077,249,4.0],[1077,258,4.0],[1077,280,1.0],[1077,282,1.0],[1077,292,1.0],[1077,294,2.0],[1077,298,1.0],[1077,300,1.0],[1077,315,1.0],[1077,317,3.0],[1077,318,2.0],[1077,320,1.0],[1077,326,1.0],[1077,351,3.0],[1077,359,1.0],[1077,362,1.0],[1077,366,1.0],[1077,367,1.0],[1077,369,3.0],[1077,372,1.0],[1077,376,1.0],[1077,377,2.0],[1077,378,1.0],[1077,380,2.0],[1077,383,1.0],[1077,386,1.0],[1077,388,1.0],[1077,389,1.0],[1077,396,1.0],[1077,403,1.0],[1077,408,1.0],[1077,415,1.0],[1077,418,1.0],[1077,428,1.0],[1077,444,1.0],[1077,445,1.0],[1077,447,2.0],[1077,454,1.0],[1078,213,2.0],[1078,380,1.0],[1078,409,1.0],[1078,462,1.0],[1079,22,1.0],[1079,25,2.0],[1079,70,1.0],[1079,127,1.0],[1079,138,1.0],[1079,152,1.0],[1079,162,1.0],[1079,198,1.0],[1079,215,1.0],[1079,303,2.0],[1079,349,1.0],[1079,407,1.0],[1080,1,1.0],[1080,5,1.0],[1080,16,16.0],[1080,17,1.0],[1080,22,1.0],[1080,25,1.0],[1080,51,1.0],[1080,67,1.0],[1080,98,1.0],[1080,105,2.0],[1080,118,1.0],[1080,144,2.0],[1080,152,1.0],[1080,159,1.0],[1080,163,1.0],[1080,166,1.0],[1080,168,1.0],[1080,170,2.0],[1080,179,1.0],[1080,185,1.0],[1080,201,3.0],[1080,207,2.0],[1080,211,1.0],[1080,230,1.0],[1080,280,1.0],[1080,294,2.0],[1080,298,1.0],[1080,310,1.0],[1080,314,1.0],[1080,372,1.0],[1080,401,1.0],[1080,408,2.0],[1080,409,1.0],[1080,436,1.0],[1080,441,1.0],[1081,34,1.0],[1081,35,2.0],[1081,60,1.0],[1081,238,7.0],[1081,245,1.0],[1081,275,1.0],[1081,280,1.0],[1081,297,1.0],[1081,319,1.0],[1081,362,1.0],[1081,371,1.0],[1081,392,1.0],[1081,437,5.0],[1081,470,1.0],[1082,16,2.0],[1082,19,1.0],[1082,22,1.0],[1082,24,1.0],[1082,25,1.0],[1082,26,3.0],[1082,49,1.0],[1082,51,1.0],[1082,75,3.0],[1082,80,1.0],[1082,99,2.0],[1082,129,1.0],[1082,143,1.0],[1082,159,2.0],[1082,176,1.0],[1082,186,1.0],[1082,193,1.0],[1082,201,2.0],[1082,217,1.0],[1082,318,1.0],[1082,350,1.0],[1082,353,1.0],[1082,359,1.0],[1082,362,1.0],[1082,366,1.0],[1082,370,1.0],[1082,376,1.0],[1082,380,1.0],[1082,383,1.0],[1082,384,1.0],[1082,386,1.0],[1082,387,1.0],[1082,391,1.0],[1082,422,1.0],[1082,432,1.0],[1082,434,1.0],[1082,437,1.0],[1082,456,2.0],[1083,1,1.0],[1083,22,1.0],[1083,26,2.0],[1083,31,1.0],[1083,35,1.0],[1083,50,1.0],[1083,53,1.0],[1083,80,1.0],[1083,88,4.0],[1083,93,1.0],[1083,100,3.0],[1083,106,3.0],[1083,108,1.0],[1083,110,1.0],[1083,117,1.0],[1083,127,1.0],[1083,150,1.0],[1083,165,1.0],[1083,169,1.0],[1083,173,1.0],[1083,174,1.0],[1083,177,2.0],[1083,178,1.0],[1083,190,4.0],[1083,193,1.0],[1083,194,5.0],[1083,196,4.0],[1083,198,1.0],[1083,201,1.0],[1083,205,1.0],[1083,207,1.0],[1083,208,1.0],[1083,209,1.0],[1083,215,1.0],[1083,216,2.0],[1083,226,1.0],[1083,266,1.0],[1083,285,1.0],[1083,288,7.0],[1083,290,1.0],[1083,294,1.0],[1083,317,2.0],[1083,318,1.0],[1083,323,1.0],[1083,326,1.0],[1083,330,2.0],[1083,335,1.0],[1083,345,2.0],[1083,351,5.0],[1083,367,1.0],[1083,370,1.0],[1083,371,1.0],[1083,377,1.0],[1083,379,1.0],[1083,386,1.0],[1083,393,1.0],[1083,407,1.0],[1083,418,1.0],[1083,426,1.0],[1083,444,2.0],[1084,16,2.0],[1084,61,1.0],[1084,108,5.0],[1084,114,1.0],[1084,141,1.0],[1084,165,1.0],[1084,236,1.0],[1084,238,1.0],[1084,263,1.0],[1084,287,2.0],[1084,290,1.0],[1084,297,1.0],[1084,323,1.0],[1084,343,1.0],[1084,380,1.0],[1084,384,1.0],[1084,450,11.0],[1084,453,1.0],[1084,454,1.0],[1085,5,1.0],[1085,394,1.0],[1086,37,2.0],[1086,75,1.0],[1086,88,1.0],[1086,98,1.0],[1086,108,1.0],[1086,128,1.0],[1086,141,1.0],[1086,149,1.0],[1086,153,4.0],[1086,188,1.0],[1086,191,2.0],[1086,194,3.0],[1086,210,1.0],[1086,223,1.0],[1086,353,1.0],[1086,409,1.0],[1086,457,1.0],[1087,23,1.0],[1087,25,1.0],[1087,26,5.0],[1087,100,13.0],[1087,139,2.0],[1087,159,1.0],[1087,171,1.0],[1087,174,2.0],[1087,207,1.0],[1087,310,1.0],[1087,382,1.0],[1087,434,1.0],[1087,454,1.0],[1088,246,1.0],[1089,108,3.0],[1089,154,1.0],[1090,335,1.0],[1090,351,1.0],[1091,196,2.0],[1092,33,2.0],[1092,194,1.0],[1092,205,1.0],[1092,351,1.0],[1093,154,1.0],[1094,84,1.0],[1094,105,1.0],[1094,117,1.0],[1094,229,1.0],[1094,243,2.0],[1094,345,1.0],[1094,376,1.0],[1095,32,1.0],[1095,134,1.0],[1095,238,1.0],[1095,420,1.0],[1095,431,1.0],[1096,52,2.0],[1096,364,1.0],[1097,25,1.0],[1097,140,3.0],[1097,202,1.0],[1097,294,1.0],[1097,295,1.0],[1099,9,1.0],[1099,33,1.0],[1099,54,1.0],[1099,100,2.0],[1099,139,2.0],[1099,177,1.0],[1099,198,1.0],[1099,207,1.0],[1099,291,4.0],[1099,383,1.0],[1099,390,1.0],[1099,400,1.0],[1099,423,1.0],[1100,2,3.0],[1100,4,9.0],[1100,16,86.0],[1100,19,2.0],[1100,22,1.0],[1100,23,1.0],[1100,26,1.0],[1100,29,2.0],[1100,30,1.0],[1100,31,1.0],[1100,35,4.0],[1100,40,1.0],[1100,51,1.0],[1100,60,1.0],[1100,68,1.0],[1100,69,4.0],[1100,79,1.0],[1100,94,3.0],[1100,102,1.0],[1100,103,2.0],[1100,108,18.0],[1100,109,1.0],[1100,115,1.0],[1100,117,1.0],[1100,122,1.0],[1100,144,1.0],[1100,158,1.0],[1100,167,2.0],[1100,174,1.0],[1100,176,4.0],[1100,190,2.0],[1100,213,2.0],[1100,216,1.0],[1100,219,1.0],[1100,232,3.0],[1100,234,2.0],[1100,237,1.0],[1100,238,25.0],[1100,241,7.0],[1100,250,1.0],[1100,256,1.0],[1100,259,1.0],[1100,260,1.0],[1100,261,1.0],[1100,265,1.0],[1100,289,1.0],[1100,295,1.0],[1100,297,1.0],[1100,299,1.0],[1100,301,2.0],[1100,304,2.0],[1100,308,4.0],[1100,309,1.0],[1100,310,2.0],[1100,314,1.0],[1100,318,2.0],[1100,319,4.0],[1100,325,1.0],[1100,332,1.0],[1100,340,2.0],[1100,345,2.0],[1100,348,2.0],[1100,350,1.0],[1100,351,1.0],[1100,358,1.0],[1100,364,1.0],[1100,369,1.0],[1100,375,1.0],[1100,376,4.0],[1100,381,1.0],[1100,383,1.0],[1100,385,2.0],[1100,387,1.0],[1100,400,1.0],[1100,405,1.0],[1100,418,2.0],[1100,430,1.0],[1100,431,3.0],[1100,437,1.0],[1100,439,3.0],[1100,443,1.0],[1100,445,1.0],[1100,452,1.0],[1101,0,1.0],[1101,64,1.0],[1101,220,1.0],[1102,16,83.0],[1102,18,1.0],[1102,23,5.0],[1102,26,7.0],[1102,30,1.0],[1102,31,1.0],[1102,40,6.0],[1102,61,2.0],[1102,64,3.0],[1102,67,1.0],[1102,70,1.0],[1102,75,1.0],[1102,87,1.0],[1102,96,1.0],[1102,97,2.0],[1102,100,2.0],[1102,106,13.0],[1102,107,2.0],[1102,115,1.0],[1102,117,2.0],[1102,119,1.0],[1102,120,1.0],[1102,122,3.0],[1102,149,2.0],[1102,151,2.0],[1102,168,4.0],[1102,171,1.0],[1102,173,2.0],[1102,178,1.0],[1102,182,1.0],[1102,184,1.0],[1102,185,1.0],[1102,186,10.0],[1102,188,2.0],[1102,190,6.0],[1102,191,1.0],[1102,192,1.0],[1102,201,1.0],[1102,202,1.0],[1102,212,1.0],[1102,216,2.0],[1102,232,4.0],[1102,235,1.0],[1102,238,15.0],[1102,240,1.0],[1102,245,1.0],[1102,246,11.0],[1102,250,1.0],[1102,285,3.0],[1102,310,1.0],[1102,316,2.0],[1102,317,3.0],[1102,323,1.0],[1102,328,1.0],[1102,331,1.0],[1102,335,2.0],[1102,337,2.0],[1102,346,5.0],[1102,350,2.0],[1102,351,1.0],[1102,358,4.0],[1102,363,2.0],[1102,366,1.0],[1102,367,1.0],[1102,374,1.0],[1102,379,1.0],[1102,388,3.0],[1102,389,3.0],[1102,397,4.0],[1102,404,1.0],[1102,415,1.0],[1102,422,1.0],[1102,436,3.0],[1102,437,2.0],[1102,440,1.0],[1102,441,1.0],[1102,466,1.0],[1102,467,1.0],[1103,55,1.0],[1103,457,2.0],[1104,29,1.0],[1104,97,3.0],[1104,121,1.0],[1104,174,1.0],[1104,182,1.0],[1104,232,1.0],[1104,384,1.0],[1104,415,1.0],[1104,439,3.0],[1104,463,1.0],[1105,176,1.0],[1105,180,2.0],[1105,187,2.0],[1105,230,1.0],[1105,236,1.0],[1106,73,5.0],[1106,267,2.0],[1107,153,2.0],[1108,21,1.0],[1108,31,2.0],[1108,41,1.0],[1108,49,1.0],[1108,58,1.0],[1108,85,1.0],[1108,88,1.0],[1108,93,3.0],[1108,97,1.0],[1108,115,1.0],[1108,118,1.0],[1108,124,1.0],[1108,156,2.0],[1108,159,1.0],[1108,163,1.0],[1108,165,1.0],[1108,167,3.0],[1108,177,2.0],[1108,188,1.0],[1108,227,1.0],[1108,231,1.0],[1108,232,1.0],[1108,238,5.0],[1108,276,1.0],[1108,293,1.0],[1108,315,1.0],[1108,318,3.0],[1108,329,1.0],[1108,360,1.0],[1108,362,1.0],[1108,372,3.0],[1108,394,1.0],[1108,397,1.0],[1108,402,1.0],[1108,408,1.0],[1109,33,5.0],[1110,18,1.0],[1110,27,1.0],[1110,48,1.0],[1110,65,1.0],[1110,82,1.0],[1110,84,3.0],[1110,100,1.0],[1110,101,1.0],[1110,108,8.0],[1110,114,3.0],[1110,126,1.0],[1110,143,2.0],[1110,204,2.0],[1110,205,1.0],[1110,225,2.0],[1110,234,2.0],[1110,238,4.0],[1110,239,3.0],[1110,251,1.0],[1110,255,3.0],[1110,259,1.0],[1110,260,1.0],[1110,268,1.0],[1110,276,1.0],[1110,282,1.0],[1110,287,1.0],[1110,298,1.0],[1110,299,2.0],[1110,332,1.0],[1110,341,2.0],[1110,359,2.0],[1110,364,2.0],[1110,443,1.0],[1111,1,1.0],[1111,2,8.0],[1111,4,1.0],[1111,9,4.0],[1111,16,41.0],[1111,18,1.0],[1111,19,1.0],[1111,22,7.0],[1111,23,6.0],[1111,26,7.0],[1111,27,1.0],[1111,29,2.0],[1111,30,1.0],[1111,31,2.0],[1111,32,1.0],[1111,35,2.0],[1111,40,13
[truncated: 6,721,209 more chars]
